# Supplementary material for: Paternal undernutrition and overnutrition modify semen composition and preimplantation embryo developmental kinetics in mice
Source: BMC Biol. 2024 Sep 16;22:207. doi: 10.1186/s12915-024-01992-0 (PMC11403970; doi:10.1186/s12915-024-01992-0)
Supplement: Supplementary file 2 — Additional file 2: Table S1. Full details of all stud male serum lipid changes. Lists of the differential (compared to CD) lipids and all detected lipids, including both positive and negative probabilistic quotient normalisation (PQN) values for each lipid and each biological replicate. (2_TableS1_Serum lipids.xls) [file 12915_2024_1992_MOESM2_ESM.xlsx]

## Sheet: LPD - CD
IDX + Ion mode	p value	Fold change	Lower CI (95%)	Upper CI (95%)	mz	rt	Metabolite name(s)	Metabolite class
M464T250N	1.03948e-05	3.93882	2.47254	6.27466	464.292	249.502	N-Oleoyl phenylalanine||N-docosahexaenoyl histidine	Acyl amino acid
M477T276N	1.77868e-07	0.311392	0.21428	0.452515	477.304	275.951	24-methylene-cholesterol sulfate	Cholesterol metabolism
M463T250N	6.23142e-05	3.1708	2.10709	4.77151	463.289	249.511	26-hydroxycholesterol 3-sulfate	Cholesterol metabolism

## Sheet: MDL- CD
IDX + Ion mode	p value	Fold change	Lower CI (95%)	Upper CI (95%)	mz	rt	Metabolite name(s)	Metabolite class
M477T276N	1.77868e-07	0.161015	0.0516747	0.501711	477.304	275.951	24-methylene-cholesterol sulfate	Cholesterol metabolism
M445T287N	1.44407e-07	0.477799	0.330912	0.689887	445.332	286.907	Calcidiol	Vitamin D metabolism

## Sheet: WD - CD
IDX + Ion mode (P=Positive, N=Negative)	p value	Fold change	Lower CI (95%)	Upper CI (95%)	mz	rt	Metabolite name(s)	Metabolite class
M512T84N	6.18795e-05	2.43237	1.68098	3.51963	512.299	84.2142	N-Oleoyl tyrosine	Acyl amino acid
M920T580P	0.000792739	0.285783	0.144288	0.566037	919.758	579.577	1-O-[(6-O-tetradecanoyl)-a-D-glucopyranosyl]-(2-tetradecanoyloxy)-eicosan-1-ol	Acyl carbohydrate
M564T249P	1.51952e-05	0.516858	0.367275	0.727363	564.326	249.42	alpha,alpha'-Trehalose 6-palmitate	Acyl carbohydrate
M552T616P	0.000278108	3.14375	2.02461	4.88152	551.503	615.766	erythro-7,9-Dotriacontanediol||erythro-6,8-Dotriacontanediol	Acyl carbohydrate
M580T625P	2.44545e-05	4.06712	2.26281	7.31015	579.535	625.361	erythro-7,9-Tetratriacontanediol||(6R*,8S*)-6,8-Tetratriacontanediol	Acyl carbohydrate
M538T93N	0.000266176	1.98846	1.31857	2.99866	538.315	92.7073	Cervonyl carnitine	Acyl carnitine
M568T145N	1.59443e-05	2.18616	1.46304	3.26669	568.351	144.805	18-Dehydroursolic acid 3-arabinoside	Bile acid
M1515T470P	0.000119003	2.80831	1.54984	5.08866	1515.12	469.755	CL(71:0)	Cardiolipin
M1567T478P	0.000995818	0.684053	0.545281	0.858143	1567.15	478.427	CL(75:2)	Cardiolipin
M1578T523P	4.00688e-06	3.51101	1.75401	7.02803	1578.23	522.771	CL(80:0)	Cardiolipin
M1610T479N	1.57916e-05	0.682607	0.561883	0.82927	1610.14	479.043	CL(80:2)	Cardiolipin
M1642T498N	5.78798e-05	0.430248	0.177624	1.04216	1642.21	498.395	CL(82:0)	Cardiolipin
M963T457N	7.72824e-05	0.351157	0.217938	0.565807	962.532	456.803	CDP-DG(34:0)	CDP-diacylglycerol
M887T449N	1.42403e-06	2.11698	1.39899	3.20346	886.551	448.828	(3-sulfo)Galbeta-Cer(d18:1/20:0(2OH))	Ceramide
M823T606P	2.49107e-05	6.63019	3.29438	13.3437	822.754	606.011	1-O-palmitoyl-Cer(d18:1/16:0)||1-O-myristoyl-Cer(d18:1/18:0)||1-O-palmitoyl-Cer(d18:1/16:0)	Ceramide
M655T540N	0.00205696	3.14917	1.51395	6.5506	654.604	540.25	Cer(d18:0/20:0)||Cer(d20:0/18:0)	Ceramide
M677T556P	2.34251e-05	2.82002	2.06794	3.84562	676.6	555.945	Cer(d18:0/23:0)	Ceramide
M603T510P	0.0009347	3.59751	1.91264	6.7666	602.587	509.806	Cer(m18:0/20:0)||Cer(d18:1/22:1)||Cer(d18:2/22:0)||Cer(d16:2/24:0)	Ceramide
M667T533P	0.00221629	1.65433	1.2854	2.12914	666.639	533.487	Cer(t18:0/24:0(2OH))||Cer(t20:0/22:0(2OH))||Cer(d18:2/23:0)	Ceramide
M689T586P	3.41981e-05	18.5113	9.40399	36.4384	688.602	585.854	Ceramide (d18:1/24:0)||Cer(d18:0/24:1)	Ceramide
M1483T513_1N	0.000294471	0.489915	0.317408	0.756176	1482.9	512.685	GalNAcbeta1-4(NeuGcalpha2-3)Galbeta1-4Glcbeta-Cer(d18:1/24:0)	Ceramide
M699T457P	0.00864653	1.42621	1.12433	1.80914	698.554	457.367	GlcCer(d14:1/20:0(2OH))||GlcCer(d18:2/16:0)||GlcCer(d14:2/20:0)||GlcCer(d16:2/18:0)	Ceramide
M739T590P	1.1598e-05	6.03187	3.05653	11.9035	738.551	590.265	GlcCer(d14:1/20:0(2OH))||SM(d18:1/14:0)||SM(d16:1/16:0)||PE-Cer(d14:1/21:0)||PE-Cer(d15:1/20:0)||PE-Cer(d16:1/19:0)	Ceramide
M834T532P	5.8507e-06	0.545266	0.405697	0.73285	833.648	531.753	GlcCer(d14:1/24:1(2OH))||GlcCer(d14:2/24:0(2OH))||GlcCer(d16:2/22:0(2OH))	Ceramide
M748T511P	8.41356e-06	2.9119	1.92757	4.39889	747.573	510.637	GlcCer(d15:2/18:0)	Ceramide
M776T511P	1.36945e-07	4.73257	2.78068	8.0546	775.604	511.01	GlcCer(d15:2/20:0)	Ceramide
M772T584P	1.36216e-06	46.7782	11.4884	190.471	771.647	584.048	GlcCer(d18:0/18:0)||GlcCer(d18:2/20:0)||GlcCer(d14:1/24:1)||GlcCer(d14:2/24:0)||GlcCer(d16:2/22:0)||GalCer(d18:2/20:0)	Ceramide
M828T606P	3.98634e-06	4.93266	2.56978	9.46816	827.709	605.686	GlcCer(d18:0/22:0)	Ceramide
M856T598P	1.92595e-06	0.220607	0.137408	0.35418	855.744	598.132	GlcCer(d18:0/24:0)	Ceramide
M889T629P	0.000317367	4.3546	2.04428	9.27587	888.751	628.885	GlcCer(d18:0/26:0)	Ceramide
M673T434P	0.00400295	3.1199	1.53523	6.34027	672.54	434.457	GlcCer(d18:1/14:0)||GlcCer(d14:1/18:0)	Ceramide
M802T605P	8.1243e-05	13.3182	5.28795	33.543	801.693	605.467	GlcCer(d18:1/22:0)||GlcCer(d16:1/24:0)	Ceramide
M845T606P	4.0647e-05	4.15676	2.14992	8.03688	844.686	605.827	GlcCer(d18:1/23:0)	Ceramide
M846T491N	0.000288047	0.498456	0.328348	0.756692	845.563	491.368	PE-Cer(d14:1/24:0(2OH))||PE-Cer(d16:1/22:0(2OH))	Ceramide
M718T580P	8.02022e-05	13.7437	6.44219	29.3207	717.558	579.643	PE-Cer(d14:2/22:1)||PE-Cer(d16:2/20:1)	Ceramide
M752T516N	0.00299681	2.84361	1.68362	4.80282	751.588	515.992	CE(17:0)	Cholesterol ester
M713T580P	0.000525163	4.72296	2.04769	10.8934	712.603	579.793	CE(18:2)	Cholesterol ester
M734T470P	2.4405e-07	2.80075	1.77429	4.42106	733.556	470.412	CE(18:2)	Cholesterol ester
M764T521P	9.57558e-06	0.446091	0.281909	0.705892	763.604	521.243	CE(20:1)	Cholesterol ester
M782T523N	0.000670778	0.503514	0.353643	0.716898	781.593	523.5	CE(22:4)	Cholesterol ester
M786T489P	1.36541e-05	1.77097	1.39426	2.24946	785.588	489.183	CE(22:4)	Cholesterol ester
M784T457P	1.08722e-06	0.462303	0.326386	0.654818	783.572	457.174	CE(22:5)	Cholesterol ester
M784T467P	2.31675e-05	0.614301	0.528267	0.714346	783.572	467.34	CE(22:5)	Cholesterol ester
M477T276N	1.77868e-07	0.130519	0.0758477	0.224596	477.304	275.951	24-methylene-cholesterol sulfate	Cholesterol metabolism
M546T101P	8.74026e-05	0.556586	0.326144	0.949851	546.346	100.573	26-hydroxycholesterol 3-sulfate	Cholesterol metabolism
M447T309N	5.06057e-06	0.0921093	0.0331968	0.255571	447.348	309.106	7alpha-Hydroxycholesterol||Cholesterol-5beta,6beta-epoxide	Cholesterol metabolism
M369T590P	3.17767e-06	2.41181	1.5414	3.77372	369.351	589.99	Cholesterol	Cholesterol metabolism
M603T100P	0.00181556	0.571277	0.427477	0.763451	603.388	99.9351	Cholesteryl-alpha-D-glucoside	Cholesterol metabolism
M479T325N	1.91745e-05	0.105667	0.0486258	0.229622	479.32	324.804	Alpha-Linoleoylcholine	Choline metabolism
M469T84P	4.32595e-05	2.41732	1.62211	3.60237	469.312	84.2332	DG(20:0)	Diacylglyceride
M511T179P	3.82433e-05	3.45868	1.60828	7.43803	511.359	178.536	DG(23:0)	Diacylglyceride
M555T178N	0.000122035	4.78253	2.7471	8.3261	555.349	178.49	DG(23:0)	Diacylglyceride
M553T303P	0.000214131	0.522441	0.35821	0.76197	553.406	303.329	DG(26:0)	Diacylglyceride
M609T422P	0.000210495	0.60733	0.430389	0.857016	609.468	422.363	DG(30:0)	Diacylglyceride
M618T434P	7.01763e-05	0.638068	0.533973	0.762454	617.513	434.457	DG(34:1)||DG(36:4)	Diacylglyceride
M602T442P	3.15527e-06	0.239599	0.125852	0.456152	601.518	441.72	DG(36:3)	Diacylglyceride
M602T455P	3.26487e-06	4.70585	2.39678	9.23947	601.518	454.817	DG(36:3)	Diacylglyceride
M624T595P	0.000169322	0.283178	0.136022	0.589538	623.503	594.842	DG(38:6)	Diacylglyceride
M748T520P	3.0219e-06	0.492201	0.280772	0.862845	747.609	520.007	DG(40:1)	Diacylglyceride
M652T453P	0.000183166	1.64051	1.01244	2.65821	651.534	452.583	DG(40:6)	Diacylglyceride
M754T501P	1.53477e-05	0.416115	0.303267	0.570954	753.564	500.608	DG(41:5)	Diacylglyceride
M770T490P	8.6131e-05	0.634244	0.498436	0.807055	769.593	490.152	DG(42:4)	Diacylglyceride
M832T490N	9.301e-07	1.97754	1.49983	2.6074	831.585	489.921	DG(44:4)	Diacylglyceride
M796T490P	0.00029339	0.416673	0.216361	0.802438	795.608	490.457	DG(44:5)	Diacylglyceride
M213T40N	0.00169045	3.36055	1.63383	6.91213	213.113	40.0446	decadienoic acid||nonadienoic acid	Fatty acid
M393T238N	2.09693e-05	0.0529236	0.0188192	0.148833	393.301	237.663	Docosatrienoic acid	Fatty acid
M449T354N	4.25526e-08	0.133853	0.072669	0.24655	449.364	353.728	hexacosatrienoic acid	Fatty acid
M377T313N	0.000447427	0.148147	0.00961005	2.28382	377.342	313.198	methyl-tetracosadienoic acid	Fatty acid
M473T330N	4.23141e-07	0.0683189	0.0220992	0.211205	473.364	329.531	Octacosapentaenoic acid	Fatty acid
M279T250N	2.69884e-05	0.278003	0.156362	0.494274	279.233	249.709	octadecadienoic acid	Fatty acid
M419T260N	2.228e-05	0.0976242	0.0349678	0.27255	419.317	260.37	Tetracosatetraenoic acid	Fatty acid
M557T434N	8.5577e-07	0.111789	0.0422238	0.295964	557.456	433.566	FAHFA(16:1/9-O-18:0)||FAHFA(16:1/12-O-18:0)||FAHFA(18:1/9-O-16:0)||FAHFA(16:1/5-O-18:0)||FAHFA(16:1/7-O-18:0)||FAHFA(16:1/8-O-18:0)||FAHFA(16:1/10-O-18:0)||FAHFA(16:1/11-O-18:0)||FAHFA(16:1/13-O-18:0)||FAHFA(18:1/5-O-16:0)||FAHFA(18:1/7-O-16:0)||FAHFA(18:1/8-O-16:0)||FAHFA(18:1/10-O-16:0)||FAHFA(18:1/11-O-16:0)||FAHFA(18:1/12-O-16:0)||FAHFA(18:1/13-O-16:0)||FAHFA(16:1/6-O-18:0)||FAHFA(18:1/6-O-16…	Fatty Acid Esters of Hydroxy Fatty Acid
M592T620P	2.31503e-05	7.59344	2.65168	21.7448	591.535	620.218	Ceroplastic acid||Mycocerosic acid (C35)||octadecyl heptadecanoate	Fatty acid/fatty ester
M632T625P	6.65538e-06	2.62181	1.72154	3.99288	631.566	625.411	Behenyl palmitoleate||Arachidyl oleate||Oleyl arachidate||Palmitoleyl behenate	Fatty ester
M600T599P	3.48062e-05	0.133519	0.0575566	0.309737	599.503	598.54	Linolenyl stearate||Linoleyl oleate||Oleyl linoleate||Stearyl linolenate||Linoleyl arachidonate	Fatty ester
M602T598P	5.39044e-05	0.233848	0.125344	0.436278	601.519	598.337	Linoleyl stearate||Oleyl oleate||Stearyl linoleate	Fatty ester
M662T580_1P	5.13303e-05	6.85566	2.69696	17.4271	661.553	579.948	Tricosanyl palmitoleate	Fatty ester
M747T511P	9.00238e-06	2.38834	1.69555	3.3642	746.57	510.551	PA(36:0)||PA(38:2)||PC(33:1)	Glycerophospholipids (mixed classes)
M733T470P	1.33692e-07	2.85177	1.89203	4.29833	732.553	470.406	PA(37:2)||DG(40:6)||DG(42:9)||PC(32:1)||PE(35:1)	Glycerophospholipids (mixed classes)
M890T471N	9.02641e-05	2.01443	1.29477	3.13409	889.569	470.847	PA(42:1)||PG(42:4)	Glycerophospholipids (mixed classes)
M825T534P	5.30552e-05	3.48778	1.97566	6.15724	824.613	534.063	PA(42:3)||PA(44:5)||PE(42:4)||PC(39:4)||PA(40:0)||PC(37:1)||PE(40:1)	Glycerophospholipids (mixed classes)
M814T519P	0.000137513	0.298602	0.155999	0.571563	813.673	518.927	PA(45:0)||PC(22:0/P-18:0)||PC(24:0/P-16:0)||PC(P-16:0/24:0)||PC(P-18:0/22:0)||PC(o-18:1/22:0)||PC(O-18:0/22:1)||PC(O-20:0/20:1)||PC(O-18:1/22:0)||PC(P-18:0/22:0)||PC(P-20:0/20:0)||PC(22:0/P-18:0)||PC(24:0/P-16:0)||PC(P-16:0/24:0)||PC(P-18:0/22:0)||PC(o-18:1/22:0)||PC(O-18:0/22:1)||PC(O-20:0/20:1)||PC(O-18:1/22:0)||PC(P-18:0/22:0)||PC(P-20:0/20:0)	Glycerophospholipids (mixed classes)
M856T492N	0.00261715	0.548575	0.380229	0.791458	855.592	492.301	PA(46:5)||PG(O-18:0/22:1)||PG(O-20:0/20:1)||PG(P-18:0/22:0)||PG(P-20:0/20:0)||DG(46:6)||PA(41:0)||PG(39:0)	Glycerophospholipids (mixed classes)
M852T450N	5.15207e-07	0.505968	0.375401	0.681947	851.561	450.029	PA(46:7)||PA(41:2)||PG(39:2)	Glycerophospholipids (mixed classes)
M655T435_2P	0.00897862	0.644994	0.478949	0.868606	655.469	434.506	PA(O-16:0/16:1)||PA(O-18:0/14:1)||PA(P-16:0/16:0)||PA(P-18:0/14:0)||PA(P-20:0/12:0)||PA(34:2)||PA(O-16:0/18:4)||PA(P-16:0/18:3)||PE(14:1/P-18:1)	Glycerophospholipids (mixed classes)
M749T435P	5.24479e-05	3.36711	1.42766	7.94127	748.547	435.455	PA(O-18:0/18:3)||PA(O-18:0/18:3)||PA(O-16:0/20:3)||PA(P-16:0/20:2)||PA(P-18:0/18:2)||PE(16:0/P-18:1)||PE(16:0/P-18:1)||PE(16:1/P-18:0)||PE(18:1/P-16:0)||PE(18:1/P-16:0)||PEP-16:0/18:1)||PE(P-16:0/18:1)||PE(P-18:0/16:1)||PE(P-18:1/16:0)||PE(P-18:1/16:0)||PC(P-16:0/15:1)||PE(O-16:0/18:2)||PE(P-18:0/16:1)||PE(P-20:0/14:1)||PE(P-16:0/18:1)||PnE(16:0/18:1)||PG(O-16:0/18:3)||PG(O-16:0/18:3)||PG(P-16:0/…	Glycerophospholipids (mixed classes)
M747T520P	1.00552e-07	0.53252	0.408851	0.693598	746.605	519.861	PA(P-20:0/19:1)||Ubiquinol 8||PA(P-20:0/19:1)||PC(16:0/P-18:0)||PC(18:0/P-16:0)||PC(P-16:0/18:0)||PC(P-18:0/16:0)||PC(o-16:1/18:0)||PC(o-18:1/16:0)||PC(o-18:1/16:0)||PC(O-16:0/18:1)||PC(O-18:0/16:1)||PC(O-18:1/16:0)||PC(O-20:0/14:1)||PC(O-16:1/18:0)||PC(O-18:1/16:0)||PC(P-16:0/18:0)||PC(P-18:0/16:0)||PC(P-20:0/14:0)||PE(O-18:0/19:1)||PE(O-20:0/17:1)||PE(P-16:0/21:0)||PE(P-18:0/19:0)||PE(P-20:0/17…	Glycerophospholipids (mixed classes)
M717T458N	0.0011618	1.7014	1.35983	2.12877	716.558	457.515	PC(14:0/P-18:0)||PC(16:0/P-16:0)||PC(P-16:0/16:0)||PC(P-18:0/14:0)||PC(o-16:0/16:1)||PC(O-14:0/18:1)||PC(O-16:0/16:1)||PC(O-18:0/14:1)||PC(P-16:0/16:0)||PC(P-18:0/14:0)||PC(P-20:0/12:0)||PE(O-16:0/19:1)||PE(O-18:0/17:1)||PE(O-20:0/15:1)||PE(P-16:0/19:0)||PE(P-18:0/17:0)||PE(P-20:0/15:0)	Glycerophospholipids (mixed classes)
M772T490P	0.00634154	0.291191	0.156475	0.541891	771.599	489.943	PC(15:0/P-18:1)||PC(15:0/P-18:1)||PE(18:0/P-18:1)||PE(18:0/P-18:1)||PE(18:1/P-18:0)||PE(18:1/P-18:0)||PE(20:1/P-16:0)||PC(P-18:1/15:0)||PC(P-18:1/15:0)||PE(P-16:0/20:1)||PE(P-18:0/18:1)||PE(P-18:0/18:1)||PE(P-18:1/18:0)||PE(P-18:1/18:0)||PC(O-16:0/17:2)||PC(P-16:0/17:1)||PC(P-18:0/15:1)||PE(O-16:0/20:2)||PE(O-18:0/18:2)||PE(P-18:0/18:1)||PE(P-16:0/20:1)||PE(P-20:0/16:1)||PS(O-16:0/20:1)||PS(O-18:…	Glycerophospholipids (mixed classes)
M829T449P	1.82701e-06	0.506584	0.400729	0.6404	828.55	449.213	PC(16:0/P-18:1)||PC(16:0/P-18:1)||PC(16:1/P-18:0)||PC(18:1/P-16:0)||PC(18:1/P-16:0)||PC(O-16:0/18:2)||PC(P-16:0/18:1)||PC(P-16:0/18:1)||PC(P-18:0/16:1)||PC(P-18:1/16:0)||PC(P-18:1/16:0)||PC(O-16:0/18:2)||PC(P-16:0/18:1)||PC(P-18:0/16:1)||PC(P-20:0/14:1)||PC(P-16:0/18:1)||PC(P-18:1/16:0)||PC(P-18:1/16:0)||PE(O-20:0/17:2)||PE(P-18:0/19:1)||PE(P-20:0/17:1)	Glycerophospholipids (mixed classes)
M851T422P	0.0012932	2.31155	1.03304	5.17236	850.534	421.811	PC(18:3/P-18:1)||PC(18:4/P-18:0)||PC(20:4/P-16:0)||PC(P-16:0/20:4)||PC(P-18:0/18:4)||PC(P-18:1/18:3)||PC(O-16:0/20:5)||PC(O-16:1/20:4)||PC(20:4/P-16:0)||PC(20:4/P-16:0)||PC(P-16:0/20:4)||PC(P-16:0/20:4)||PC(P-18:0/18:4)||PC(P-18:1/18:3)||PC(P-18:1/18:3)||PC(P-18:1/18:3)||PC(P-18:1/18:3)||PC(o-16:1/20:4)	Glycerophospholipids (mixed classes)
M823T524P	0.000325338	0.492307	0.340215	0.712391	822.636	524.245	PC(20:0/P-18:1)||PC(20:0/P-18:1)||PC(20:1/P-18:0)||PC(22:1/P-16:0)||PC(P-16:0/22:1)||PC(P-18:0/20:1)||PC(P-18:1/20:0)||PC(P-18:1/20:0)||PC(o-18:1/20:1)||PC(o-18:2/20:0)||PC(O-16:0/22:2)||PC(O-18:0/20:2)||PC(O-20:0/18:2)||PC(O-18:1/20:1)||PC(O-18:2/20:0)||PC(P-16:0/22:1)||PC(P-18:0/20:1)||PC(P-20:0/18:1)	Glycerophospholipids (mixed classes)
M831T490N	7.58428e-07	2.0367	1.44613	2.86843	830.582	490.142	PC(20:2/P-18:1)||PC(20:2/P-18:1)||PC(20:3/P-18:0)||PC(20:3/P-18:0)||PC(P-18:0/20:3)||PC(P-18:0/20:3)||PC(P-18:1/20:2)||PC(P-18:1/20:2)||PC(o-18:0/20:4)||PC(O-18:0/20:4(5E,8E,11E,14E))||PC(O-18:0/20:4)||PC(O-16:0/22:4)||PC(O-20:0/18:4)||PC(O-18:0/20:4)||PC(P-18:0/20:3)||PC(P-20:0/18:3)||PC(P-20:0/18:3)||PC(P-18:0/20:3)||PC(P-18:1/20:2)	Glycerophospholipids (mixed classes)
M829T457N	4.95781e-05	0.470509	0.318942	0.694102	828.568	457.333	PC(20:3/P-18:1)||PC(20:3/P-18:1)||PC(20:3/P-18:1)||PC(20:3/P-18:1)||PC(20:4/P-18:0)||PC(20:4/P-18:0)||PC(22:4/P-16:0)||PC(P-16:0/22:4)||PC(P-18:0/20:4)||PC(P-18:0/20:4)||PC(P-18:1/20:3)||PC(P-18:1/20:3)||PC(P-18:1/20:3)||PC(P-18:1/20:3)||PE(P-18:1/20:3)||PC(o-18:1/20:4)||PC(O-16:0/22:5)||PC(O-18:0/20:5)||PC(O-18:1/20:4)||PC(O-18:1/20:4)||PC(P-18:0/20:4)||PC(P-16:0/22:4)||PC(P-20:0/18:4)	Glycerophospholipids (mixed classes)
M829T468N	2.82851e-05	0.671474	0.555561	0.81157	828.565	467.654	PC(20:3/P-18:1)||PC(20:3/P-18:1)||PC(20:3/P-18:1)||PC(20:3/P-18:1)||PC(20:4/P-18:0)||PC(20:4/P-18:0)||PC(22:4/P-16:0)||PC(P-16:0/22:4)||PC(P-18:0/20:4)||PC(P-18:0/20:4)||PC(P-18:1/20:3)||PC(P-18:1/20:3)||PC(P-18:1/20:3)||PC(P-18:1/20:3)||PE(P-18:1/20:3)||PC(o-18:1/20:4)||PC(O-16:0/22:5)||PC(O-18:0/20:5)||PC(O-18:1/20:4)||PC(O-18:1/20:4)||PC(P-18:0/20:4)||PC(P-16:0/22:4)||PC(P-20:0/18:4)||PC(20:3/…	Glycerophospholipids (mixed classes)
M688T466_2N	7.58981e-05	3.01966	1.79823	5.07073	688.491	466.073	PC(29:1)||PE(32:1)||PS(O-16:0/15:0)||PS(O-18:0/13:0)	Glycerophospholipids (mixed classes)
M717T490N	0.000515265	2.45735	1.60686	3.75801	716.523	489.79	PC(31:1)||PE(34:1)||PA(34:0)||PC(33:4)||PE(36:4)||PE(P-16:0/20:4(12OH[S]))||PE(P-16:0/20:4(15OH[S]))||PE(P-16:0/20:4(5OH[S]))	Glycerophospholipids (mixed classes)
M785T489P	1.72663e-05	1.69894	1.35161	2.13553	784.584	489.183	PC(32:1)||PE(35:1)	Glycerophospholipids (mixed classes)
M753T421P	0.00223434	1.74264	1.1952	2.54082	752.522	421.129	PC(32:2)||PE(35:2)||PC(34:5)||PE(37:5)	Glycerophospholipids (mixed classes)
M745T511N	4.94237e-05	1.9197	1.37159	2.68684	744.554	510.816	PC(33:1)||PE(36:1)	Glycerophospholipids (mixed classes)
M767T436P	0.000216112	2.83999	1.88084	4.28826	766.537	435.833	PC(33:2)||PE(36:2)||PA(36:1)||PC(35:5)||PE(38:5)||PE(P-18:1/20:4(12OH[S]))||PE(P-18:1/20:4(5Z,8Z,11Z,13E)(15OH[S]))||PE(P-18:1/20:4(6E,8Z,11Z,14Z)(5OH[S]))	Glycerophospholipids (mixed classes)
M783T457P	1.31842e-06	0.472633	0.334165	0.668479	782.568	457.174	PC(34:1)||PE(37:1)||PA(37:0)||DG(44:9)||PE(20:4/P-18:1)||PE(20:4/P-18:1)||PE(20:4/P-18:1)||PE(20:4/P-18:1)||PE(20:5/P-18:0)||PE(22:5/P-16:0)||PE(22:5/P-16:0)||PE(P-16:0/22:5)||PE(P-16:0/22:5)||PE(P-18:0/20:5)||PE(P-18:1/20:4)||PE(P-18:1/20:4)||PE(P-18:1/20:4)||PE(P-18:1/20:4)||PE(O-16:0/22:6)||PE(P-18:0/20:5)||PC(36:4)||PE(39:4)	Glycerophospholipids (mixed classes)
M783T467P	3.15878e-05	0.648716	0.536449	0.784478	782.569	467.366	PC(34:1)||PE(37:1)||PA(37:0)||DG(44:9)||PE(20:4/P-18:1)||PE(20:4/P-18:1)||PE(20:4/P-18:1)||PE(20:4/P-18:1)||PE(20:5/P-18:0)||PE(22:5/P-16:0)||PE(22:5/P-16:0)||PE(P-16:0/22:5)||PE(P-16:0/22:5)||PE(P-18:0/20:5)||PE(P-18:1/20:4)||PE(P-18:1/20:4)||PE(P-18:1/20:4)||PE(P-18:1/20:4)||PE(O-16:0/22:6)||PE(P-18:0/20:5)||PC(36:4)||PE(39:4)	Glycerophospholipids (mixed classes)
M779T423P	1.04225e-05	2.60312	2.01848	3.35709	778.537	423.447	PC(34:3)||PE(37:3)|PA(37:1)||DG(44:11)||PC(36:6)||PE(39:6)	Glycerophospholipids (mixed classes)
M779T433P	0.000450676	1.75783	1.07359	2.87818	778.537	433.347	PC(34:3)||PE(37:3)|PA(37:1)||DG(44:11)||PC(36:6)||PE(39:6)	Glycerophospholipids (mixed classes)
M799T450N	0.000708061	1.72612	1.14468	2.60293	798.531	449.954	PC(34:4)||PE(37:4)||PS(37:3)	Glycerophospholipids (mixed classes)
M799T491P	5.3875e-05	1.75565	1.24773	2.47032	798.6	490.707	PC(35:0)||PE(38:0)||PA(42:4)||PE(40:3)||PC(37:3)||PC(18:3/P-18:1)||PC(18:3/P-18:1)||PC(18:3/P-18:1)||PC(18:3/P-18:1)||PC(18:4/P-18:0)||PC(20:4/P-16:0)||PC(20:4/P-16:0)||PC(P-16:0/20:4)||PC(P-16:0/20:4)||PC(P-18:0/18:4)||PC(P-18:1/18:3)||PC(P-18:1/18:3)||PC(P-18:1/18:3)||PC(P-18:1/18:3)||PC(o-16:1/20:4)||PC(O-16:0/20:5)||PC(O-16:1/20:4)||PC(P-16:0/20:4)||PC(P-18:0/18:4)	Glycerophospholipids (mixed classes)
M819T511N	2.32036e-07	4.88416	2.5232	9.45428	818.59	510.581	PC(35:1)||PE(38:1)	Glycerophospholipids (mixed classes)
M817T490N	5.36116e-06	1.79173	1.26077	2.5463	816.575	489.805	PC(35:2)||PE(38:2)||PS(38:1)	Glycerophospholipids (mixed classes)
M793T448P	2.14597e-07	3.52503	1.98623	6.256	792.552	448.052	PC(35:3)||PE(38:3)||PA(38:2)||PE(40:6)||PC(37:6)||PA(42:7)	Glycerophospholipids (mixed classes)
M813T499P	3.65608e-05	0.502534	0.376907	0.670033	812.611	499.053	PC(36:0)||PE(39:0)	Glycerophospholipids (mixed classes)
M811T492P	5.87655e-05	0.489088	0.378504	0.63198	810.6	491.788	PC(36:1)||PE(39:1)||PA(39:0)|PC(38:4)||PE(41:4)||PE(22:4/P-18:1)||PE(22:4/P-18:1)||PE(22:5/P-18:0)||PE(22:5/P-18:0)||PE(P-18:0/22:5)||PE(P-18:0/22:5)||PE(P-18:1/22:4)||PE(P-18:1/22:4)||PE(O-18:0/22:6)||PE(P-20:0/20:5)||PS(O-20:0/20:3)||PS(P-18:0/22:2)||PS(P-20:0/20:2)	Glycerophospholipids (mixed classes)
M833T522N	0.000115184	2.37205	1.43053	3.93324	832.606	522.313	PC(36:1)||PE(39:1)||PA(39:0)|PC(38:4)||PE(41:4)||PE(22:4/P-18:1)||PE(22:4/P-18:1)||PE(22:5/P-18:0)||PE(22:5/P-18:0)||PE(P-18:0/22:5)||PE(P-18:0/22:5)||PE(P-18:1/22:4)||PE(P-18:1/22:4)||PE(O-18:0/22:6)||PE(P-20:0/20:5)||PS(O-20:0/20:3)||PS(P-18:0/22:2)||PS(P-20:0/20:2)	Glycerophospholipids (mixed classes)
M807T450P	3.84044e-06	0.493217	0.348845	0.697338	806.568	449.686	PC(36:3)||PE(39:3)||PS(O-20:0/20:5)||PS(P-18:0/22:4)||PS(P-20:0/20:4)||PE(22:6/P-18:1)||PE(22:6/P-18:1)||PE(P-18:1/22:6)||PE(P-18:1/22:6)||PE(P-18:1/22:6)||PA(41:5)||PC(38:6)||PE(41:6)	Glycerophospholipids (mixed classes)
M891T432N	1.03948e-05	5.59568	2.58037	12.1345	890.517	431.997	PC(36:6)||PS(39:5)||PS(40:8)	Glycerophospholipids (mixed classes)
M837T504P	0.00118102	0.530533	0.367291	0.766326	836.615	504.245	PC(38:2)||PE(41:2)||PA(41:1)||PC(40:5)||PE(P-20:0/22:6)	Glycerophospholipids (mixed classes)
M792T486N	1.49575e-07	3.71201	2.43297	5.66346	791.563	486.329	PC(38:4)||PE(41:4)||PG(P-18:0/22:4)||PG(P-20:0/20:4)	Glycerophospholipids (mixed classes)
M879T531P	7.93826e-07	3.35169	2.06533	5.43926	878.584	531.07	PC(38:4)||PE(41:4)||PS(41:3)	Glycerophospholipids (mixed classes)
M845T471N	1.91745e-05	5.65301	2.7485	11.6269	844.53	470.677	PC(38:5)||PE(41:5)||PC(18:4/P-18:1)||PC(18:4/P-18:1)||PC(20:5/P-16:0)||PC(P-16:0/20:5)||PC(P-18:1/18:4)||PC(P-18:1/18:4)||PC(P-16:0/20:5)||PE(35:1)||PS(35:0)	Glycerophospholipids (mixed classes)
M829T458P	2.49107e-05	3.38617	1.69443	6.76693	828.549	458.199	PC(38:6)||PS(O-20:0/17:1)||PS(P-16:0/21:0)||PS(P-18:0/19:0)||PS(P-20:0/17:0)||PA(41:5)	Glycerophospholipids (mixed classes)
M803T446_1P	5.24479e-05	0.341728	0.214347	0.544809	802.534	445.892	PC(38:8)||PA(39:4)||PC(36:5)||PE(39:5)||PC(14:0/P-18:0)||PC(16:0/P-16:0)||PC(P-16:0/16:0)||PC(P-18:0/14:0)||PC(o-16:0/16:1)||PC(O-14:0/18:1)||PC(O-16:0/16:1)||PC(O-18:0/14:1)||PC(P-16:0/16:0)||PC(P-18:0/14:0)||PC(P-20:0/12:0)||PE(O-16:0/19:1)||PE(O-18:0/17:1)||PE(O-20:0/15:1)||PE(P-16:0/19:0)||PE(P-18:0/17:0)||PE(P-20:0/15:0)	Glycerophospholipids (mixed classes)
M859T465P	0.00265302	0.569343	0.43386	0.747135	858.599	464.709	PC(40:5)||PC(18:0/P-18:0)||PC(20:0/P-16:0)||PC(P-16:0/20:0)||PC(P-18:0/18:0)||PC(o-16:1/20:0)||PC(o-18:1/18:0)||PC(O-16:0/20:1)||PC(O-16:0/20:1)||PC(O-18:0/18:1)||PC(O-20:0/16:1)||PC(O-16:1/20:0)||PC(P-16:0/20:0)||PC(P-18:0/18:0)||PC(P-20:0/16:0)||PE(O-20:0/19:1)||PE(P-18:0/21:0)||PE(P-20:0/19:0)||PS(O-18:0/21:0)||PS(O-20:0/19:0)||PA(43:4)||PC(42:8)	Glycerophospholipids (mixed classes)
M897T489N	0.000170818	1.9415	1.32884	2.83662	896.561	489.154	PC(42:7)||PC(22:6/P-18:1)||PC(22:6/P-18:1)||PC(P-18:1/22:6)||PC(P-18:1/22:6)||PC(18:0/18:3)||PE(39:3)||PS(39:2)	Glycerophospholipids (mixed classes)
M895T457N	2.95831e-05	0.485972	0.291067	0.811391	894.545	456.915	PC(42:8)||PC(36:4)||PE(39:4)||PS(39:3)	Glycerophospholipids (mixed classes)
M919T450N	0.000324364	0.556142	0.448578	0.689498	918.546	449.952	PC(44:10)||PS(42:8)||PC(38:6)	Glycerophospholipids (mixed classes)
M860T455N	1.54479e-08	7.70107	3.99468	14.8464	859.532	454.849	PC(44:12)||PI(34:0)||PI(36:3)	Glycerophospholipids (mixed classes)
M943T579P	2.4445e-05	0.232927	0.107737	0.503591	942.689	579.267	PC(46:5)||PC(24:0/P-18:0)||PC(P-18:0/24:0)||PC(o-18:1/24:0)||PC(o-22:0/20:1)||PC(O-20:0/22:1)||PC(O-22:0/20:1)||PC(O-18:1/24:0)||PC(P-20:0/22:0)	Glycerophospholipids (mixed classes)
M805T457_1P	0.000121019	0.638692	0.497115	0.82059	804.55	456.628	PC(O-14:0/18:0)||PC(O-16:0/16:0)||PC(O-18:0/14:0)||PC(O-20:0/12:0)||PE(O-18:0/17:0)||PE(O-20:0/15:0)||PE(O-16:0/19:0)||PA(19:0/22:6)||PA(22:6/19:0)||PS(O-18:0/22:6)||PS(P-20:0/20:5)||PA(39:3)||PC(38:7)||PC(36:4)||PE(39:4)	Glycerophospholipids (mixed classes)
M783T536N	0.00129474	4.22717	2.12351	8.41484	782.606	536.463	PC(O-16:0/19:0)||PC(O-18:0/17:0)||PC(O-20:0/15:0)||PE(O-18:0/20:0)||PE(O-16:0/22:0)||PE(O-20:0/18:0)||SM(d18:0/22:1(OH))||PE(22:1/P-18:1)||PE(22:1/P-18:1)||PE(22:2/P-18:0)||PE(P-18:0/22:2)||PE(P-18:1/22:1)||PE(P-18:1/22:1)||PC(P-20:0/17:2)||PE(O-20:0/20:3)||PE(P-18:0/22:2)||PE(P-20:0/20:2)||PC(37:1)||PE(40:1)	Glycerophospholipids (mixed classes)
M773T523N	0.00149383	2.95113	1.71682	5.07283	772.584	522.99	PC(P-16:0/P-18:1)||PC(P-16:0/P-18:1)||PC(P-18:1/P-16:0)||PC(P-18:1/P-16:0)|PC(35:1)||PE(38:1)||PS(O-16:0/21:0)||PS(O-18:0/19:0)||PS(O-20:0/17:0)	Glycerophospholipids (mixed classes)
M818T527P	2.88379e-06	2.09738	1.45121	3.03126	817.642	527.208	PC(P-18:1/P-18:1)||PC(35:0)||PE(38:0)||PC(37:2)||PE(40:2)	Glycerophospholipids (mixed classes)
M781T518N	0.000522993	0.51279	0.365747	0.718949	780.591	517.841	PE(20:0/P-18:0)||PE(22:0/P-16:0)||PE(P-16:0/22:0)||PE(P-18:0/20:0)||PC(O-17:0/18:1)||PC(O-16:0/19:1)||PC(O-18:0/17:1)||PC(O-20:0/15:1)||PC(P-16:0/19:0)||PC(P-18:0/17:0)||PC(P-20:0/15:0)||PE(O-16:0/22:1)||PE(O-18:0/20:1)||PE(O-20:0/18:1)||PE(P-16:0/22:0)||PE(P-18:0/20:0)||PE(P-20:0/18:0)||SM(d18:0/22:2(OH))||PE(22:2/P-18:1)||PE(22:2/P-18:1)||PE(P-18:1/22:2)||PE(P-18:1/22:2)||PC(O-17:0/20:4)||PE(O-…	Glycerophospholipids (mixed classes)
M781T524N	0.000258184	0.449805	0.307256	0.65849	780.59	523.501	PE(20:0/P-18:0)||PE(22:0/P-16:0)||PE(P-16:0/22:0)||PE(P-18:0/20:0)||PC(O-17:0/18:1)||PC(O-16:0/19:1)||PC(O-18:0/17:1)||PC(O-20:0/15:1)||PC(P-16:0/19:0)||PC(P-18:0/17:0)||PC(P-20:0/15:0)||PE(O-16:0/22:1)||PE(O-18:0/20:1)||PE(O-20:0/18:1)||PE(P-16:0/22:0)||PE(P-18:0/20:0)||PE(P-20:0/18:0)||SM(d18:0/22:2(OH))||PE(22:2/P-18:1)||PE(22:2/P-18:1)||PE(P-18:1/22:2)||PE(P-18:1/22:2)||PC(O-17:0/20:4)||PE(O-…	Glycerophospholipids (mixed classes)
M809T536N	0.00161209	0.384202	0.256544	0.575384	808.624	535.921	PE(22:0/P-18:0)||PE(24:0/P-16:0)||PE(P-16:0/24:0)||PE(P-18:0/22:0)||PC(O-18:0/19:1)||PC(O-20:0/17:1)||PC(P-16:0/21:0)||PC(P-18:0/19:0)||PC(P-20:0/17:0)||PE(O-18:0/22:1)||PE(O-20:0/20:1)||PE(P-18:0/22:0)||PE(P-20:0/20:0)||PE(42:2)||PC(39:2)	Glycerophospholipids (mixed classes)
M806T495N	1.2763e-05	2.02644	1.45181	2.82852	805.578	495.266	PE(42:4)||PC(39:4)||PA(44:5)	Glycerophospholipids (mixed classes)
M914T569P	0.000215039	0.226885	0.105327	0.488737	913.661	568.955	PE(44:5)||PC(41:5)||PS(42:2)||PS(44:4)	Glycerophospholipids (mixed classes)
M828T457N	1.54511e-05	0.527594	0.371683	0.748904	827.562	457.308	PE(44:7)||PC(41:7)	Glycerophospholipids (mixed classes)
M845T492N	8.5577e-07	0.473138	0.358148	0.625048	844.56	491.689	PE(P-20:0/22:4)||PC(38:4)||PE(41:4)||PI(O-20:0/17:2)||PI(P-18:0/19:1)||PI(P-20:0/17:1)	Glycerophospholipids (mixed classes)
M841T450N	0.000138449	0.512212	0.36322	0.722319	840.529	449.98	PE(P-20:0/22:6)||PC(38:6)||PE(41:6)	Glycerophospholipids (mixed classes)
M769T519P	0.000169322	0.400436	0.227303	0.705443	768.587	519.328	PE-Cer(d14:1/22:0(2OH))||PE-Cer(d16:1/20:0(2OH))||PC(36:2)||PC(O-16:0/20:4(5E,8E,11E,14E))||PC(O-16:0/20:4)||PC(O-18:0/18:4)||PC(O-16:0/20:4)||PC(O-18:2/18:2)||PC(P-16:0/20:3)||PC(P-18:0/18:3)||PC(P-18:0/18:3)||PC(P-16:0/20:3)||PA(O-16:0/21:0)||PA(O-18:0/19:0)||PA(O-20:0/17:0)||None||PC(16:0/P-18:0)||PC(18:0/P-16:0)||PC(P-16:0/18:0)||PC(P-18:0/16:0)||PC(o-16:1/18:0)||PC(o-18:1/16:0)||PC(o-18:1/16…	Glycerophospholipids (mixed classes)
M767T484P	9.50562e-05	0.438081	0.270131	0.710449	766.574	483.7	PE-Cer(d14:1/22:1(2OH))||PE-Cer(d14:2/22:0(2OH))||PE-Cer(d16:1/20:1(2OH))||PE-Cer(d16:2/20:0(2OH))||PC(16:0/P-18:1)||PC(36:3)||PC/P-18:1)||PC(18:3/P-18:1)||PC(18:4/P-18:0)||PC(20:4/P-16:0)||PC(20:4/P-16:0)||PC(P-16:0/20:4)||PC(P-16:0/20:4)||PC(P-18:0/18:4)||PC(P-18:1/18:3)||PC(P-18:1/18:3)||PC(P-18:1/18:3)||PC(P-18:1/18:3)	Glycerophospholipids (mixed classes)
M786T457P	1.40748e-05	0.489748	0.33662	0.712535	785.578	457.126	PE-Cer(d14:1/24:0)||PE-Cer(d16:1/22:0)||PC(33:2)||PE(36:2)||PE(38:4)||PC(35:4)	Glycerophospholipids (mixed classes)
M795T490P	0.000413465	0.549776	0.347505	0.869782	794.604	490.457	PE-Cer(d14:1/24:1(2OH))||PE-Cer(d14:2/24:0(2OH))||PE-Cer(d16:1/22:1(2OH))||PE-Cer(d16:2/22:0(2OH))||PC(18:0/P-18:1)||PC(18:0/P-18:1)||PC(18:1/P-18:0)||PC(O-18:1/18:1)||PC(P-18:0/18:1)||PC(38:3)||PC(20:3/P-18:1)||PC(20:3/P-18:1)||PC(20:3/P-18:1)||PC(20:4/P-18:0)||PC(20:4/P-18:0)||PC(22:4/P-16:0)||PC(P-16:0/22:4)||PC(P-18:0/20:4)||PC(P-18:0/20:4)||PC(P-18:1/20:3)||PC(P-18:1/20:3)||PC(P-18:1/20:3)||…	Glycerophospholipids (mixed classes)
M814T492P	0.000238233	0.487981	0.36006	0.661351	813.609	491.757	PE-Cer(d14:1/26:0)||PE-Cer(d16:1/24:0)||PC(35:2)||PE(38:2)||PE(40:4)	Glycerophospholipids (mixed classes)
M783T524P	7.50402e-07	0.316797	0.19811	0.506589	782.605	523.592	PE-Cer(d15:1/22:0(2OH))||PE(20:0/P-18:0)||PE(22:0/P-16:0)||PE(P-16:0/22:0)||PE(P-18:0/20:0)||PC(O-17:0/18:1)||PC(O-16:0/19:1)||PC(O-18:0/17:1)||PC(O-20:0/15:1)||PC(P-16:0/19:0)||PC(P-18:0/17:0)||PC(P-20:0/15:0)||PE(O-16:0/22:1)||PE(O-18:0/20:1)||PE(O-20:0/18:1)||PE(P-16:0/22:0)||PE(P-18:0/20:0)||PE(P-20:0/18:0)||PA(O-20:0/18:0)||PA(O-18:0/20:0)||PA(O-16:0/22:0)||PA(P-20:0/22:4)||PC(O-16:0/19:1)||…	Glycerophospholipids (mixed classes)
M812T478P	0.0017271	0.602087	0.455058	0.796623	811.596	478.415	PE-Cer(d16:1/24:1)||PE-Cer(d14:2/26:0)||MGDG(18:2/18:2)||PC(33:0)||PE(36:0)||PC(35:3)||PE(38:3)||PC(37:5)||PE(40:5)	Glycerophospholipids (mixed classes)
M818T402N	5.33996e-06	0.357018	0.186951	0.681794	817.501	401.575	PG(38:5)||PA(40:5)||PS(40:6)||PG(40:8)	Glycerophospholipids (mixed classes)
M920T450N	0.000121807	0.499985	0.399988	0.624981	919.549	449.866	PG(41:5)||PG(39:2)||PI(35:0)	Glycerophospholipids (mixed classes)
M898T489N	5.36199e-05	2.10397	1.44419	3.06516	897.564	488.957	PG(44:7)||PG(39:2)||PI(O-20:0/17:2)||PI(P-18:0/19:1)||PI(P-20:0/17:1)||PA(46:7)	Glycerophospholipids (mixed classes)
M888T478N	1.35613e-07	11.2519	4.89546	25.8618	887.563	477.973	PG(O-20:0/17:2)||PG(P-18:0/19:1)||PG(P-20:0/17:1)||PI(36:0)||PI(38:3)	Glycerophospholipids (mixed classes)
M858T426N	0.00039529	1.52536	1.25566	1.85298	857.516	425.769	PG(P-18:0/17:2)||PI(34:1)||PI(36:4)	Glycerophospholipids (mixed classes)
M886T449N	1.31713e-06	2.19212	1.48861	3.2281	885.547	448.756	PG(P-20:0/17:2)||PI(36:1)||PI(38:4)	Glycerophospholipids (mixed classes)
M916T494N	2.82851e-05	9.05693	2.9838	27.4911	915.594	493.544	PG(P-20:0/19:1)||PI(38:0)||PI(40:3)	Glycerophospholipids (mixed classes)
M881T448N	0.0168488	0.261581	0.115634	0.591735	881.476	447.72	PGP(35:0)||PGP(40:7)|PG(36:5)	Glycerophospholipids (mixed classes)
M819T451_1P	6.77077e-05	4.92087	2.64483	9.1556	818.508	450.897	PI(16:0/18:2)||PC(36:5)||PE(39:5)	Glycerophospholipids (mixed classes)
M821T457P	0.00012663	0.354543	0.222305	0.565441	820.524	456.624	PI(34:1)||PE(44:11)||PC(36:4)||PE(39:4)	Glycerophospholipids (mixed classes)
M849T491P	0.000620208	0.406185	0.256284	0.643763	848.555	490.717	PI(36:1)||PC(38:4)||PE(41:4)	Glycerophospholipids (mixed classes)
M897T467N	0.00422707	0.576778	0.390983	0.850863	896.552	467.07	PI(40:4)||PC(20:3/P-18:1)||PC(20:4/P-18:0)||PC(22:4/P-16:0)||PC(P-16:0/22:4)||PC(P-18:0/20:4)||PC(P-18:1/20:3)	Glycerophospholipids (mixed classes)
M934T453P	1.53477e-05	1.93779	1.26624	2.9655	933.544	452.666	PI(40:6)||PI(O-16:0/20:2)||PI(O-18:0/18:2)||PI(P-16:0/20:1)||PI(P-20:0/16:1)||PI(P-18:0/18:1)	Glycerophospholipids (mixed classes)
M925T492N	0.000144094	0.524072	0.396991	0.691833	924.584	491.554	PI(42:4)||PC(22:4/P-18:0)||PC(P-18:0/22:4)||PC(o-20:1/20:4)||PC(O-18:0/22:5)||PC(O-18:0/22:5)||PC(O-20:0/20:5)||PC(O-20:1/20:4)||PC(P-18:0/22:4)||PC(P-20:0/20:4)	Glycerophospholipids (mixed classes)
M780T433P	0.000323482	1.78503	1.10518	2.88309	779.54	433.325	PI(O-18:0/14:0)||PI(O-20:0/12:0)||PI(O-16:0/16:0)||PG(O-16:0/18:2)||PG(P-18:0/16:1)||PG(P-20:0/14:1)||PG(P-16:0/18:1)	Glycerophospholipids (mixed classes)
M794T448P	2.78456e-06	2.40596	1.44013	4.01952	793.556	447.814	PI(O-18:0/15:0)||PI(O-20:0/13:0)||PI(O-16:0/17:0)||PI-Cer(d18:0/18:0)||PI-Cer(d20:0/16:0)||PG(35:2)||PG(O-18:0/17:2)||PG(P-16:0/19:1)||PG(P-18:0/17:1)||PG(P-20:0/15:1)	Glycerophospholipids (mixed classes)
M817T468N	0.00456277	0.608554	0.447596	0.827393	816.528	467.777	PI(O-18:0/17:2)||PI(P-16:0/19:1)||PI(P-18:0/17:1)||PI(P-20:0/15:1)||PE(22:4/P-18:0)||PE(P-18:0/22:4)||PE(O-20:0/20:5)||PE(P-18:0/22:4)||PC(36:4)||PE(39:4)	Glycerophospholipids (mixed classes)
M808T450P	3.39748e-06	0.484709	0.341922	0.687122	807.572	449.689	PI(O-20:0/14:0)||PI(O-18:0/16:0)||PI(O-16:0/18:0)||PG(O-16:0/20:2)||PG(O-18:0/18:2)||PG(P-16:0/20:1)||PG(P-20:0/16:1)||PG(P-18:0/18:1)	Glycerophospholipids (mixed classes)
M969T591P	2.4405e-07	0.209615	0.11035	0.398174	968.717	591.399	PI-Cer(d18:0/26:0)||PI-Cer(d20:0/24:0)||PI(42:0)	Glycerophospholipids (mixed classes)
M991T577P	0.00330533	0.302931	0.162792	0.563709	990.703	576.597	PI-Cer(d18:0/26:0)||PI-Cer(d20:0/24:0)||PI(42:1)||PI(44:3)	Glycerophospholipids (mixed classes)
M853T450N	3.29435e-07	0.499075	0.376541	0.661484	852.564	450.029	PI-Cer(d20:1/16:0)||PC(22:5/P-18:1)||PC(22:6/P-18:0)||PC(P-18:0/22:6)||PC(P-18:1/22:5)	Glycerophospholipids (mixed classes)
M828T531P	5.81242e-05	1.71611	1.20574	2.44252	827.575	531.457	PS(34:0)||PA(40:1)||PG(38:1)	Glycerophospholipids (mixed classes)
M822T457P	1.01279e-05	0.396065	0.251706	0.623219	821.528	456.59	PS(34:3)||PA(40:4)||PG(38:4)	Glycerophospholipids (mixed classes)
M820T446P	0.000102313	0.425682	0.264256	0.685719	819.512	445.661	PS(34:4)||PA(40:5)||PG(38:5)||PG(22:5/16:0)||PG(16:1/22:4)||PG(18:2/20:3)||PG(18:3/20:2)||PG(18:3/20:2)||PG(18:4/20:1)||PG(20:1/18:4)||PG(20:2/18:3)||PG(20:2/18:3)||PG(20:3/18:2)||PG(20:4/18:1)||PG(20:5/18:0)||PG(22:4/16:1)||PG(18:1/20:4)||PG(18:0/20:5)||PG(O-20:0/14:1)||PG(O-18:0/16:1)||PG(O-16:0/18:1)||PG(P-16:0/18:0)||PG(P-18:0/16:0)||PG(P-20:0/14:0)||	Glycerophospholipids (mixed classes)
M827T457N	1.41348e-05	0.536502	0.386532	0.744656	826.559	457.309	PS(37:0)||PC(34:1)||PE(37:1)||PS(39:3)	Glycerophospholipids (mixed classes)
M825T446N	0.00274234	0.372669	0.22578	0.615121	824.543	445.945	PS(37:1)||PC(34:2)||PC(36:5)||PE(38:5)||PS(39:4)	Glycerophospholipids (mixed classes)
M839T464N	2.3872e-06	2.13512	1.76014	2.58999	838.559	464.018	PS(38:1)||PC(35:2)||PE(38:2)||PC(36:5)||PE(39:5)	Glycerophospholipids (mixed classes)
M880T531P	8.6131e-05	3.30087	2.06099	5.28666	879.588	530.844	PS(38:2)||PE(42:8)||PS(40:5)||PS(42:7)	Glycerophospholipids (mixed classes)
M851T450N	4.23141e-07	0.507159	0.381854	0.673583	850.558	450.058	PS(39:2)||PC(36:3)||PC(37:6)||PE(40:6)	Glycerophospholipids (mixed classes)
M904T510P	0.00154688	0.315274	0.183494	0.541694	903.586	509.955	PS(40:4)||PE(44:10)||PS(44:9)	Glycerophospholipids (mixed classes)
M873T456P	4.38904e-05	0.362998	0.235439	0.55967	872.538	456.478	PS(41:6)||PGP(34:0)||PC(38:7)	Glycerophospholipids (mixed classes)
M964T573P	3.07513e-06	0.366753	0.228479	0.588708	963.683	572.93	PS(46:5)||TG(58:11)	Glycerophospholipids (mixed classes)
M775T511P	4.82263e-08	5.06336	2.96567	8.64477	774.6	511.022	PS(O-16:0/21:0)||PS(O-18:0/19:0)||PS(O-20:0/17:0)||PA(40:2)||PC(16:1/P-18:1)||PC(18:2/P-16:0)||PC(P-16:0/18:2)||PC(P-18:1/16:1)||PC(P-18:1/16:1)||PA(38:0)||PC(36:1)||PE(38:0)	Glycerophospholipids (mixed classes)
M823T514N	0.0324097	0.384976	0.076789	1.93005	822.562	513.904	PS(O-16:0/22:2)||PS(O-18:0/20:2)||PS(O-20:0/18:2)||PS(P-16:0/22:1)||PS(P-18:0/20:1)||PS(P-20:0/18:1)||PE(20:1/P-18:1)||PE(20:1/P-18:1)||PE(20:2/P-18:0)||PE(22:2/P-16:0)||PE(P-16:0/22:2)||PE(P-18:0/20:2)||PE(P-18:1/20:1)||PE(O-18:0/20:3)||PE(O-20:0/18:3)||PC(18:4/P-18:1)||PC(18:4/P-18:1)||PC(20:5/P-16:0)||PC(P-16:0/20:5)||PC(P-18:1/18:4)||PC(P-18:1/18:4)||PC(P-16:0/20:5)||PS(O-20:0/20:5)||PS(P-18:…	Glycerophospholipids (mixed classes)
M947T605P	0.00178749	0.287781	0.152131	0.544384	946.733	604.533	1,2-didocosanoyl-sn-glycero-3-phosphosulfocholine	Glycerophospholipids (other class)
M919T594P	2.394e-06	0.164823	0.083104	0.326898	918.702	594.194	1-eicosanoyl-2-docosanoyl-sn-glycero-3-phosphosulfocholine	Glycerophospholipids (other class)
M919T589P	6.77077e-05	0.0281031	0.00500275	0.15787	918.701	588.586	1-eicosanoyl-2-docosanoyl-sn-glycero-3-phosphosulfocholine||1-eicosanoyl-2-docosanoyl-sn-glycero-3-phosphosulfocholine	Glycerophospholipids (other class)
M548T150P	0.000200263	3.83592	2.39245	6.15031	548.361	149.985	PA(26:0)	Glycerophospholipids (PA)
M548T249P	4.4793e-06	0.395456	0.267463	0.5847	548.358	249.208	PA(26:0)	Glycerophospholipids (PA)
M615T249P	1.53477e-05	0.427888	0.300586	0.609103	615.344	249.262	PA(27:1)	Glycerophospholipids (PA)
M783T524N	1.54418e-05	0.40654	0.257406	0.642078	782.596	523.552	PA(43:1)	Glycerophospholipids (PA)
M827T542P	0.000117679	0.14922	0.0373259	0.596546	826.659	541.734	PA(44:1)	Glycerophospholipids (PA)
M883T572N	0.003951	0.326698	0.158381	0.67389	882.72	571.912	PA(50:0)	Glycerophospholipids (PA)
M770T489N	1.35613e-07	1.78678	1.35772	2.35143	769.553	489.153	PA(O-18:0/21:0)||PA(O-20:0/19:0)	Glycerophospholipids (PA)
M718T490N	0.000360129	2.46332	1.56759	3.87088	717.526	489.833	PA(O-20:0/20:5)||PA(P-18:0/22:4)||PA(P-20:0/20:4)	Glycerophospholipids (PA)
M806T457P	4.06042e-05	0.556181	0.419958	0.73659	805.553	456.641	PA(O-20:0/22:4)	Glycerophospholipids (PA)
M608T433P	3.48062e-05	0.574656	0.342512	0.964141	608.464	433.048	PA(P-16:0/13:0)	Glycerophospholipids (PA)
M748T486P	3.17767e-06	2.94222	1.7918	4.83125	747.572	485.621	PA(P-20:0/22:4)	Glycerophospholipids (PA)
M833T489N	1.8831e-05	2.31687	1.60736	3.33956	832.587	489.431	PC(38:3)||PC(40:6)	Glycerophospholipids (PC)
M860T453N	1.41348e-05	0.168392	0.065521	0.432777	860.499	452.72	PC(40:10)	Glycerophospholipids (PC)
M865T518P	0.00680067	0.473382	0.305077	0.734538	864.646	518.01	PC(40:2)||PC(42:5)	Glycerophospholipids (PC)
M931T634P	5.13303e-05	2.57756	1.65435	4.01597	930.784	634.234	PC(46:0)	Glycerophospholipids (PC)
M939T594P	1.36945e-07	0.193699	0.0970813	0.386474	938.79	594.086	PC(48:1)	Glycerophospholipids (PC)
M989T592P	9.00238e-06	0.120211	0.0483924	0.298616	988.806	591.52	PC(52:4)	Glycerophospholipids (PC)
M760T433N	1.44671e-05	2.93029	1.52247	5.63992	760.49	433.346	PE(38:7)||PE(36:4)	Glycerophospholipids (PE)
M896T432N	0.00137495	2.74631	1.27719	5.90531	896.465	431.504	PE(40:10)	Glycerophospholipids (PE)
M924T492N	4.73786e-06	0.510255	0.393891	0.660996	923.581	491.689	PG(39:0)||PG(41:3)	Glycerophospholipids (PG)
M896T457N	1.41348e-05	0.404423	0.252243	0.648413	895.549	456.956	PG(39:3)||PG(37:0)	Glycerophospholipids (PG)
M830T449P	3.15527e-06	0.493305	0.390417	0.623306	829.553	449.344	PG(O-16:0/20:2)||PG(O-18:0/18:2)||PG(P-16:0/20:1)||PG(P-20:0/16:1)||PG(P-18:0/18:1)	Glycerophospholipids (PG)
M830T458P	3.19059e-05	3.31855	1.68396	6.53979	829.553	458.189	PG(O-16:0/20:2)||PG(O-18:0/18:2)||PG(P-16:0/20:1)||PG(P-20:0/16:1)||PG(P-18:0/18:1)	Glycerophospholipids (PG)
M874T459N	1.7314e-06	2.50316	1.83382	3.41681	873.548	458.849	PG(O-16:0/20:2)||PG(O-18:0/18:2)||PG(P-16:0/20:1)||PG(P-20:0/16:1)||PG(P-18:0/18:1)	Glycerophospholipids (PG)
M763T495P	7.44184e-06	1.70232	1.26166	2.29689	762.591	495.135	PG(O-16:0/21:0)||PG(O-18:0/19:0)||PG(O-20:0/17:0)	Glycerophospholipids (PG)
M735T471P	1.29471e-05	3.15827	1.34793	7.40001	734.56	470.863	PG(O-18:0/17:0)||PG(O-20:0/15:0)||PG(O-16:0/19:0)	Glycerophospholipids (PG)
M784T524P	2.77066e-07	0.297891	0.183202	0.484377	783.609	523.625	PG(O-18:0/17:0)||PG(O-20:0/15:0)||PG(O-16:0/19:0)	Glycerophospholipids (PG)
M769T468N	1.99762e-06	0.66589	0.487895	0.908822	768.543	467.766	PG(O-18:0/20:3)||PG(O-20:0/18:3)||PG(O-20:0/18:3)||PG(P-16:0/22:2)||PG(P-18:0/20:2)||PG(P-20:0/18:2)	Glycerophospholipids (PG)
M791T522P	0.000164592	2.04965	1.45362	2.89008	790.622	521.959	PG(O-18:0/21:0)||PG(O-20:0/19:0)	Glycerophospholipids (PG)
M880T439P	0.000995818	0.320299	0.201772	0.508454	880.499	439.267	PI(33:4)	Glycerophospholipids (PI)
M819T402N	0.000138449	0.280008	0.130773	0.599544	818.504	401.664	PI(34:1)	Glycerophospholipids (PI)
M965T573P	4.85466e-06	0.357501	0.230557	0.55434	964.687	572.92	PI(40:0)	Glycerophospholipids (PI)
M993T585P	0.000700442	0.119526	0.0519676	0.274909	992.717	585.368	PI(42:0)||PI(44:2)	Glycerophospholipids (PI)
M1015T572P	0.00372571	0.0547661	0.0147078	0.203928	1014.7	571.578	PI(42:0)||PI(44:3)	Glycerophospholipids (PI)
M999T572P	0.00134755	0.129085	0.0562763	0.296092	998.729	571.626	PI(O-20:0/22:1)||PI(P-20:0/22:0)	Glycerophospholipids (PI)
M809T450P	1.04996e-05	0.541366	0.381667	0.767887	808.574	449.769	PS(35:1)	Glycerophospholipids (PS)
M874T456P	2.29305e-05	0.35797	0.233291	0.549283	873.542	456.422	PS(38:5)||PS(42:10)	Glycerophospholipids (PS)
M861T465P	0.000116828	0.462902	0.290508	0.737598	860.605	464.746	PS(39:3)	Glycerophospholipids (PS)
M993T519N	0.000350176	0.0833501	0.0223807	0.310412	992.635	518.669	PS(43:0)	Glycerophospholipids (PS)
M457T100P	0.000150184	2.2103	1.40554	3.47582	457.232	100.403	LysoPA(18:2)	Lysoglycerophospholipid
M468T84P	3.38609e-05	2.3932	1.62287	3.5292	468.308	84.2358	LysoPA(19:1)	Lysoglycerophospholipid
M508T115P	7.50402e-07	3.67431	2.11396	6.38637	508.339	114.703	LysoPA(20:0)||LysoPE(20:1)||LysoPC(17:1)||LysoPA(22:2)	Lysoglycerophospholipid
M482T105P	4.0647e-05	3.04121	1.88029	4.91889	482.324	104.554	LysoPA(20:1)||LysoPC(15:0)||LysoPE(18:0)	Lysoglycerophospholipid
M482T114P	1.05784e-05	2.21989	1.567	3.14479	482.324	113.842	LysoPA(20:1)||LysoPC(15:0)||LysoPE(18:0)	Lysoglycerophospholipid
M522T145P	4.32595e-05	2.03987	1.26922	3.27844	522.355	144.839	LysoPA(21:0)||LysoPC(18:1)	Lysoglycerophospholipid
M563T249P	2.14562e-06	0.521405	0.373223	0.728421	563.33	249.361	LysoPA(22:0)||LysoPG(20:0)	Lysoglycerophospholipid
M510T178P	1.21964e-05	3.79573	1.91068	7.54052	510.356	178.335	LysoPA(22:1)||LysoPE(22:2)	Lysoglycerophospholipid
M534T142_2P	1.03676e-06	6.23889	2.40953	16.1541	534.355	141.995	LysoPA(22:1)||LysoPE(22:2)	Lysoglycerophospholipid
M532T178P	0.000120258	4.39604	2.113	9.14585	532.337	178.282	LysoPA(22:2)||LysoPC(19:3)||LysoPE(20:0)	Lysoglycerophospholipid
M492T129N	0.0085525	5.1348	2.03811	12.9366	492.31	128.68	LysoPC(16:1)||LysoPE(19:1)||LysoPS(O-18:0)	Lysoglycerophospholipid
M562T249P	3.15878e-05	0.51222	0.368777	0.71146	562.327	249.327	LysoPC(18:0)||LysoPE(21:0)	Lysoglycerophospholipid
M546T150P	3.36674e-05	3.0517	1.87587	4.96457	546.355	150.18	LysoPC(18:0)||LysoPE(21:0)||LysoPC(19:3)	Lysoglycerophospholipid
M590T149N	2.06957e-05	4.31686	2.49776	7.46079	590.346	149.46	LysoPC(18:0)||LysoPE(21:0)||LysoPC(19:3)	Lysoglycerophospholipid
M544T101P	8.00706e-05	0.557682	0.332812	0.934488	544.34	100.593	LysoPC(18:1)||LysoPA(21:0)||LysoPC(20:4)	Lysoglycerophospholipid
M566T145N	0.000182361	2.07789	1.36409	3.16521	566.345	144.826	LysoPC(18:1)||LysoPA(21:0)||LysoPC(20:4)	Lysoglycerophospholipid
M634T145N	2.5316e-05	2.29925	1.51641	3.48623	634.332	144.876	LysoPC(18:1)||PC(O-16:1/2:0)||PC(P-16:0/2:0)||LysoPS(21:0)	Lysoglycerophospholipid
M587T86N	4.11475e-08	7.04511	3.51751	14.1104	587.318	85.7049	LysoPC(18:2)	Lysoglycerophospholipid
M542T85P	5.30908e-08	5.84845	3.06517	11.1591	542.324	84.5129	LysoPC(18:2)||LysoPC(20:5)	Lysoglycerophospholipid
M586T85N	2.71419e-06	6.77276	4.40103	10.4226	586.315	85.4325	LysoPC(18:2)||LysoPC(20:5)	Lysoglycerophospholipid
M614T249P	5.86769e-06	0.437261	0.305405	0.626044	614.34	249.266	LysoPC(20:3)	Lysoglycerophospholipid
M546T249P	7.78565e-06	0.461949	0.320392	0.666048	546.353	249.199	LysoPC(20:3)||LysoPC(18:0)	Lysoglycerophospholipid
M612T94N	0.0194433	1.67523	1.13559	2.47133	612.33	94.1607	LysoPC(20:3)||LysoPE(24:6)	Lysoglycerophospholipid
M487T249P	4.43447e-06	0.479516	0.331624	0.693362	487.28	249.223	LysoPE(14:1)||LysoPS(14:0)||LysoPE(20:3)	Lysoglycerophospholipid
M554T179N	7.75983e-05	6.24633	4.18858	9.31501	554.346	178.757	LysoPE(20:0)||LysoPC(16:0)||LysoPE(19:0/0:0)	Lysoglycerophospholipid
M547T101P	6.65403e-05	0.549386	0.326823	0.92351	547.348	100.56	LysoPE(22:4)||LysoPE(20:2)||LysoPC(17:2)	Lysoglycerophospholipid
M555T86N	4.67693e-05	3.56016	1.90356	6.65844	555.272	86.4331	LysoPG(20:3)||LysoPS(22:4)||LysoPG(22:6)	Lysoglycerophospholipid
M545T101P	7.63279e-05	0.550875	0.328446	0.923935	545.343	100.586	LysoPG(O-18:0)	Lysoglycerophospholipid
M543T85P	5.64579e-07	6.55775	3.29215	13.0626	543.327	84.5879	LysoPG(P-18:0)	Lysoglycerophospholipid
M593T98N	0.00276404	2.23377	1.29442	3.8548	593.269	98.2859	LysoPI(16:0)	Lysoglycerophospholipid
M582T100P	0.000205767	0.589754	0.381095	0.912659	582.295	100.164	LysoPI(18:1)	Lysoglycerophospholipid
M597T112N	0.00205773	2.44882	1.74013	3.44612	597.304	112.447	LysoPI(18:1)	Lysoglycerophospholipid
M595T83N	7.45493e-06	0.469925	0.325827	0.677751	595.289	82.841	LysoPI(18:2)	Lysoglycerophospholipid
M597T83P	4.29986e-05	0.147367	0.044586	0.48708	597.303	82.682	LysoPI(18:2)	Lysoglycerophospholipid
M606T101P	0.0064289	2.01137	1.31663	3.07272	606.295	100.943	LysoPI(20:3)||LysoPC(22:6)	Lysoglycerophospholipid
M643T76N	0.000217082	1.95515	1.39512	2.73998	643.288	75.9269	LysoPI(20:3)||LysoPI(22:6)	Lysoglycerophospholipid
M583T100P	8.1243e-05	0.587762	0.379516	0.910278	583.298	100.19	LysoPS(18:3)||LysoPG(22:4)||LysoPG(O-18:0)	Lysoglycerophospholipid
M399T278N	1.41348e-05	0.0738053	0.00997232	0.546234	399.327	278.267	1alpha-hydroxyvitamin D3||1alpha-hydroxy-3-epivitamin D3||(5E)-1alpha-hydroxyvitamin D3||7alpha,25-Dihydroxy-5beta-cholestan-3-one||7alpha,12alpha-Dihydroxy-5beta-cholestan-3-one||7alpha,12alpha-Dihydroxy-5alpha-Cholestan-3-one||3alpha,12alpha-Dihydroxy-5beta-cholestan-7-one||Cholest-4-ene-3alpha,7alpha,12alpha-triol||7alpha,26-dihydroxy-5beta-cholestan-3-one||3alpha,7alpha-dihydroxy-5beta-choles…	Mixed classes
M281T144N	0.00110155	1.80177	1.29702	2.50294	281.248	144.208	amino-octadecanoic acid||2-amino-octadecanoic acid||octadecenoic acid||hydroxy-octadecanoic acid	Mixed classes
M281T160N	0.000808283	1.88939	1.23281	2.89566	281.248	160.437	amino-octadecanoic acid||octadecenoic acid||hydroxy-octadecanoic acid	Mixed classes
M506T161N	0.00114361	2.00985	1.29636	3.11604	506.325	160.865	Hydroxyhexadecanoylcarnitine||Octadecenylcarnitine||LysoPE(20:1)	Mixed classes
M384T90P	5.49616e-07	7.05789	3.34175	14.9065	384.311	89.7014	hydroxypentadecanoyl carnitine||N-oleoyl threonine	Mixed classes
M524T92N	0.00466876	1.79308	1.28309	2.50579	524.278	91.6312	LysoPE(20:3)||Gamma-linolenyl carnitine||Alpha-linolenyl carnitine||LysoPE(22:6)	Mixed classes
M735T493P	2.4405e-07	0.517428	0.379768	0.704986	734.569	493.383	PA(37:1)||PC(32:0)||PE(35:0)||DG(40:5)||DG(42:8)||DG(44:10)	Mixed classes
M789T522P	1.12992e-05	1.92469	1.17031	3.16534	788.616	522.003	PA(39:0)||PC(36:1)||PE(39:1)||DG(44:6)	Mixed classes
M763T521P	6.97902e-06	0.520739	0.352698	0.768841	762.6	521.315	PA(39:1)||PC(34:0)||PE(37:0)||DG(42:5)	Mixed classes
M759T489P	0.00283208	0.695797	0.568449	0.851674	758.569	488.747	PA(39:3)||DG(42:7)||PA(37:1)||DG(44:10)||PC(34:2)	Mixed classes
M738T590P	9.94138e-06	3.53443	1.58928	7.8603	737.551	590.192	PA(40:3)||PE(P-20:0/18:3)||DG(42:5)	Mixed classes
M792T521N	4.4776e-05	0.329232	0.195679	0.553935	791.598	521.264	PE(O-20:0/22:4)||PA(44:3)||DG(46:5)||DG(40:1)	Mixed classes
M800T450N	0.000823225	1.58484	1.09176	2.30061	799.535	449.958	PE-Cer(d15:1/22:0(2OH))||MGDG(18:2/18:2)	Mixed classes
M385T563P	1.5385e-05	1.82879	1.17161	2.85458	385.274	563.351	MG(22:6)	Monoacylglyceride
M811T532_2P	6.01319e-06	1.99864	1.27568	3.13132	811.099	531.664	1,2,3,6-Tetrakis-O-galloyl-beta-D-glucose||1,2,3,4-Tetragalloyl-alpha-D-glucose||2,3,4,6-Tetragalloyl-D-glucopyranose||1,2,3,6-Tetragalloyl-beta-D-glucopyranose||1,2,4,6-Tetragalloyl-beta-D-glucopyranose||1,2',3,5-Tetra-O-galloylhamamelofuranose	Other class
M590T109N	0.0110103	0.534219	0.394362	0.723676	590.336	108.925	2-O-Protocatechuoylalphitolic acid	Other class
M1579T523P	3.27654e-05	3.12887	2.12896	4.59842	1579.23	522.88	CoA-disulfide	Other class
M978T586P	0.00335527	0.150977	0.0627468	0.363271	977.748	585.653	DAT(16:0/23:0(2Me[S],4Me[S]))	Other class
M978T453N	7.0237e-07	1.79957	1.17081	2.766	977.538	452.73	PIP(34:0)||PI(40:6)	Other class
M770T595P	0.000106935	83.5613	20.9674	333.016	769.71	595.088	Triiodothyronine sulfate	Other class
M303T107N	5.36116e-06	0.479038	0.272904	0.840872	303.232	107.481	Epoxy-Eicosadienoic acid	Oxidised fatty acids
M1085T102P	0.00205903	2.27039	1.25321	4.11317	1084.64	101.54	N-Acetyl-alpha-D-glucosaminyl-diphospho-trans,octacis-decaprenol	Prenol lipid
M282T551P	0.000122735	1.68797	1.16503	2.44564	282.279	550.781	Palmitoyl-EA||Sphingosine||3-ketosphinganine||5-hydroxy,3E-sphingosine	Sphingolipid
M804T518N	0.0030592	0.398936	0.243502	0.653587	803.627	518.296	SM(d18:1/20:0)||SM(d16:1/22:0)	Sphingolipid
M830T606P	6.30163e-05	5.16903	2.73766	9.75977	829.716	605.694	SM(d18:1/25:0)||SM(d19:0/24:1)||SM(d19:1/24:0)||SM(d20:1/23:0)	Sphingolipid
M844T611P	1.18279e-05	7.10245	3.55565	14.1872	843.732	611.117	SM(d18:1/26:0)||SM(d18:0/26:1)||SM(d20:0/24:1)	Sphingolipid
M875T583P	0.00633301	0.451885	0.264775	0.771222	874.697	582.961	SM(d18:2/24:1)	Sphingolipid
M924T519N	0.00511134	0.23735	0.104114	0.541093	923.646	519.437	SM(d18:2/24:1)	Sphingolipid
M856T532N	2.74834e-05	0.505505	0.365909	0.698357	855.658	532.114	SM(d18:2/24:1)||SM(d18:0/22:0)	Sphingolipid
M281T496N	5.54939e-07	2.61354	1.49861	4.55795	281.248	495.656	Sphingosine||3-Dehydrosphinganine	Sphingolipid
M902T594P	2.4405e-07	0.293652	0.181052	0.47628	901.725	594.326	TG(14:0/18:2/o-18:0)||TG(14:0/o-18:0/18:2)||TG(14:1/18:1/o-18:0)||TG(14:1/18:1/o-18:0)||TG(14:1/o-18:0/18:1)||TG(14:1/o-18:0/18:1)||TG(16:1/16:1/o-18:0)||TG(16:1/o-18:0/16:1)||TG(18:1/14:1/o-18:0)||TG(18:1/14:1/o-18:0)||TG(18:2/14:0/o-18:0)||TG(14:0/18:2/o-18:0)||TG(14:0/o-18:0/18:2)||TG(14:1/18:1/o-18:0)||TG(14:1/18:1/o-18:0)||TG(14:1/o-18:0/18:1)||TG(14:1/o-18:0/18:1)||TG(16:1/16:1/o-18:0)||TG(…	Triacylglyceride
M798T606P	6.891e-06	18.3284	7.66572	43.8222	797.742	605.698	TG(14:0/18:3/o-18:0)||TG(14:0/18:3/o-18:0)||TG(14:0/o-18:0/18:3)||TG(14:0/o-18:0/18:3)||TG(14:1/18:2/o-18:0)||TG(14:1/o-18:0/18:2)||TG(18:2/14:1/o-18:0)||TG(18:3/14:0/o-18:0)||TG(18:3/14:0/o-18:0)||TG(14:0/18:3/o-18:0)||TG(14:0/18:3/o-18:0)||TG(14:0/o-18:0/18:3)||TG(14:0/o-18:0/18:3)||TG(14:1/18:2/o-18:0)||TG(14:1/o-18:0/18:2)||TG(18:2/14:1/o-18:0)||TG(18:3/14:0/o-18:0)||TG(18:3/14:0/o-18:0)	Triacylglyceride
M826T616P	0.000853598	3.22367	2.04182	5.08959	825.773	615.613	TG(14:0/20:3/o-18:0)||TG(14:0/20:3n6/o-18:0)||TG(14:0/o-18:0/20:3)||TG(14:0/o-18:0/20:3n6)||TG(16:0/18:3/o-18:0)||TG(16:0/18:3/o-18:0)||TG(16:0/o-18:0/18:3)||TG(16:0/o-18:0/18:3)||TG(14:1/20:2n6/o-18:0)||TG(14:1/o-18:0/20:2n6)||TG(16:1/18:2/o-18:0)||TG(16:1/o-18:0/18:2)||TG(20:3/14:0/o-18:0)||TG(18:2/16:1/o-18:0)||TG(18:3/16:0/o-18:0)||TG(20:2n6/14:1/o-18:0)||TG(20:3n6/14:0/o-18:0)||TG(18:3/16:0/…	Triacylglyceride
M948T573P	2.49107e-05	0.473562	0.338751	0.662023	947.71	572.92	TG(14:1/22:6/o-18:0)||TG(14:1/o-18:0/22:6)||TG(18:3/18:4/o-18:0)||TG(18:3/o-18:0/18:4)||TG(18:3/18:4/o-18:0)||TG(18:3/o-18:0/18:4)||TG(18:4/18:3/o-18:0)||TG(18:4/18:3/o-18:0)||TG(22:6/14:1/o-18:0)||TG(14:1/22:6/o-18:0)||TG(14:1/o-18:0/22:6)||TG(18:3/18:4/o-18:0)||TG(18:3/o-18:0/18:4)||TG(18:3/18:4/o-18:0)||TG(18:3/o-18:0/18:4)||TG(18:4/18:3/o-18:0)||TG(18:4/18:3/o-18:0)||TG(22:6/14:1/o-18:0)||TG(…	Triacylglyceride
M840T620P	2.49107e-05	14.2846	5.33716	38.2318	839.789	619.793	TG(15:0/20:3/o-18:0)||TG(15:0/20:3n6/o-18:0)||TG(15:0/o-18:0/20:3)||TG(15:0/o-18:0/20:3n6)||TG(20:3/15:0/o-18:0)||TG(20:3n6/15:0/o-18:0)||TG(15:0/20:3/o-18:0)||TG(15:0/20:3n6/o-18:0)||TG(15:0/o-18:0/20:3)||TG(15:0/o-18:0/20:3n6)||TG(20:3/15:0/o-18:0)||TG(20:3n6/15:0/o-18:0)	Triacylglyceride
M926T594P	7.83426e-05	0.14844	0.0551549	0.399499	925.794	594.386	TG(15:0/22:2/o-18:0)||TG(15:0/o-18:0/22:2)||TG(22:2/15:0/o-18:0)||TG(15:0/22:2/o-18:0)||TG(15:0/o-18:0/22:2)||TG(22:2/15:0/o-18:0)||TG(15:0/22:2/o-18:0)||TG(15:0/o-18:0/22:2)||TG(22:2/15:0/o-18:0)||TG(15:0/22:2/o-18:0)||TG(15:0/o-18:0/22:2)||TG(22:2/15:0/o-18:0)||TG(15:0/22:2/o-18:0)||TG(15:0/o-18:0/22:2)||TG(22:2/15:0/o-18:0)	Triacylglyceride
M854T625P	0.00245372	3.76127	2.21903	6.3754	853.805	625.175	TG(16:0/20:3/o-18:0)||TG(16:0/20:3n6/o-18:0)||TG(16:0/o-18:0/20:3)||TG(16:0/o-18:0/20:3n6)||TG(18:0/18:3/o-18:0)||TG(18:0/18:3/o-18:0)||TG(18:0/o-18:0/18:3)||TG(18:0/o-18:0/18:3)||TG(14:1/22:2/o-18:0)||TG(14:1/o-18:0/22:2)||TG(16:1/20:2n6/o-18:0)||TG(16:1/o-18:0/20:2n6)||TG(18:1/18:2/o-18:0)||TG(18:1/o-18:0/18:2)||TG(18:1/18:2/o-18:0)||TG(18:1/o-18:0/18:2)||TG(20:3/16:0/o-18:0)||TG(18:2/18:1/o-18…	Triacylglyceride
M940T594_2P	2.14597e-07	0.213094	0.104426	0.434843	939.794	593.838	TG(16:0/20:3/o-18:0)||TG(16:0/20:3n6/o-18:0)||TG(16:0/o-18:0/20:3)||TG(16:0/o-18:0/20:3n6)||TG(18:0/18:3/o-18:0)||TG(18:0/18:3/o-18:0)||TG(18:0/o-18:0/18:3)||TG(18:0/o-18:0/18:3)||TG(14:1/22:2/o-18:0)||TG(14:1/o-18:0/22:2)||TG(16:1/20:2n6/o-18:0)||TG(16:1/o-18:0/20:2n6)||TG(18:1/18:2/o-18:0)||TG(18:1/o-18:0/18:2)||TG(18:1/18:2/o-18:0)||TG(18:1/o-18:0/18:2)||TG(20:3/16:0/o-18:0)||TG(18:2/18:1/o-18…	Triacylglyceride
M878T616P	0.00508466	1.92491	1.26991	2.91776	877.804	616.474	TG(16:0/22:5/o-18:0)||TG(16:0/22:5/o-18:0)||TG(16:0/o-18:0/22:5)||TG(16:0/o-18:0/22:5)||TG(18:0/20:5/o-18:0)||TG(18:0/o-18:0/20:5)||TG(16:1/22:4/o-18:0)||TG(16:1/o-18:0/22:4)||TG(18:1/20:4/o-18:0)||TG(18:1/20:4/o-18:0)||TG(18:1/o-18:0/20:4)||TG(18:1/o-18:0/20:4)||TG(18:1/20:4/o-18:0)||TG(18:1/20:4/o-18:0)||TG(18:1/o-18:0/20:4)||TG(18:1/o-18:0/20:4)||TG(20:1/18:4/o-18:0)||TG(20:1/o-18:0/18:4)||TG(…	Triacylglyceride
M962T579P	0.000238233	0.252139	0.140613	0.452122	961.779	579.123	TG(16:0/22:6/o-18:0)||TG(16:0/o-18:0/22:6)||TG(16:1/22:5/o-18:0)||TG(16:1/22:5/o-18:0)||TG(16:1/o-18:0/22:5)||TG(16:1/o-18:0/22:5)||TG(18:1/20:5/o-18:0)||TG(18:1/o-18:0/20:5)||TG(18:1/20:5/o-18:0)||TG(18:1/o-18:0/20:5)||TG(20:3/18:3/o-18:0)||TG(20:3/18:3/o-18:0)||TG(20:3/o-18:0/18:3)||TG(20:3/o-18:0/18:3)||TG(18:2/20:4/o-18:0)||TG(18:2/20:4/o-18:0)||TG(18:2/o-18:0/20:4)||TG(18:2/o-18:0/20:4)||TG(…	Triacylglyceride
M976T585P	0.00226819	0.144356	0.0644045	0.323557	975.74	585.399	TG(16:1/22:6/o-18:0)||TG(16:1/o-18:0/22:6)||TG(20:3/18:4/o-18:0)||TG(20:3/o-18:0/18:4)||TG(18:2/20:5/o-18:0)||TG(18:2/o-18:0/20:5)||TG(18:3/20:4/o-18:0)||TG(18:3/20:4/o-18:0)||TG(18:3/o-18:0/20:4)||TG(18:3/o-18:0/20:4)||TG(20:3n6/18:4/o-18:0)||TG(20:3n6/o-18:0/18:4)||TG(20:4/18:3/o-18:0)||TG(20:4/18:3/o-18:0)||TG(20:4/o-18:0/18:3)||TG(18:3/20:4/o-18:0)||TG(18:3/20:4/o-18:0)||TG(18:3/o-18:0/20:4)|…	Triacylglyceride
M974T577P	0.00109431	0.29748	0.173684	0.509513	973.725	576.602	TG(18:3/20:5/o-18:0)||TG(18:3/o-18:0/20:5)||TG(20:4/18:4/o-18:0)||TG(20:4/o-18:0/18:4)||TG(18:3/20:5/o-18:0)||TG(18:3/o-18:0/20:5)||TG(18:4/20:4/o-18:0)||TG(18:4/20:4/o-18:0)||TG(18:4/o-18:0/20:4)||TG(20:4/18:4/o-18:0)||TG(20:5/18:3/o-18:0)||TG(20:5/18:3/o-18:0)||TG(18:3/20:5/o-18:0)||TG(18:3/o-18:0/20:5)||TG(20:4/18:4/o-18:0)||TG(20:4/o-18:0/18:4)||TG(18:3/20:5/o-18:0)||TG(18:3/o-18:0/20:5)||TG(…	Triacylglyceride
M898T595P	3.7461e-06	0.194764	0.0963664	0.393633	897.773	594.655	TG(18:3/22:6/o-18:0)||TG(18:3/o-18:0/22:6)||TG(20:4/20:5/o-18:0)||TG(20:4/o-18:0/20:5)||TG(22:5/18:4/o-18:0)||TG(22:5/o-18:0/18:4)||TG(18:3/22:6/o-18:0)||TG(18:3/o-18:0/22:6)||TG(18:4/22:5/o-18:0)||TG(18:4/22:5/o-18:0)||TG(18:4/o-18:0/22:5)||TG(20:4/20:5/o-18:0)||TG(20:4/o-18:0/20:5)||TG(20:5/20:4/o-18:0)||TG(20:5/20:4/o-18:0)||TG(22:5/18:4/o-18:0)||TG(22:6/18:3/o-18:0)||TG(22:6/18:3/o-18:0)	Triacylglyceride
M1012T576P	0.00137975	0.215272	0.112865	0.410596	1011.79	576.452	TG(20:3/22:6/o-18:0)||TG(20:3/o-18:0/22:6)||TG(20:3n6/22:6/o-18:0)||TG(20:3n6/o-18:0/22:6)||TG(20:4/22:5/o-18:0)||TG(20:4/22:5/o-18:0)||TG(20:4/o-18:0/22:5)||TG(20:4/o-18:0/22:5)||TG(22:4/20:5/o-18:0)||TG(22:4/o-18:0/20:5)||TG(22:5/20:4/o-18:0)||TG(22:5/20:4/o-18:0)||TG(22:5/o-18:0/20:4)||TG(20:4/22:5/o-18:0)||TG(20:4/22:5/o-18:0)||TG(20:4/o-18:0/22:5)||TG(20:5/22:4/o-18:0)||TG(22:5/20:4/o-18:0)|…	Triacylglyceride
M922T589P	0.00442098	0.546076	0.410945	0.725642	921.773	589.331	TG(20:5/22:6/o-18:0)||TG(20:5/o-18:0/22:6)||TG(22:6/20:5/o-18:0)	Triacylglyceride
M950T592P	1.00552e-07	0.130664	0.0564145	0.302638	949.797	592.113	TG(22:5/22:6/o-18:0)||TG(22:5/o-18:0/22:6)	Triacylglyceride
M948T591P	2.3099e-06	0.112256	0.0505337	0.249367	947.788	591.225	TG(22:6/22:6/o-18:0)||TG(22:6/o-18:0/22:6)||TG(22:6/22:6/o-18:0)||TG(22:6/o-18:0/22:6)	Triacylglyceride
M736T493P	5.3554e-06	0.522336	0.382517	0.713262	735.572	493.407	TG(38:0)	Triacylglyceride
M808T522N	1.49698e-05	0.379337	0.218125	0.659698	807.593	522.438	TG(40:0)	Triacylglyceride
M790T522P	3.31612e-06	2.27408	1.57143	3.2909	789.619	521.987	TG(42:1)	Triacylglyceride
M769T595P	4.31167e-05	55.1269	14.9622	203.111	768.707	595.088	TG(44:0)	Triacylglyceride
M812T492P	4.99968e-05	0.48855	0.378157	0.631169	811.603	491.8	TG(44:4)	Triacylglyceride
M797T606P	2.0515e-05	18.5525	6.23425	55.2107	796.738	605.709	TG(46:0)	Triacylglyceride
M857T606P	5.24479e-05	2.63786	1.65654	4.20052	856.735	606.11	TG(47:0)	Triacylglyceride
M860T611P	7.08804e-05	8.91682	3.73621	21.2809	859.703	611.402	TG(47:1)||TG(49:4)	Triacylglyceride
M765T521P	9.81217e-05	0.310122	0.151238	0.63592	764.607	521.489	TG(47:6)	Triacylglyceride
M825T616P	0.000255143	2.76223	1.82337	4.18451	824.77	615.633	TG(48:0)	Triacylglyceride
M853T625P	1.60301e-06	5.50655	3.54829	8.54556	852.801	625.247	TG(48:0)	Triacylglyceride
M872T606P	1.36945e-07	2.0391	1.28616	3.23281	871.703	606.259	TG(48:2)||TG(50:5)	Triacylglyceride
M881T598P	0.0013753	0.455749	0.304105	0.68301	880.735	597.844	TG(49:2)||TG(51:5)||TG(53:8)	Triacylglyceride
M868T597P	1.18439e-06	2.37798	1.26915	4.45554	867.683	597.151	TG(50:3)||TG(55:10)	Triacylglyceride
M867T629P	4.4483e-06	7.34967	3.95737	13.6499	866.817	628.887	TG(51:0)	Triacylglyceride
M909T609P	4.3979e-06	0.576577	0.437678	0.759557	908.766	608.51	TG(51:2)||TG(53:5)||TG(55:7)	Triacylglyceride
M842T611P	4.56881e-07	4.84292	2.67137	8.77972	841.725	611.187	TG(51:4)||TG(49:1)	Triacylglyceride
M925T605P	7.65721e-05	0.317413	0.170269	0.591717	924.801	604.616	TG(52:1)||TG(54:4)||TG(56:6)	Triacylglyceride
M882T599P	4.06042e-05	0.112553	0.0460906	0.274852	881.759	598.832	TG(52:2)||TG(54:5)	Triacylglyceride
M928T626P	0.00030932	2.1172	1.41488	3.16814	927.767	625.839	TG(52:2)||TG(54:5)	Triacylglyceride
M921T589_2P	0.00121657	0.480639	0.341077	0.677306	920.769	589.343	TG(52:3)||TG(54:6)||TG(56:8)	Triacylglyceride
M897T595P	4.00413e-06	0.139271	0.0605928	0.320111	896.769	594.68	TG(52:4)||TG(50:1)||TG(54:6)	Triacylglyceride
M919T580P	0.000102248	0.225604	0.111183	0.457781	918.754	579.535	TG(52:4)||TG(54:7)	Triacylglyceride
M920T594P	1.11855e-07	0.322542	0.206304	0.504272	919.702	594.169	TG(52:6)||TG(54:9)	Triacylglyceride
M872T629P	2.02572e-05	5.08997	2.66049	9.73794	871.772	628.912	TG(53:3)||TG(51:0)	Triacylglyceride
M916T630P	4.87672e-07	6.55578	3.55733	12.0816	915.768	629.565	TG(53:4)|TG(55:7)||TG(57:9)	Triacylglyceride
M930T634P	6.06711e-06	5.97669	3.28529	10.8729	929.784	634.468	TG(54:4)	Triacylglyceride
M918T588P	1.21964e-05	0.0469454	0.0137656	0.1601	917.698	588.469	TG(54:6)	Triacylglyceride
M918T594P	1.00552e-07	0.175968	0.0867592	0.356906	917.698	594.241	TG(54:6)	Triacylglyceride
M942T579P	1.22093e-05	0.298892	0.194712	0.458813	941.688	579.217	TG(54:9)||TG(56:11)	Triacylglyceride
M931T604P	3.90027e-06	0.32372	0.18486	0.566886	930.759	604.397	TG(55:8)||TG(57:10)	Triacylglyceride
M946T605P	0.000132251	0.256157	0.119584	0.548705	945.729	604.549	TG(56:4)	Triacylglyceride
M950T620P	2.39221e-07	2.15096	1.29839	3.56336	949.761	619.774	TG(56:4)||TG(61:11)	Triacylglyceride
M969T577P	0.000125402	0.218335	0.128449	0.371122	968.77	576.824	TG(56:7)	Triacylglyceride
M993T572P	0.000696558	0.141298	0.0473385	0.421752	992.768	571.682	TG(56:7)	Triacylglyceride
M947T591P	6.73525e-06	0.120598	0.0552919	0.263039	946.785	591.244	TG(56:7)||TG(58:9)	Triacylglyceride
M953T591P	1.44907e-06	0.180137	0.088258	0.367663	952.743	591.425	TG(57:6)	Triacylglyceride
M994T585P	0.0068615	0.102172	0.0379326	0.275203	993.719	585.293	TG(58:11)||TG(60:14)	Triacylglyceride
M924T579P	6.78977e-05	0.318716	0.216817	0.468505	923.709	579.394	TG(58:12)||TG(56:9)	Triacylglyceride
M970T592P	7.50402e-07	0.173496	0.0799024	0.376722	969.719	591.611	TG(58:12)||TG(56:9)	Triacylglyceride
M914T629P	9.13194e-06	4.37424	2.43528	7.857	913.762	629.422	TG(58:8)	Triacylglyceride
M995T581P	0.00985413	0.353891	0.179027	0.699555	994.785	580.962	TG(58:8)	Triacylglyceride
M968T591P	2.46315e-07	0.203205	0.110566	0.373462	967.714	591.399	TG(58:9)	Triacylglyceride
M921T594P	2.14597e-07	0.24916	0.151734	0.409141	920.703	594.195	TG(59:12)	Triacylglyceride
M985T614P	0.00379467	0.317069	0.164811	0.609991	984.806	613.697	TG(59:9)||TG(61:11)	Triacylglyceride
M990T577P	0.000374054	0.257232	0.143793	0.460162	989.699	576.602	TG(60:12)	Triacylglyceride
M943T630P	3.15048e-05	3.89937	1.99656	7.61564	942.783	630.011	TG(60:8)	Triacylglyceride
M653T453P	6.65403e-05	1.77503	1.11321	2.83032	652.537	452.562	2-Octaprenyl-6-methoxyphenol	Ubiquinone and other terpenoid-quinone biosynthesis
M544T85P	6.34444e-05	6.01878	2.45275	14.7694	544.33	84.9983	(6R)-1alpha,25-dihydroxyvitamin D3 6,19-sulfur dioxide adduct||(6S)-1alpha,25-dihydroxyvitamin D3 6,19-sulfur dioxide adduct||(6RS,24R)-24,25-dihydroxyvitamin D3 6,19-sulfur dioxide adduct||(6R)-1alpha,25-dihydroxyvitamin D3 6,19-sulfur dioxide adduct||(6S)-1alpha,25-dihydroxyvitamin D3 6,19-sulfur dioxide adduct||(6RS,24R)-24,25-dihydroxyvitamin D3 6,19-sulfur dioxide adduct	Vitamin D metabolism
M523T145P	4.4436e-05	2.01639	1.28227	3.1708	523.358	144.925	1alpha,25-dihydroxy-25,25-diphenyl-26,27-dinorvitamin D3 / 1alpha,25-dihydroxy-25,25-diphenyl-26,27-dinorcholecalciferol	Vitamin D metabolism
M547T150P	1.15e-05	3.81047	2.32906	6.23412	547.359	150.103	1alpha,25-dihydroxy-2alpha-(3-hydroxypropoxy)-19-norvitamin D3||1alpha,25-dihydroxy-2beta-(3-hydroxypropoxy)-19-norvitamin D3	Vitamin D metabolism
M591T150N	2.69884e-05	6.04622	2.54409	14.3693	591.349	149.628	1alpha,25-dihydroxy-2alpha-(3-hydroxypropoxy)-19-norvitamin D3||1alpha,25-dihydroxy-2beta-(3-hydroxypropoxy)-19-norvitamin D3	Vitamin D metabolism
M545T108P	8.02022e-05	0.523429	0.344633	0.794985	545.343	108.44	1alpha,25-dihydroxy-2beta-(2-hydroxyethoxy)vitamin D3	Vitamin D metabolism
M617T159N	1.67054e-05	0.288509	0.157628	0.528064	617.365	159.371	1alpha,25-dihydroxy-2beta-(4-hydroxybutoxy)vitamin D3||1alpha,25-Dihydroxy-2-[3-(methoxymethoxy)propylidene]-19-norvitamin D3	Vitamin D metabolism
M525T92N	0.0065383	1.77263	1.26636	2.4813	525.282	91.671	1alpha-hydroxy-24-oxo-26,27-cyclovitamin D3||(22E)-25-hydroxy-24-oxo-22,23-didehydrovitamin D3||(22E)-(24R)-1alpha,24-dihydroxy-26,27-cyclo-22,23-didehydrovitamin D3||(22E)-(24S)-1alpha,24-dihydroxy-26,27-cyclo-22,23-didehydrovitamin D3||(22E)-(24R)-1alpha,24-dihydroxy-26,27-cyclo-22,23-didehydro-20-epivitamin D3||(22E)-(24S)-1alpha,24-dihydroxy-26,27-cyclo-22,23-didehydro-20-epivitamin D3||(23E)…	Vitamin D metabolism
M552T303P	0.000490287	0.459382	0.298987	0.705822	552.403	303.337	1alpha-hydroxy-2beta-(4-hydroxybutoxy)vitamin D3||1alpha,25-dihydroxy-2beta-(4-hydroxybutyl)vitamin D3||(20S)-1alpha,25-dihydroxy-20-methoxy-26,27-dimethyl-24a-homovitamin D3||26,27-diethyl-1alpha,25-dihydroxy-24a-homo-22-oxa-20-epivitamin D3||(22S)-1alpha,22,25-trihydroxy-26,27-dimethyl-24a,24b-dihomovitamin D3||(20S)-1alpha,25-dihydroxy-20-ethoxy-26,27-dimethylvitamin D3||(20S)-1alpha,20,25-tri…	Vitamin D metabolism
M519T321P	2.72764e-05	0.130464	0.0517454	0.328937	519.405	320.682	1beta-butyl-1alpha,25-dihydroxyvitamin D3||1alpha-butyl-1beta,25-dihydroxyvitamin D3||26,27-diethyl-1alpha,25-dihydroxyvitamin D3||1alpha,25-dihydroxy-26,27-dimethyl-24a,24b-dihomovitamin D3	Vitamin D metabolism
M463T292P	1.00552e-07	0.110066	0.0342445	0.353765	463.28	291.671	25-hydroxy-16,17,23,23,24,24-hexadehydrovitamin D3	Vitamin D metabolism
M550T227P	0.000526701	1.93829	1.37393	2.73447	550.386	226.764	26,27-diethyl-1alpha,25-dihydroxy-20,21-methano-23-oxavitamin D3	Vitamin D metabolism
M445T287N	1.44407e-07	0.138742	0.0768088	0.250614	445.332	286.907	Calcidiol	Vitamin D metabolism
M445T303N	5.56258e-05	0.0899436	0.0355821	0.227358	445.332	302.638	Calcidiol	Vitamin D metabolism

## Sheet: MDWD - CD
IDX + Ion mode	p value	Fold change	Lower CI (95%)	Upper CI (95%)	mz	rt	Metabolite name(s)	Metabolite class
M520T105P	0.000221112	0.58622	0.426989	0.804831	520.34	104.682	N-docosahexaenoyl glutamine	Acyl amino acid
M512T84N	6.18795e-05	2.61869	2.264	3.02894	512.299	84.2142	N-Oleoyl tyrosine	Acyl amino acid
M453T96P	0.00680117	2.63345	1.30619	5.30939	453.28	96.3659	N-arachidonoyl taurine	Acyl amino acid
M920T580P	0.000792739	0.191439	0.0939957	0.3899	919.758	579.577	1-O-[(6-O-tetradecanoyl)-a-D-glucopyranosyl]-(2-tetradecanoyloxy)-eicosan-1-ol	Acyl carbohydrate
M564T249P	1.51952e-05	0.434422	0.308838	0.611073	564.326	249.42	alpha,alpha'-Trehalose 6-palmitate	Acyl carbohydrate
M367T616_2N	0.00191032	1.59879	1.34142	1.90554	367.197	616.15	(R)-1-O-b-D-glucopyranosyl-1,3-octanediol||(R)-1-O-b-D-glucopyranosyl-1,3-octanediol||(R)-1-O-b-D-glucopyranosyl-1,3-octanediol||(R)-1-O-b-D-glucopyranosyl-1,3-octanediol||(R)-1-O-b-D-glucopyranosyl-1,3-octanediol||(R)-1-O-b-D-glucopyranosyl-1,3-octanediol||(R)-1-O-b-D-glucopyranosyl-1,3-octanediol||(R)-1-O-b-D-glucopyranosyl-1,3-octanediol	Acyl carbohydrate
M552T616P	0.000278108	3.10952	2.08603	4.63519	551.503	615.766	erythro-7,9-Dotriacontanediol||erythro-6,8-Dotriacontanediol	Acyl carbohydrate
M580T625P	2.44545e-05	4.94887	2.73851	8.94328	579.535	625.361	erythro-7,9-Tetratriacontanediol||(6R*,8S*)-6,8-Tetratriacontanediol	Acyl carbohydrate
M537T602P	0.00390837	14.173	5.53286	36.3056	537.488	601.562	erythro-8,10-Hentriacontanediol||erythro-6,8-Hentriacontanediol	Acyl carbohydrate
M594T629P	0.000184594	14.8066	8.34915	26.2583	593.551	629.047	erythro-8,10-Pentatriacontanediol||erythro-6,8-Pentatriacontanediol	Acyl carbohydrate
M566T620P	0.00199409	17.5055	7.78296	39.3735	565.519	620.044	erythro-8,10-Tritriacontanediol||erythro-6,8-Tritriacontanediol	Acyl carbohydrate
M184T34P	0.0123486	0.364098	0.209463	0.632891	184.094	33.597	Carnitine||Malonyl-Carnitine	Acyl carnitine
M184T114P	0.000155458	0.681797	0.558982	0.831596	184.073	113.976	3-Dehydroxycarnitine	Acyl carnitine
M538T93N	0.000266176	1.97081	1.25847	3.08636	538.315	92.7073	Cervonyl carnitine	Acyl carnitine
M568T145N	1.59443e-05	2.03386	1.35676	3.04889	568.351	144.805	18-Dehydroursolic acid 3-arabinoside	Bile acid
M1642T498N	5.78798e-05	0.505211	0.399247	0.639299	1642.21	498.395	CL(82:0)	Cardiolipin
M1610T479N	1.57916e-05	0.54624	0.439697	0.678599	1610.14	479.043	CL(80:2)	Cardiolipin
M1567T478P	0.000995818	0.622703	0.476251	0.814191	1567.15	478.427	CL(75:2)	Cardiolipin
M1063T445N	0.0116078	1.77912	1.23143	2.57039	1063.49	445.417	CL(44:0)	Cardiolipin
M1515T470P	0.000119003	2.9281	1.6333	5.24936	1515.12	469.755	CL(71:0)	Cardiolipin
M1600T521P	0.000389075	3.1744	2.16911	4.64559	1600.21	520.671	CL(80:0)	Cardiolipin
M1191T535N	0.0021935	0.156916	0.0788745	0.312177	1190.77	534.933	CDP-DG(49:0)	CDP-diacylglycerol
M963T457N	7.72824e-05	0.320358	0.206613	0.496722	962.532	456.803	CDP-DG(34:0)	CDP-diacylglycerol
M1102T111P	0.0203518	0.404459	0.254152	0.643659	1101.63	111.029	CDP-DG(38:0)||CDP-DG(40:3)	CDP-diacylglycerol
M1001T441N	0.00221866	2.71596	1.48232	4.97627	1000.5	441.233	CDP-DG(36:4)|CDP-DG(34:1)	CDP-diacylglycerol
M993T432P	0.000795037	4.22828	2.0094	8.89736	992.536	432.148	CDP-DG35:2)	CDP-diacylglycerol
M705T602P	0.00812298	0.0669016	0.00323125	1.38517	704.634	602.008	Cer(d18:0/25:0)	Ceramide
M985T573P	0.0158212	0.0775461	0.0390785	0.15388	984.776	572.653	Galabiosylceramide (d18:1/26:0)||Lactosylceramide (d18:1/26:0)||LacCer(d18:1/26:0)||LacCer(d18:0/26:1)||Manbeta1-4Glcbeta-Cer(d18:1/26:0)||Galalpha1-4Galbeta-Cer(d18:1/26:0)	Ceramide
M856T598P	1.92595e-06	0.23775	0.144337	0.391616	855.744	598.132	GlcCer(d18:0/24:0)	Ceramide
M756T504N	0.00381573	0.321963	0.180678	0.573728	755.568	504.033	PE-Cer(d16:2/24:1(2OH))	Ceramide
M846T491N	0.000288047	0.362539	0.234646	0.560137	845.563	491.368	PE-Cer(d14:1/24:0(2OH))||PE-Cer(d16:1/22:0(2OH))	Ceramide
M1467T513P	0.00380234	0.373108	0.271843	0.512094	1466.91	512.617	Galbeta1-4(NeuAcalpha2-3)Galbeta1-4Glcbeta-Cer(d18:1/24:1)||GalNAcbeta1-4(KDNalpha2-3)Galbeta1-4Glcbeta-Cer(d18:1/24:1)||GalNAcbeta1-4(NeuGcalpha2-3)Galbeta1-4Glcbeta-Cer(d18:1/24:0)||Ganglioside GM2 (d18:1/24:1)||GalNAcbeta1-4(NeuAcalpha2-3)Galbeta1-4Glcbeta-Cer(d18:1/24:1)||NeuAcalpha2-6GalNAcbeta1-4Galbeta1-4Glcbeta-Cer(d18:1/24:1)	Ceramide
M1507T513P	0.00130878	0.436629	0.274983	0.693298	1506.9	512.672	GalNAcbeta1-4(NeuGcalpha2-3)Galbeta1-4Glcbeta-Cer(d18:1/24:0)	Ceramide
M798T517P	0.000146748	0.462728	0.373531	0.573224	797.623	516.684	GlcCer(d15:2/22:0(2OH))	Ceramide
M834T532P	5.8507e-06	0.489407	0.397662	0.60232	833.648	531.753	GlcCer(d14:1/24:1(2OH))||GlcCer(d14:2/24:0(2OH))||GlcCer(d16:2/22:0(2OH))	Ceramide
M1483T513_1N	0.000294471	0.509091	0.359759	0.72041	1482.9	512.685	GalNAcbeta1-4(NeuGcalpha2-3)Galbeta1-4Glcbeta-Cer(d18:1/24:0)	Ceramide
M875T448P	0.00241374	0.607055	0.500744	0.735937	874.551	447.899	3-O-Sulfogalactosylceramide (d18:1/20:0)||LacCer(d18:1/12:0)||LacCer(d14:1/16:0)	Ceramide
M667T533P	0.00221629	1.58386	1.28065	1.95887	666.639	533.487	Cer(t18:0/24:0(2OH))||Cer(t20:0/22:0(2OH))||Cer(d18:2/23:0)	Ceramide
M856T615P	0.00109429	2.13001	1.44235	3.14554	855.741	615.431	GlcCer(d18:0/24:0)	Ceramide
M705T508N	0.00196882	2.14528	1.47087	3.12891	704.545	507.512	Cer(d18:2/20:0)||Cer(d14:1/24:1)||Cer(d16:1/22:1)||Cer(d14:2/24:0)||Cer(d16:2/22:0)	Ceramide
M603T526P	0.00337495	2.2092	1.36535	3.57459	602.587	525.87	Cer(m18:0/20:0)||Cer(d18:1/22:1)||Cer(d18:2/22:0)||Cer(d16:2/24:0)	Ceramide
M827T510N	0.000625409	2.33787	1.56878	3.484	826.64	510.47	GlcCer(d18:2/22:0)||GlcCer(d16:2/24:0)||GlcCer(d18:2/21:0)	Ceramide
M677T556P	2.34251e-05	2.64717	1.84253	3.80321	676.6	555.945	Cer(d18:0/23:0)	Ceramide
M887T449N	1.42403e-06	3.06534	2.10821	4.457	886.551	448.828	(3-sulfo)Galbeta-Cer(d18:1/20:0(2OH))	Ceramide
M603T510P	0.0009347	3.08678	1.44769	6.58165	602.587	509.806	Cer(m18:0/20:0)||Cer(d18:1/22:1)||Cer(d18:2/22:0)||Cer(d16:2/24:0)	Ceramide
M673T556N	0.00288303	3.11361	1.91051	5.07434	672.607	556.104	Cer(d18:0/23:0)||Cer(m18:0/24:0)	Ceramide
M865T483N	0.000917246	3.5226	1.82627	6.79457	864.566	482.845	LacCer(d18:1/12:0)||LacCer(d14:1/16:0)	Ceramide
M748T511P	8.41356e-06	3.52882	2.4319	5.1205	747.573	510.637	GlcCer(d15:2/18:0)	Ceramide
M637T556N	0.00278012	4.12737	1.74158	9.78146	636.629	556.091	Cer(d18:0/23:0)	Ceramide
M639T556P	0.00680298	4.41566	2.47189	7.8879	638.645	556.107	Cer(m18:1/22:0)||Cer(d18:0/23:0)	Ceramide
M827T606P	0.000156355	4.58852	2.12135	9.92505	826.766	605.982	1-O-stearoyl-Cer(d18:1/16:0)||1-O-palmitoyl-Cer(d18:1/18:0)	Ceramide
M843T596P	0.000245528	4.97169	2.52743	9.77977	842.671	595.846	GlcCer(d18:2/23:0)	Ceramide
M776T511P	1.36945e-07	5.08303	3.46609	7.45427	775.604	511.01	GlcCer(d15:2/20:0)	Ceramide
M739T590P	1.1598e-05	5.28159	2.61386	10.672	738.551	590.265	GlcCer(d14:1/20:0(2OH))||SM(d18:1/14:0)||SM(d16:1/16:0)||PE-Cer(d14:1/21:0)||PE-Cer(d15:1/20:0)||PE-Cer(d16:1/19:0)	Ceramide
M845T606P	4.0647e-05	5.56261	3.0188	10.25	844.686	605.827	GlcCer(d18:1/23:0)	Ceramide
M796T574P	0.000204159	5.57171	2.22516	13.9514	795.647	573.758	GlcCer(d18:2/20:0)||GlcCer(d14:1/24:1)||GlcCer(d14:2/24:0)||GlcCer(d16:2/22:0)	Ceramide
M921T638P	0.00185627	5.74008	2.97239	11.0848	920.864	638.26	1-O-tricosanoyl-Cer(d18:1/16:0)	Ceramide
M828T606P	3.98634e-06	6.13223	3.46839	10.842	827.709	605.686	GlcCer(d18:0/22:0)	Ceramide
M718T580P	8.02022e-05	8.15194	3.12634	21.2562	717.558	579.643	PE-Cer(d14:2/22:1)||PE-Cer(d16:2/20:1)	Ceramide
M823T606P	2.49107e-05	10.0351	5.99752	16.7909	822.754	606.011	1-O-palmitoyl-Cer(d18:1/16:0)||1-O-myristoyl-Cer(d18:1/18:0)||1-O-palmitoyl-Cer(d18:1/16:0)	Ceramide
M742T560P	0.00298806	13.8677	5.19304	37.0328	741.6	559.995	GlcCer(d18:1/16:0)||GlcCer(d14:1/20:0)||GlcCer(d16:1/18:0)	Ceramide
M798T585P	0.00014946	13.9429	5.64218	34.4558	797.662	584.961	GlcCer(d18:1/20:0)||GlcCer(d16:1/22:0)||GlcCer(d14:1/24:0)	Ceramide
M802T605P	8.1243e-05	13.9769	5.80328	33.6628	801.693	605.467	GlcCer(d18:1/22:0)||GlcCer(d16:1/24:0)	Ceramide
M689T586P	3.41981e-05	14.6699	7.33979	29.3206	688.602	585.854	Ceramide (d18:1/24:0)||Cer(d18:0/24:1)	Ceramide
M840T611P	1.45091e-06	15.652	6.35907	38.5252	839.779	611.117	1-O-palmitoyl-Cer(d18:1/16:0)||1-O-myristoyl-Cer(d18:1/18:0)	Ceramide
M800T595P	7.00245e-06	31.0225	12.2067	78.8417	799.678	595.459	GlcCer(d18:0/20:0)||GlcCer(d18:2/22:0)||GlcCer(d16:2/24:0)	Ceramide
M744T572P	0.00147459	60.0784	23.3459	154.606	743.616	571.816	GlcCer(d18:0/16:0)||GlcCer(d18:1/18:1)||GlcCer(d14:2/22:0)||GlcCer(d16:2/20:0)	Ceramide
M774T595P	0.00143966	75.3143	25.3668	223.609	773.662	594.861	GlcCer(d18:1/20:0)||GlcCer(d16:1/22:0)||GlcCer(d14:1/24:0)	Ceramide
M772T584P	1.36216e-06	88.2848	32.4317	240.327	771.647	584.048	GlcCer(d18:0/18:0)||GlcCer(d18:2/20:0)||GlcCer(d14:1/24:1)||GlcCer(d14:2/24:0)||GlcCer(d16:2/22:0)||GalCer(d18:2/20:0)	Ceramide
M782T446P	0.00246085	0.294602	0.178967	0.484952	781.556	446.133	CE(22:6)	Cholesterol ester
M782T523N	0.000670778	0.393797	0.261529	0.592959	781.593	523.5	CE(22:4)	Cholesterol ester
M764T521P	9.57558e-06	0.431148	0.313723	0.592525	763.604	521.243	CE(20:1)	Cholesterol ester
M782T518N	0.000808283	0.434719	0.304224	0.621189	781.593	517.809	CE(22:4)	Cholesterol ester
M784T457P	1.08722e-06	0.436701	0.354609	0.537799	783.572	457.174	CE(22:5)	Cholesterol ester
M752T494N	6.20385e-05	0.516969	0.427824	0.624688	751.545	494.405	CE(20:5)	Cholesterol ester
M784T467P	2.31675e-05	0.551652	0.449217	0.677446	783.572	467.34	CE(22:5)	Cholesterol ester
M760T489P	0.0279446	0.580549	0.29801	1.13096	759.572	488.734	CE(20:3)	Cholesterol ester
M786T489P	1.36541e-05	1.92813	1.4578	2.5502	785.588	489.183	CE(22:4)	Cholesterol ester
M701T551P	0.00209002	2.70194	2.16238	3.37613	700.6	550.639	CE(17:1)	Cholesterol ester
M734T470P	2.4405e-07	3.17442	2.05954	4.89282	733.556	470.412	CE(18:2)	Cholesterol ester
M726T565P	0.00156701	4.17507	2.03357	8.57173	725.643	564.814	CE(20:1)	Cholesterol ester
M708T469P	0.00251093	6.02681	3.18235	11.4137	707.54	469.165	CE(16:1)	Cholesterol ester
M477T276N	1.77868e-07	0.0473887	0.0301515	0.0744801	477.304	275.951	24-methylene-cholesterol sulfate	Cholesterol metabolism
M447T309N	5.06057e-06	0.0575076	0.033215	0.0995671	447.348	309.106	7alpha-Hydroxycholesterol||Cholesterol-5beta,6beta-epoxide	Cholesterol metabolism
M546T101P	8.74026e-05	0.372115	0.217538	0.636532	546.346	100.573	26-hydroxycholesterol 3-sulfate	Cholesterol metabolism
M603T100P	0.00181556	0.471914	0.356821	0.624131	603.388	99.9351	Cholesteryl-alpha-D-glucoside	Cholesterol metabolism
M369T590P	3.17767e-06	2.57987	1.90516	3.49352	369.351	589.99	Cholesterol	Cholesterol metabolism
M479T325N	1.91745e-05	0.0550445	0.0288019	0.105198	479.32	324.804	Alpha-Linoleoylcholine	Choline metabolism
M602T442P	3.15527e-06	0.243883	0.191899	0.309949	601.518	441.72	DG(36:3)	Diacylglyceride
M624T595P	0.000169322	0.260438	0.168321	0.402967	623.503	594.842	DG(38:6)	Diacylglyceride
M748T520P	3.0219e-06	0.389834	0.240567	0.631718	747.609	520.007	DG(40:1)	Diacylglyceride
M754T501P	1.53477e-05	0.424628	0.264593	0.681455	753.564	500.608	DG(41:5)	Diacylglyceride
M705T565P	0.00723896	0.475395	0.319217	0.707984	704.547	564.897	DG(38:6)||DG(44:8)	Diacylglyceride
M553T303P	0.000214131	0.504739	0.360665	0.706366	553.406	303.329	DG(26:0)	Diacylglyceride
M796T490P	0.00029339	0.522005	0.34695	0.785384	795.608	490.457	DG(44:5)	Diacylglyceride
M770T490P	8.6131e-05	0.561185	0.454238	0.693312	769.593	490.152	DG(42:4)	Diacylglyceride
M618T434P	7.01763e-05	0.64768	0.525374	0.798459	617.513	434.457	DG(34:1)||DG(36:4)	Diacylglyceride
M646T460P	0.00267033	0.669924	0.565265	0.793962	645.543	460.384	DG(36:1)||DG(38:4)	Diacylglyceride
M624T457P	0.000348098	1.84032	1.23292	2.74696	623.502	456.643	DG(38:6)	Diacylglyceride
M652T453P	0.000183166	1.88357	1.42338	2.49256	651.534	452.583	DG(40:6)	Diacylglyceride
M513T94N	0.00299402	2.23201	1.57709	3.15888	513.303	93.7395	DG(20:0)	Diacylglyceride
M832T490N	9.301e-07	2.29413	1.78433	2.94959	831.585	489.921	DG(44:4)	Diacylglyceride
M469T84P	4.32595e-05	2.49303	2.07512	2.9951	469.312	84.2332	DG(20:0)	Diacylglyceride
M647T602P	0.00335038	2.84513	1.37924	5.86901	646.561	602.276	DG(33:0)	Diacylglyceride
M722T590P	0.00285564	3.24732	1.5968	6.60388	721.58	590.329	DG(44:8)	Diacylglyceride
M606T483P	3.17821e-05	3.60547	2.17508	5.97654	605.55	482.692	DG(34:0)||DG(36:1)	Diacylglyceride
M511T179P	3.82433e-05	4.21079	3.03541	5.8413	511.359	178.536	DG(23:0)	Diacylglyceride
M578T460P	6.50837e-05	4.23479	2.58809	6.92921	577.519	459.978	DG(34:1)	Diacylglyceride
M555T178N	0.000122035	4.48104	2.55741	7.8516	555.349	178.49	DG(23:0)	Diacylglyceride
M618T621P	4.89203e-05	5.7518	3.06247	10.8028	617.55	620.996	DG(33:2)	Diacylglyceride
M602T455P	3.26487e-06	5.81503	3.48663	9.69833	601.518	454.817	DG(36:3)	Diacylglyceride
M523T596P	0.000332981	9.17571	3.42425	24.5875	523.472	595.843	DG(30:0)	Diacylglyceride
M495T584P	0.00405534	41.466	7.46538	230.32	495.441	584.416	DG(28:0)	Diacylglyceride
M377T313N	0.000447427	0.0299761	0.00948766	0.0947089	377.342	313.198	methyl-tetracosadienoic acid	Fatty acid
M393T238N	2.09693e-05	0.0359275	0.0214824	0.0600856	393.301	237.663	Docosatrienoic acid	Fatty acid
M473T330N	4.23141e-07	0.0463666	0.0246482	0.0872218	473.364	329.531	Octacosapentaenoic acid	Fatty acid
M419T260N	2.228e-05	0.0503769	0.035942	0.0706092	419.317	260.37	Tetracosatetraenoic acid	Fatty acid
M473T335N	0.000131272	0.0755443	0.0436195	0.130835	473.364	335.468	Octacosapentaenoic acid	Fatty acid
M449T354N	4.25526e-08	0.0876978	0.0628146	0.122438	449.364	353.728	hexacosatrienoic acid	Fatty acid
M279T250N	2.69884e-05	0.178418	0.113185	0.281249	279.233	249.709	octadecadienoic acid	Fatty acid
M361T616N	0.00266502	1.48534	1.17339	1.88023	361.163	616.378	hexadecatetraenoic acid	Fatty acid
M313T616P	8.00706e-05	2.45878	1.61568	3.74183	313.273	616.082	octadecadienoic acid	Fatty acid
M547T596P	0.011066	2.94859	1.27455	6.82135	547.472	596.096	Dotriacontenoic acid	Fatty acid
M564T602P	0.000877947	4.45914	2.19037	9.07788	563.503	601.607	Phthioceranic acid (C33)||Mycocerosic acid (C33)	Fatty acid
M620T629P	0.003751	10.4465	5.64735	19.3241	619.566	629.303	heptatriacontanoic acid||Phthioceranic acid (C37)	Fatty acid
M564T611P	1.5385e-05	10.58	5.17159	21.6445	563.503	611.16	Phthioceranic acid (C33)||Mycocerosic acid (C33)	Fatty acid
M557T434N	8.5577e-07	0.065086	0.0346846	0.122135	557.456	433.566	FAHFA(16:1/9-O-18:0)||FAHFA(16:1/12-O-18:0)||FAHFA(18:1/9-O-16:0)||FAHFA(16:1/5-O-18:0)||FAHFA(16:1/7-O-18:0)||FAHFA(16:1/8-O-18:0)||FAHFA(16:1/10-O-18:0)||FAHFA(16:1/11-O-18:0)||FAHFA(16:1/13-O-18:0)||FAHFA(18:1/5-O-16:0)||FAHFA(18:1/7-O-16:0)||FAHFA(18:1/8-O-16:0)||FAHFA(18:1/10-O-16:0)||FAHFA(18:1/11-O-16:0)||FAHFA(18:1/12-O-16:0)||FAHFA(18:1/13-O-16:0)||FAHFA(16:1/6-O-18:0)||FAHFA(18:1/6-O-16…	Fatty Acid Esters of Hydroxy Fatty Acid
M559T429N	1.27408e-05	0.115773	0.0743414	0.180294	559.473	428.877	FAHFA(16:0/9-O-18:0)||FAHFA(16:0/5-O-18:0)||FAHFA(16:0/10-O-18:0)||FAHFA(16:0/12-O-18:0)||FAHFA(16:0/7-O-18:0)||FAHFA(16:0/8-O-18:0)||FAHFA(16:0/11-O-18:0)||FAHFA(16:0/13-O-18:0)||FAHFA(18:0/5-O-16:0)||FAHFA(18:0/7-O-16:0)||FAHFA(18:0/8-O-16:0)||FAHFA(18:0/9-O-16:0)||FAHFA(18:0/10-O-16:0)||FAHFA(18:0/11-O-16:0)||FAHFA(18:0/12-O-16:0)||FAHFA(18:0/13-O-16:0)||FAHFA(16:0/6-O-18:0)||FAHFA(18:0/6-O-16…	Fatty Acid Esters of Hydroxy Fatty Acid
M590T612P	5.13303e-05	4.70787	2.3146	9.57575	589.519	611.608	FAHFA(18:0/9-O-18:0)||FAHFA(18:0/12-O-18:0)||FAHFA(18:0/5-O-18:0)||FAHFA(18:0/7-O-18:0)||FAHFA(18:0/8-O-18:0)||FAHFA(18:0/10-O-18:0)||FAHFA(18:0/11-O-18:0)||FAHFA(18:0/13-O-18:0)||FAHFA(18:0/6-O-18:0)||FAHFA(18:0/5-O-18:0)||FAHFA(18:0/7-O-18:0)||FAHFA(18:0/8-O-18:0)||FAHFA(18:0/9-O-18:0)||FAHFA(18:0/10-O-18:0)||FAHFA(18:0/11-O-18:0)||FAHFA(18:0/12-O-18:0)||FAHFA(18:0/13-O-18:0)	Fatty Acid Esters of Hydroxy Fatty Acid
M578T616P	0.0090317	2.25128	1.23767	4.09503	577.519	616.125	Phthioceranic acid (C34)||Mycocerosic acid (C34)||Arachidyl myristate||Behenyl laurate||Lauryl behenate||Myristyl arachidate||Palmityl stearate||Stearyl palmitate||Linolenyl stearate||Linoleyl oleate||Oleyl linoleate||Stearyl linolenate	Fatty acid/fatty ester
M606T626P	0.00242899	2.73993	1.48885	5.0423	605.55	625.52	Hexatriacontylic acid||Phthioceranic acid (C36)||Arachidyl palmitate||Behenyl myristate||Myristyl behenate||Palmityl arachidate||Stearyl stearate||Linolenyl arachidate||Arachidyl linolenate	Fatty acid/fatty ester
M549T606P	0.00653039	3.47196	1.70646	7.06407	549.487	606.134	Mycocerosic acid (C32)||Palmityl palmitate||Arachidyl laurate||Lauryl arachidate||Myristyl stearate||Stearyl myristate||Linolenyl palmitate||Linoleyl palmitatoleate||Palmitoleyl linoleate||Palmityl linolenate	Fatty acid/fatty ester
M592T611P	0.000712688	3.83393	2.05592	7.14959	591.535	611.327	Ceroplastic acid||Mycocerosic acid (C35)||octadecyl heptadecanoate	Fatty acid/fatty ester
M578T625P	8.74026e-05	4.07502	2.42969	6.83454	577.519	625.485	Phthioceranic acid (C34)||Mycocerosic acid (C34)||Arachidyl myristate||Behenyl laurate||Lauryl behenate||Myristyl arachidate||Palmityl stearate||Stearyl palmitate||Linolenyl stearate||Linoleyl oleate||Oleyl linoleate||Stearyl linolenate	Fatty acid/fatty ester
M606T634P	0.0154412	4.97553	2.67949	9.23903	605.551	634.234	Hexatriacontylic acid||Phthioceranic acid (C36)||Arachidyl palmitate||Behenyl myristate||Myristyl behenate||Palmityl arachidate||Stearyl stearate||Linolenyl arachidate||Arachidyl linolenate	Fatty acid/fatty ester
M549T616P	0.000482814	6.25375	3.03877	12.8701	549.488	615.843	Mycocerosic acid (C32)||Palmityl palmitate||Arachidyl laurate||Lauryl arachidate||Myristyl stearate||Stearyl myristate||Linolenyl palmitate||Linoleyl palmitatoleate||Palmitoleyl linoleate||Palmityl linolenate	Fatty acid/fatty ester
M648T638P	0.021956	8.10408	2.82471	23.2505	647.597	638.13	Phthioceranic acid (C39)||hexadecyl tricosanoate	Fatty acid/fatty ester
M592T620P	2.31503e-05	12.1064	5.55177	26.3998	591.535	620.218	Ceroplastic acid||Mycocerosic acid (C35)||octadecyl heptadecanoate	Fatty acid/fatty ester
M600T589P	0.00439427	0.0651769	0.0300582	0.141327	599.503	588.558	Linolenyl stearate||Linoleyl oleate||Oleyl linoleate||Stearyl linolenate||Linoleyl arachidonate	Fatty ester
M602T598P	5.39044e-05	0.198643	0.123637	0.319152	601.519	598.337	Linoleyl stearate||Oleyl oleate||Stearyl linoleate	Fatty ester
M573T587P	0.00856176	0.259707	0.126091	0.534914	573.488	586.924	Linoleyl palmitate||Oleyl palmitoleate||Palmitoleyl oleate||Palmityl linoleate	Fatty ester
M604T617P	0.00245372	1.85555	1.23021	2.79876	603.534	616.602	Arachidyl palmitoleate||Behenyl myristoleate||Myristoleyl behenate||Oleyl stearate||Palmitoleyl arachidate||Stearyl oleate	Fatty ester
M619T625P	0.000389075	1.90284	1.18637	3.052	618.618	624.586	Tricosanyl palmitoleate	Fatty ester
M604T626P	6.07808e-05	2.67554	1.81305	3.94833	603.535	625.779	Arachidyl palmitoleate||Behenyl myristoleate||Myristoleyl behenate||Oleyl stearate||Palmitoleyl arachidate||Stearyl oleate	Fatty ester
M632T625P	6.65538e-06	3.26532	2.22115	4.80035	631.566	625.411	Behenyl palmitoleate||Arachidyl oleate||Oleyl arachidate||Palmitoleyl behenate	Fatty ester
M690T593P	0.00807512	4.33865	2.09127	9.00116	689.584	593.365	Pentacosanyl palmitoleate	Fatty ester
M662T580_1P	5.13303e-05	8.97247	3.72757	21.5972	661.553	579.948	Tricosanyl palmitoleate	Fatty ester
M1474T430N	0.00527359	0.192169	0.0860245	0.429285	1473.83	430.011	Ganglioside GM2 (d18:1/22:1)	Ganglioside
M1109T107N	2.73022e-06	0.327718	0.209729	0.512086	1108.66	106.509	Ganglioside GM3 (d18:0/14:0)	Ganglioside
M917T577P	0.00909262	0.0312517	0.0119367	0.0818207	916.677	577.379	PC(44:4)||PC(o-18:0/22:0)||PC(o-20:0/20:0)||PC(O-18:0/22:0)||PC(O-20:0/20:0)	Glycerophospholipids (mixed classes)
M914T569P	0.000215039	0.0794638	0.044272	0.14263	913.661	568.955	PE(44:5)||PC(41:5)||PS(42:2)||PS(44:4)	Glycerophospholipids (mixed classes)
M943T579P	2.4445e-05	0.14475	0.0831706	0.251924	942.689	579.267	PC(46:5)||PC(24:0/P-18:0)||PC(P-18:0/24:0)||PC(o-18:1/24:0)||PC(o-22:0/20:1)||PC(O-20:0/22:1)||PC(O-22:0/20:1)||PC(O-18:1/24:0)||PC(P-20:0/22:0)	Glycerophospholipids (mixed classes)
M969T591P	2.4405e-07	0.156162	0.106542	0.228892	968.717	591.399	PI-Cer(d18:0/26:0)||PI-Cer(d20:0/24:0)||PI(42:0)	Glycerophospholipids (mixed classes)
M814T519P	0.000137513	0.181855	0.105206	0.314349	813.673	518.927	PA(45:0)||PC(22:0/P-18:0)||PC(24:0/P-16:0)||PC(P-16:0/24:0)||PC(P-18:0/22:0)||PC(o-18:1/22:0)||PC(O-18:0/22:1)||PC(O-20:0/20:1)||PC(O-18:1/22:0)||PC(P-18:0/22:0)||PC(P-20:0/20:0)||PC(22:0/P-18:0)||PC(24:0/P-16:0)||PC(P-16:0/24:0)||PC(P-18:0/22:0)||PC(o-18:1/22:0)||PC(O-18:0/22:1)||PC(O-20:0/20:1)||PC(O-18:1/22:0)||PC(P-18:0/22:0)||PC(P-20:0/20:0)	Glycerophospholipids (mixed classes)
M925T520N	0.00995959	0.187393	0.0869523	0.403854	924.648	519.618	PE-NMe2(46:6)||PE-NMe(42:1)||PC(40:1)	Glycerophospholipids (mixed classes)
M810T450P	0.00751733	0.216077	0.090425	0.516331	809.577	449.713	PE-Cer(d16:2/24:1)||PC(33:1)||PE(36:1)||PC(35:4)||PE(38:4)||PC(37:6)	Glycerophospholipids (mixed classes)
M924T361N	0.00205696	0.217804	0.147876	0.320801	923.504	361.099	PGP(36:1)||PIP(36:2)||PI(38:4)	Glycerophospholipids (mixed classes)
M964T573P	3.07513e-06	0.221093	0.124462	0.392748	963.683	572.93	PS(46:5)||TG(58:11)	Glycerophospholipids (mixed classes)
M745T495P	0.0137039	0.227313	0.114497	0.451288	744.589	494.994	PA(O-18:0/19:1)||PA(O-20:0/17:1)||PA(P-16:0/21:0)||PA(P-18:0/19:0)||PA(P-20:0/17:0)||PC(34:0)||PE(37:0)	Glycerophospholipids (mixed classes)
M991T577P	0.00330533	0.250562	0.132172	0.474997	990.703	576.597	PI-Cer(d18:0/26:0)||PI-Cer(d20:0/24:0)||PI(42:1)||PI(44:3)	Glycerophospholipids (mixed classes)
M783T524P	7.50402e-07	0.261226	0.199443	0.342147	782.605	523.592	PE-Cer(d15:1/22:0(2OH))||PE(20:0/P-18:0)||PE(22:0/P-16:0)||PE(P-16:0/22:0)||PE(P-18:0/20:0)||PC(O-17:0/18:1)||PC(O-16:0/19:1)||PC(O-18:0/17:1)||PC(O-20:0/15:1)||PC(P-16:0/19:0)||PC(P-18:0/17:0)||PC(P-20:0/15:0)||PE(O-16:0/22:1)||PE(O-18:0/20:1)||PE(O-20:0/18:1)||PE(P-16:0/22:0)||PE(P-18:0/20:0)||PE(P-20:0/18:0)||PA(O-20:0/18:0)||PA(O-18:0/20:0)||PA(O-16:0/22:0)||PA(P-20:0/22:4)||PC(O-16:0/19:1)||…	Glycerophospholipids (mixed classes)
M818T402N	5.33996e-06	0.266449	0.144607	0.490954	817.501	401.575	PG(38:5)||PA(40:5)||PS(40:6)||PG(40:8)	Glycerophospholipids (mixed classes)
M858T420N	0.000864998	0.269811	0.131864	0.552069	857.516	419.662	PG(P-18:0/17:2)||PI(34:1)||PI(36:4)	Glycerophospholipids (mixed classes)
M769T519P	0.000169322	0.283618	0.199126	0.403961	768.587	519.328	PE-Cer(d14:1/22:0(2OH))||PE-Cer(d16:1/20:0(2OH))||PC(36:2)||PC(O-16:0/20:4(5E,8E,11E,14E))||PC(O-16:0/20:4)||PC(O-18:0/18:4)||PC(O-16:0/20:4)||PC(O-18:2/18:2)||PC(P-16:0/20:3)||PC(P-18:0/18:3)||PC(P-18:0/18:3)||PC(P-16:0/20:3)||PA(O-16:0/21:0)||PA(O-18:0/19:0)||PA(O-20:0/17:0)||None||PC(16:0/P-18:0)||PC(18:0/P-16:0)||PC(P-16:0/18:0)||PC(P-18:0/16:0)||PC(o-16:1/18:0)||PC(o-18:1/16:0)||PC(o-18:1/16…	Glycerophospholipids (mixed classes)
M781T446P	0.0017182	0.288783	0.177058	0.471007	780.553	446.125	PC(34:2)||PE(37:2)||PA(37:1)||DG(44:10)||PE(O-16:1/22:6)||PE(20:5/P-18:1)||PE(20:5/P-18:1)||PE(22:6/P-16:0)||PE(P-18:1/20:5)||PE(P-18:1/20:5)||PE(P-16:0/22:6)||PC(36:5)||PE(39:5)	Glycerophospholipids (mixed classes)
M941T579P	0.00500257	0.292671	0.201597	0.424888	940.687	579.108	PI-Cer(d18:0/24:0)||PI-Cer(d20:0/22:0)||PI(40:0)	Glycerophospholipids (mixed classes)
M825T540P	6.16641e-05	0.301363	0.150258	0.604421	824.651	540.095	PE-Cer(d16:1/24:0(2OH))||PC(20:0/P-18:0)||PC(22:0/P-16:0)||PC(P-16:0/22:0)||PC(P-18:0/20:0)||PC(o-16:1/22:0)||PC(o-18:1/20:0)||PC(O-18:0/20:1)||PC(O-16:0/22:1)||PC(O-18:0/20:1)||PC(O-20:0/18:1)||PC(O-16:1/22:0)||PC(O-18:1/20:0)||PC(P-16:0/22:0)||PC(P-18:0/20:0)||PC(P-20:0/18:0)||PE(P-20:0/21:0)||PA(O-20:0/21:0)||PC(40:2)||PC(22:2/P-18:1)||PC(22:2/P-18:1)||PC(P-18:1/22:2)||PC(P-18:1/22:2)||PC(o-20…	Glycerophospholipids (mixed classes)
M803T446_1P	5.24479e-05	0.30606	0.19051	0.491695	802.534	445.892	PC(38:8)||PA(39:4)||PC(36:5)||PE(39:5)||PC(14:0/P-18:0)||PC(16:0/P-16:0)||PC(P-16:0/16:0)||PC(P-18:0/14:0)||PC(o-16:0/16:1)||PC(O-14:0/18:1)||PC(O-16:0/16:1)||PC(O-18:0/14:1)||PC(P-16:0/16:0)||PC(P-18:0/14:0)||PC(P-20:0/12:0)||PE(O-16:0/19:1)||PE(O-18:0/17:1)||PE(O-20:0/15:1)||PE(P-16:0/19:0)||PE(P-18:0/17:0)||PE(P-20:0/15:0)	Glycerophospholipids (mixed classes)
M881T448N	0.0168488	0.312575	0.166187	0.58791	881.476	447.72	PGP(35:0)||PGP(40:7)|PG(36:5)	Glycerophospholipids (mixed classes)
M904T510P	0.00154688	0.322838	0.195275	0.533731	903.586	509.955	PS(40:4)||PE(44:10)||PS(44:9)	Glycerophospholipids (mixed classes)
M873T456P	4.38904e-05	0.32365	0.23234	0.450846	872.538	456.478	PS(41:6)||PGP(34:0)||PC(38:7)	Glycerophospholipids (mixed classes)
M821T457P	0.00012663	0.331327	0.217978	0.503617	820.524	456.624	PI(34:1)||PE(44:11)||PC(36:4)||PE(39:4)	Glycerophospholipids (mixed classes)
M791T521N	0.000276388	0.338989	0.218762	0.52529	790.595	521.163	PC(16:0/P-18:0)||PC(18:0/P-16:0)||PC(P-16:0/18:0)||PC(P-18:0/16:0)||PC(o-16:1/18:0)||PC(o-18:1/16:0)||PC(o-18:1/16:0)||PC(O-16:0/18:1)||PC(O-18:0/16:1)||PC(O-18:1/16:0)||PC(O-20:0/14:1)||PC(O-16:1/18:0)||PC(O-18:1/16:0)||PC(P-16:0/18:0)||PC(P-18:0/16:0)||PC(P-20:0/14:0)||PE(O-18:0/19:1)||PE(O-20:0/17:1)||PE(P-16:0/21:0)||PE(P-18:0/19:0)||PE(P-20:0/17:0)||PC(15:0/P-18:0)||PE(18:0/P-18:0)||PE(20:0/…	Glycerophospholipids (mixed classes)
M747T520P	1.00552e-07	0.34058	0.248142	0.467452	746.605	519.861	PA(P-20:0/19:1)||Ubiquinol 8||PA(P-20:0/19:1)||PC(16:0/P-18:0)||PC(18:0/P-16:0)||PC(P-16:0/18:0)||PC(P-18:0/16:0)||PC(o-16:1/18:0)||PC(o-18:1/16:0)||PC(o-18:1/16:0)||PC(O-16:0/18:1)||PC(O-18:0/16:1)||PC(O-18:1/16:0)||PC(O-20:0/14:1)||PC(O-16:1/18:0)||PC(O-18:1/16:0)||PC(P-16:0/18:0)||PC(P-18:0/16:0)||PC(P-20:0/14:0)||PE(O-18:0/19:1)||PE(O-20:0/17:1)||PE(P-16:0/21:0)||PE(P-18:0/19:0)||PE(P-20:0/17…	Glycerophospholipids (mixed classes)
M849T491P	0.000620208	0.346749	0.248099	0.484626	848.555	490.717	PI(36:1)||PC(38:4)||PE(41:4)	Glycerophospholipids (mixed classes)
M760T463P	0.00831556	0.348803	0.220652	0.551384	759.563	462.936	PE-Cer(d14:2/24:1)||PE-Cer(d16:2/22:1)||PC(31:1)||PE(34:1)||PC(33:3)||PE(36:3)	Glycerophospholipids (mixed classes)
M809T536N	0.00161209	0.353366	0.236575	0.527813	808.624	535.921	PE(22:0/P-18:0)||PE(24:0/P-16:0)||PE(P-16:0/24:0)||PE(P-18:0/22:0)||PC(O-18:0/19:1)||PC(O-20:0/17:1)||PC(P-16:0/21:0)||PC(P-18:0/19:0)||PC(P-20:0/17:0)||PE(O-18:0/22:1)||PE(O-20:0/20:1)||PE(P-18:0/22:0)||PE(P-20:0/20:0)||PE(42:2)||PC(39:2)	Glycerophospholipids (mixed classes)
M845T492N	8.5577e-07	0.3579	0.263139	0.486787	844.56	491.689	PE(P-20:0/22:4)||PC(38:4)||PE(41:4)||PI(O-20:0/17:2)||PI(P-18:0/19:1)||PI(P-20:0/17:1)	Glycerophospholipids (mixed classes)
M822T457P	1.01279e-05	0.364175	0.262826	0.504607	821.528	456.59	PS(34:3)||PA(40:4)||PG(38:4)	Glycerophospholipids (mixed classes)
M781T524N	0.000258184	0.368958	0.256788	0.530125	780.59	523.501	PE(20:0/P-18:0)||PE(22:0/P-16:0)||PE(P-16:0/22:0)||PE(P-18:0/20:0)||PC(O-17:0/18:1)||PC(O-16:0/19:1)||PC(O-18:0/17:1)||PC(O-20:0/15:1)||PC(P-16:0/19:0)||PC(P-18:0/17:0)||PC(P-20:0/15:0)||PE(O-16:0/22:1)||PE(O-18:0/20:1)||PE(O-20:0/18:1)||PE(P-16:0/22:0)||PE(P-18:0/20:0)||PE(P-20:0/18:0)||SM(d18:0/22:2(OH))||PE(22:2/P-18:1)||PE(22:2/P-18:1)||PE(P-18:1/22:2)||PE(P-18:1/22:2)||PC(O-17:0/20:4)||PE(O-…	Glycerophospholipids (mixed classes)
M819T500_1N	0.000170818	0.390872	0.297011	0.514395	818.531	500.495	PS(O-16:0/22:4)||PS(O-20:0/18:4)||PS(O-18:0/20:4)||PS(P-18:0/20:3)||PS(P-20:0/18:3)||PS(P-20:0/18:3)||PE(O-18:1/20:4)||PE(20:3/P-18:1)||PE(20:4/P-18:0)||PE(22:4/P-16:0)||PE(P-16:0/22:4)||PE(P-18:0/20:4)||PE(P-18:1/20:3)||PS(40:5)	Glycerophospholipids (mixed classes)
M823T524P	0.000325338	0.412813	0.249088	0.684153	822.636	524.245	PC(20:0/P-18:1)||PC(20:0/P-18:1)||PC(20:1/P-18:0)||PC(22:1/P-16:0)||PC(P-16:0/22:1)||PC(P-18:0/20:1)||PC(P-18:1/20:0)||PC(P-18:1/20:0)||PC(o-18:1/20:1)||PC(o-18:2/20:0)||PC(O-16:0/22:2)||PC(O-18:0/20:2)||PC(O-20:0/18:2)||PC(O-18:1/20:1)||PC(O-18:2/20:0)||PC(P-16:0/22:1)||PC(P-18:0/20:1)||PC(P-20:0/18:1)	Glycerophospholipids (mixed classes)
M895T457N	2.95831e-05	0.413926	0.311418	0.550178	894.545	456.915	PC(42:8)||PC(36:4)||PE(39:4)||PS(39:3)	Glycerophospholipids (mixed classes)
M813T499P	3.65608e-05	0.415111	0.303157	0.568409	812.611	499.053	PC(36:0)||PE(39:0)	Glycerophospholipids (mixed classes)
M796T453P	0.000685759	0.416993	0.282796	0.61487	795.513	453.163	PS(34:2)||PA(38:3)||PG(36:3)	Glycerophospholipids (mixed classes)
M837T504P	0.00118102	0.418107	0.286395	0.610392	836.615	504.245	PC(38:2)||PE(41:2)||PA(41:1)||PC(40:5)||PE(P-20:0/22:6)	Glycerophospholipids (mixed classes)
M786T457P	1.40748e-05	0.424448	0.324106	0.555857	785.578	457.126	PE-Cer(d14:1/24:0)||PE-Cer(d16:1/22:0)||PC(33:2)||PE(36:2)||PE(38:4)||PC(35:4)	Glycerophospholipids (mixed classes)
M767T484P	9.50562e-05	0.425718	0.279165	0.649206	766.574	483.7	PE-Cer(d14:1/22:1(2OH))||PE-Cer(d14:2/22:0(2OH))||PE-Cer(d16:1/20:1(2OH))||PE-Cer(d16:2/20:0(2OH))||PC(16:0/P-18:1)||PC(36:3)||PC/P-18:1)||PC(18:3/P-18:1)||PC(18:4/P-18:0)||PC(20:4/P-16:0)||PC(20:4/P-16:0)||PC(P-16:0/20:4)||PC(P-16:0/20:4)||PC(P-18:0/18:4)||PC(P-18:1/18:3)||PC(P-18:1/18:3)||PC(P-18:1/18:3)||PC(P-18:1/18:3)	Glycerophospholipids (mixed classes)
M841T450N	0.000138449	0.427801	0.338411	0.540802	840.529	449.98	PE(P-20:0/22:6)||PC(38:6)||PE(41:6)	Glycerophospholipids (mixed classes)
M925T492N	0.000144094	0.427966	0.307538	0.595551	924.584	491.554	PI(42:4)||PC(22:4/P-18:0)||PC(P-18:0/22:4)||PC(o-20:1/20:4)||PC(O-18:0/22:5)||PC(O-18:0/22:5)||PC(O-20:0/20:5)||PC(O-20:1/20:4)||PC(P-18:0/22:4)||PC(P-20:0/20:4)	Glycerophospholipids (mixed classes)
M808T450P	3.39748e-06	0.439104	0.324715	0.59379	807.572	449.689	PI(O-20:0/14:0)||PI(O-18:0/16:0)||PI(O-16:0/18:0)||PG(O-16:0/20:2)||PG(O-18:0/18:2)||PG(P-16:0/20:1)||PG(P-20:0/16:1)||PG(P-18:0/18:1)	Glycerophospholipids (mixed classes)
M820T446P	0.000102313	0.443136	0.296046	0.663309	819.512	445.661	PS(34:4)||PA(40:5)||PG(38:5)||PG(22:5/16:0)||PG(16:1/22:4)||PG(18:2/20:3)||PG(18:3/20:2)||PG(18:3/20:2)||PG(18:4/20:1)||PG(20:1/18:4)||PG(20:2/18:3)||PG(20:2/18:3)||PG(20:3/18:2)||PG(20:4/18:1)||PG(20:5/18:0)||PG(22:4/16:1)||PG(18:1/20:4)||PG(18:0/20:5)||PG(O-20:0/14:1)||PG(O-18:0/16:1)||PG(O-16:0/18:1)||PG(P-16:0/18:0)||PG(P-18:0/16:0)||PG(P-20:0/14:0)||	Glycerophospholipids (mixed classes)
M783T457P	1.31842e-06	0.443318	0.359247	0.547063	782.568	457.174	PC(34:1)||PE(37:1)||PA(37:0)||DG(44:9)||PE(20:4/P-18:1)||PE(20:4/P-18:1)||PE(20:4/P-18:1)||PE(20:4/P-18:1)||PE(20:5/P-18:0)||PE(22:5/P-16:0)||PE(22:5/P-16:0)||PE(P-16:0/22:5)||PE(P-16:0/22:5)||PE(P-18:0/20:5)||PE(P-18:1/20:4)||PE(P-18:1/20:4)||PE(P-18:1/20:4)||PE(P-18:1/20:4)||PE(O-16:0/22:6)||PE(P-18:0/20:5)||PC(36:4)||PE(39:4)	Glycerophospholipids (mixed classes)
M829T457N	4.95781e-05	0.444306	0.340731	0.579367	828.568	457.333	PC(20:3/P-18:1)||PC(20:3/P-18:1)||PC(20:3/P-18:1)||PC(20:3/P-18:1)||PC(20:4/P-18:0)||PC(20:4/P-18:0)||PC(22:4/P-16:0)||PC(P-16:0/22:4)||PC(P-18:0/20:4)||PC(P-18:0/20:4)||PC(P-18:1/20:3)||PC(P-18:1/20:3)||PC(P-18:1/20:3)||PC(P-18:1/20:3)||PE(P-18:1/20:3)||PC(o-18:1/20:4)||PC(O-16:0/22:5)||PC(O-18:0/20:5)||PC(O-18:1/20:4)||PC(O-18:1/20:4)||PC(P-18:0/20:4)||PC(P-16:0/22:4)||PC(P-20:0/18:4)	Glycerophospholipids (mixed classes)
M807T450P	3.84044e-06	0.447538	0.330896	0.605297	806.568	449.686	PC(36:3)||PE(39:3)||PS(O-20:0/20:5)||PS(P-18:0/22:4)||PS(P-20:0/20:4)||PE(22:6/P-18:1)||PE(22:6/P-18:1)||PE(P-18:1/22:6)||PE(P-18:1/22:6)||PE(P-18:1/22:6)||PA(41:5)||PC(38:6)||PE(41:6)	Glycerophospholipids (mixed classes)
M779T494N	6.17845e-05	0.449644	0.283495	0.713169	778.559	493.906	PC(32:0)||PE(35:0)	Glycerophospholipids (mixed classes)
M781T518N	0.000522993	0.451208	0.323933	0.62849	780.591	517.841	PE(20:0/P-18:0)||PE(22:0/P-16:0)||PE(P-16:0/22:0)||PE(P-18:0/20:0)||PC(O-17:0/18:1)||PC(O-16:0/19:1)||PC(O-18:0/17:1)||PC(O-20:0/15:1)||PC(P-16:0/19:0)||PC(P-18:0/17:0)||PC(P-20:0/15:0)||PE(O-16:0/22:1)||PE(O-18:0/20:1)||PE(O-20:0/18:1)||PE(P-16:0/22:0)||PE(P-18:0/20:0)||PE(P-20:0/18:0)||SM(d18:0/22:2(OH))||PE(22:2/P-18:1)||PE(22:2/P-18:1)||PE(P-18:1/22:2)||PE(P-18:1/22:2)||PC(O-17:0/20:4)||PE(O-…	Glycerophospholipids (mixed classes)
M853T450N	3.29435e-07	0.456415	0.376204	0.553727	852.564	450.029	PI-Cer(d20:1/16:0)||PC(22:5/P-18:1)||PC(22:6/P-18:0)||PC(P-18:0/22:6)||PC(P-18:1/22:5)	Glycerophospholipids (mixed classes)
M814T492P	0.000238233	0.458536	0.325223	0.646497	813.609	491.757	PE-Cer(d14:1/26:0)||PE-Cer(d16:1/24:0)||PC(35:2)||PE(38:2)||PE(40:4)	Glycerophospholipids (mixed classes)
M795T490P	0.000413465	0.459728	0.266186	0.793994	794.604	490.457	PE-Cer(d14:1/24:1(2OH))||PE-Cer(d14:2/24:0(2OH))||PE-Cer(d16:1/22:1(2OH))||PE-Cer(d16:2/22:0(2OH))||PC(18:0/P-18:1)||PC(18:0/P-18:1)||PC(18:1/P-18:0)||PC(O-18:1/18:1)||PC(P-18:0/18:1)||PC(38:3)||PC(20:3/P-18:1)||PC(20:3/P-18:1)||PC(20:3/P-18:1)||PC(20:4/P-18:0)||PC(20:4/P-18:0)||PC(22:4/P-16:0)||PC(P-16:0/22:4)||PC(P-18:0/20:4)||PC(P-18:0/20:4)||PC(P-18:1/20:3)||PC(P-18:1/20:3)||PC(P-18:1/20:3)||…	Glycerophospholipids (mixed classes)
M852T450N	5.15207e-07	0.464276	0.369457	0.58343	851.561	450.029	PA(46:7)||PA(41:2)||PG(39:2)	Glycerophospholipids (mixed classes)
M920T450N	0.000121807	0.468801	0.399959	0.549493	919.549	449.866	PG(41:5)||PG(39:2)||PI(35:0)	Glycerophospholipids (mixed classes)
M851T450N	4.23141e-07	0.469699	0.381349	0.578516	850.558	450.058	PS(39:2)||PC(36:3)||PC(37:6)||PE(40:6)	Glycerophospholipids (mixed classes)
M829T449P	1.82701e-06	0.476331	0.38854	0.583957	828.55	449.213	PC(16:0/P-18:1)||PC(16:0/P-18:1)||PC(16:1/P-18:0)||PC(18:1/P-16:0)||PC(18:1/P-16:0)||PC(O-16:0/18:2)||PC(P-16:0/18:1)||PC(P-16:0/18:1)||PC(P-18:0/16:1)||PC(P-18:1/16:0)||PC(P-18:1/16:0)||PC(O-16:0/18:2)||PC(P-16:0/18:1)||PC(P-18:0/16:1)||PC(P-20:0/14:1)||PC(P-16:0/18:1)||PC(P-18:1/16:0)||PC(P-18:1/16:0)||PE(O-20:0/17:2)||PE(P-18:0/19:1)||PE(P-20:0/17:1)	Glycerophospholipids (mixed classes)
M913T570P	0.0263809	0.48325	0.3235	0.721889	912.656	569.542	PI-Cer(d18:0/22:0)||PI-Cer(d20:0/20:0)||PI(38:0)	Glycerophospholipids (mixed classes)
M818T383P	0.00201888	0.488321	0.327409	0.728315	817.578	383.183	PG(P-20:0/22:6)||PC(40:6)||PE(43:6)	Glycerophospholipids (mixed classes)
M811T492P	5.87655e-05	0.492091	0.347961	0.695922	810.6	491.788	PC(36:1)||PE(39:1)||PA(39:0)|PC(38:4)||PE(41:4)||PE(22:4/P-18:1)||PE(22:4/P-18:1)||PE(22:5/P-18:0)||PE(22:5/P-18:0)||PE(P-18:0/22:5)||PE(P-18:0/22:5)||PE(P-18:1/22:4)||PE(P-18:1/22:4)||PE(O-18:0/22:6)||PE(P-20:0/20:5)||PS(O-20:0/20:3)||PS(P-18:0/22:2)||PS(P-20:0/20:2)	Glycerophospholipids (mixed classes)
M797T516P	0.000450849	0.492573	0.377476	0.642765	796.62	516.429	PE-Cer(d14:1/24:0(2OH))||PE-Cer(d16:1/22:0(2OH))||PC(18:0/P-18:0)||PC(20:0/P-16:0)||PC(P-16:0/20:0)||PC(P-18:0/18:0)||PC(o-16:1/20:0)||PC(o-18:1/18:0)||PC(O-16:0/20:1)||PC(O-16:0/20:1)||PC(O-18:0/18:1)||PC(O-20:0/16:1)||PC(O-16:1/20:0)||PC(P-16:0/20:0)||PC(P-18:0/18:0)||PC(P-20:0/16:0)||PE(O-20:0/19:1)||PE(P-18:0/21:0)||PE(P-20:0/19:0)||PC(38:2)||PE-Cer(d14:1/24:0(2OH))||PE-Cer(d16:1/22:0(2OH))||…	Glycerophospholipids (mixed classes)
M777T492P	0.0168066	0.500823	0.304817	0.822865	776.557	492.067	PE(20:2/P-18:1)||PE(20:2/P-18:1)||PE(20:3/P-18:0)||PE(20:3/P-18:0)||PE(P-18:0/20:3)||PE(P-18:0/20:3)||PE(P-18:1/20:2)||PE(P-18:1/20:2)||PC(O-15:0/20:4)||PE(O-16:0/22:4)||PE(O-20:0/18:4)||PE(O-18:0/20:4)||PE(P-18:0/20:3)||PE(P-20:0/18:3)||PE(P-20:0/18:3)||PA(O-18:0/20:3)||PA(O-20:0/18:3)||PA(O-20:0/18:3)||PA(P-16:0/22:2)||PA(P-18:0/20:2)||PA(P-20:0/18:2)||PA(O-18:0/22:6)||PA(P-20:0/20:5)||PC(37:5)…	Glycerophospholipids (mixed classes)
M919T450N	0.000324364	0.506456	0.429533	0.597154	918.546	449.952	PC(44:10)||PS(42:8)||PC(38:6)	Glycerophospholipids (mixed classes)
M753T500P	0.000237176	0.509996	0.328728	0.791221	752.558	500.331	PE-Cer(d15:2/20:0(2OH))||PC(15:0/P-18:1)||PC(15:0/P-18:1)||PE(18:0/P-18:1)||PE(18:0/P-18:1)||PE(18:1/P-18:0)||PA(P-16:0/20:0)||PA(P-18:0/18:0)||PA(P-20:0/16:0)||PA(O-16:0/22:4)||PA(O-20:0/18:4)||PA(O-18:0/20:4)||PA(P-18:0/20:3)||PA(P-20:0/18:3)||PA(P-20:0/18:3)||PA(O-18:0/22:6)||PA(P-20:0/20:5)||PC(35:3)||PE(38:3)	Glycerophospholipids (mixed classes)
M779T453P	3.65608e-05	0.511914	0.387162	0.676862	778.535	453.289	PC(34:3)||PE(37:3)|PA(37:1)||DG(44:11)||PC(36:6)||PE(39:6)	Glycerophospholipids (mixed classes)
M828T457N	1.54511e-05	0.513835	0.395474	0.667621	827.562	457.308	PE(44:7)||PC(41:7)	Glycerophospholipids (mixed classes)
M857T492N	0.00125872	0.513868	0.381208	0.692693	856.595	492.223	PC(22:4/P-18:0)||PC(P-18:0/22:4)||PC(o-20:1/20:4)||PC(O-18:0/22:5)||PC(O-18:0/22:5)||PC(O-20:0/20:5)||PC(O-20:1/20:4)||PC(P-18:0/22:4)||PC(P-20:0/20:4)	Glycerophospholipids (mixed classes)
M751T494N	7.72824e-05	0.52476	0.440647	0.624927	750.542	494.406	PC(15:0/P-18:1)||PC(15:0/P-18:1)||PE(18:0/P-18:1)||PE(18:0/P-18:1)||PE(18:1/P-18:0)||PE(18:1/P-18:0)||PE(20:1/P-16:0)||PC(P-18:1/15:0)||PC(P-18:1/15:0)||PE(P-16:0/20:1)||PE(P-18:0/18:1)||PE(P-18:0/18:1)||PE(P-18:1/18:0)||PE(P-18:1/18:0)||PC(O-16:0/17:2)||PC(P-16:0/17:1)||PC(P-18:0/15:1)||PE(O-16:0/20:2)||PE(O-18:0/18:2)||PE(P-18:0/18:1)||PE(P-16:0/20:1)||PE(P-20:0/16:1)||PS(O-16:0/20:1)||PS(O-18:…	Glycerophospholipids (mixed classes)
M827T457N	1.41348e-05	0.528385	0.407153	0.685714	826.559	457.309	PS(37:0)||PC(34:1)||PE(37:1)||PS(39:3)	Glycerophospholipids (mixed classes)
M856T492N	0.00261715	0.535204	0.393812	0.727359	855.592	492.301	PA(46:5)||PG(O-18:0/22:1)||PG(O-20:0/20:1)||PG(P-18:0/22:0)||PG(P-20:0/20:0)||DG(46:6)||PA(41:0)||PG(39:0)	Glycerophospholipids (mixed classes)
M812T478P	0.0017271	0.548622	0.399584	0.753248	811.596	478.415	PE-Cer(d16:1/24:1)||PE-Cer(d14:2/26:0)||MGDG(18:2/18:2)||PC(33:0)||PE(36:0)||PC(35:3)||PE(38:3)||PC(37:5)||PE(40:5)	Glycerophospholipids (mixed classes)
M805T457_1P	0.000121019	0.55363	0.461055	0.664793	804.55	456.628	PC(O-14:0/18:0)||PC(O-16:0/16:0)||PC(O-18:0/14:0)||PC(O-20:0/12:0)||PE(O-18:0/17:0)||PE(O-20:0/15:0)||PE(O-16:0/19:0)||PA(19:0/22:6)||PA(22:6/19:0)||PS(O-18:0/22:6)||PS(P-20:0/20:5)||PA(39:3)||PC(38:7)||PC(36:4)||PE(39:4)	Glycerophospholipids (mixed classes)
M859T465P	0.00265302	0.557287	0.405835	0.76526	858.599	464.709	PC(40:5)||PC(18:0/P-18:0)||PC(20:0/P-16:0)||PC(P-16:0/20:0)||PC(P-18:0/18:0)||PC(o-16:1/20:0)||PC(o-18:1/18:0)||PC(O-16:0/20:1)||PC(O-16:0/20:1)||PC(O-18:0/18:1)||PC(O-20:0/16:1)||PC(O-16:1/20:0)||PC(P-16:0/20:0)||PC(P-18:0/18:0)||PC(P-20:0/16:0)||PE(O-20:0/19:1)||PE(P-18:0/21:0)||PE(P-20:0/19:0)||PS(O-18:0/21:0)||PS(O-20:0/19:0)||PA(43:4)||PC(42:8)	Glycerophospholipids (mixed classes)
M783T467P	3.15878e-05	0.584542	0.463705	0.736867	782.569	467.366	PC(34:1)||PE(37:1)||PA(37:0)||DG(44:9)||PE(20:4/P-18:1)||PE(20:4/P-18:1)||PE(20:4/P-18:1)||PE(20:4/P-18:1)||PE(20:5/P-18:0)||PE(22:5/P-16:0)||PE(22:5/P-16:0)||PE(P-16:0/22:5)||PE(P-16:0/22:5)||PE(P-18:0/20:5)||PE(P-18:1/20:4)||PE(P-18:1/20:4)||PE(P-18:1/20:4)||PE(P-18:1/20:4)||PE(O-16:0/22:6)||PE(P-18:0/20:5)||PC(36:4)||PE(39:4)	Glycerophospholipids (mixed classes)
M817T468N	0.00456277	0.59194	0.443997	0.789177	816.528	467.777	PI(O-18:0/17:2)||PI(P-16:0/19:1)||PI(P-18:0/17:1)||PI(P-20:0/15:1)||PE(22:4/P-18:0)||PE(P-18:0/22:4)||PE(O-20:0/20:5)||PE(P-18:0/22:4)||PC(36:4)||PE(39:4)	Glycerophospholipids (mixed classes)
M829T468N	2.82851e-05	0.60271	0.503021	0.722156	828.565	467.654	PC(20:3/P-18:1)||PC(20:3/P-18:1)||PC(20:3/P-18:1)||PC(20:3/P-18:1)||PC(20:4/P-18:0)||PC(20:4/P-18:0)||PC(22:4/P-16:0)||PC(P-16:0/22:4)||PC(P-18:0/20:4)||PC(P-18:0/20:4)||PC(P-18:1/20:3)||PC(P-18:1/20:3)||PC(P-18:1/20:3)||PC(P-18:1/20:3)||PE(P-18:1/20:3)||PC(o-18:1/20:4)||PC(O-16:0/22:5)||PC(O-18:0/20:5)||PC(O-18:1/20:4)||PC(O-18:1/20:4)||PC(P-18:0/20:4)||PC(P-16:0/22:4)||PC(P-20:0/18:4)||PC(20:3/…	Glycerophospholipids (mixed classes)
M897T467N	0.00422707	0.611334	0.519653	0.719189	896.552	467.07	PI(40:4)||PC(20:3/P-18:1)||PC(20:4/P-18:0)||PC(22:4/P-16:0)||PC(P-16:0/22:4)||PC(P-18:0/20:4)||PC(P-18:1/20:3)	Glycerophospholipids (mixed classes)
M869T509N	0.0135072	0.615123	0.425362	0.889538	868.606	509.439	PC(P-18:0/P-18:1)||PC(P-18:1/P-18:0)||PC(P-18:1/P-18:0)||PS(40:0)||PC(37:1)||PE(40:1)||PC(38:4)||PS(42:3)||PE(41:4)	Glycerophospholipids (mixed classes)
M767T468N	0.000266176	0.634364	0.513024	0.784403	766.536	467.504	PC(15:0/18:1)||PE(14:1/22:0)||PC(17:0/18:4)||PE(20:3/18:1)||PE(P-18:0/20:4(12OH[S]))||PE(P-18:0/20:4(15OH[S]))||PE(P-18:0/20:4(5OH[S]))	Glycerophospholipids (mixed classes)
M809T479P	0.00328447	0.642778	0.481978	0.857226	808.584	479.104	PC(36:2) ||PE(39:2)||PA(41:4)||PC(38:5)||PE(41:5)||PE(22:5/P-18:1)||PE(22:5/P-18:1)||PE(22:5/P-18:1)||PE(22:5/P-18:1)||PE(22:6/P-18:0)||PE(P-18:0/22:6)||PE(P-18:1/22:5)||PE(P-18:1/22:5)||PE(P-18:1/22:5)||PE(P-18:1/22:5)||PE(P-18:0/22:6)	Glycerophospholipids (mixed classes)
M786T467P	0.00278115	0.694272	0.522341	0.922795	785.578	467.26	PE-Cer(d14:1/24:0)||PE-Cer(d16:1/22:0)||PC(33:2)||PE(36:2)||PE(38:4)||PC(35:4)||PE(P-18:0/20:4(12OH[S]))||PE(P-18:0/20:4(15OH[S]))||PE(P-18:0/20:4(5OH[S]))	Glycerophospholipids (mixed classes)
M853T479N	0.00165077	0.698172	0.557287	0.874674	852.573	479.235	PS(39:1)||PC(36:2)||PE(39:2)||PC(38:5)||PE(40:5)	Glycerophospholipids (mixed classes)
M765T457P	0.000617211	1.55001	1.08514	2.21402	764.522	456.506	PC(33:3)||PE(36:3)||PA(40:7)|PE(38:6)||PC(35:6)	Glycerophospholipids (mixed classes)
M769T499N	0.00142123	1.60308	1.18001	2.17783	768.553	498.662	PC(33:0)||PE(36:0)||PC(35:3)||PE(38:3)||PS(O-20:0/17:2)||PS(P-18:0/19:1)||PS(P-20:0/17:1)	Glycerophospholipids (mixed classes)
M679T426P	0.000210495	1.61563	1.28633	2.02924	679.47	425.746	PA(P-16:0e/18:2)||PA(O-16:0/18:3)||PA(O-16:0/18:3)||PA(P-16:0/18:2)||PA(36:4)||DG(38:6)	Glycerophospholipids (mixed classes)
M763T457N	0.000480958	1.64071	1.26607	2.12621	762.506	456.657	PC(33:3)||PE(36:3)||PA(40:7)|PE(38:6)||PC(35:6)	Glycerophospholipids (mixed classes)
M858T426N	0.00039529	1.66454	1.39083	1.99211	857.516	425.769	PG(P-18:0/17:2)||PI(34:1)||PI(36:4)	Glycerophospholipids (mixed classes)
M830T457_2N	0.000236952	1.6799	1.23995	2.27594	830.494	456.568	PS(33:0)||PE(40:9)||PS(38:5)||PE(38:6)||PS(40:8)	Glycerophospholipids (mixed classes)
M828T531P	5.81242e-05	1.73059	1.26844	2.3611	827.575	531.457	PS(34:0)||PA(40:1)||PG(38:1)	Glycerophospholipids (mixed classes)
M767T467P	0.000959025	1.73423	1.21787	2.46952	766.538	467.182	PC(33:2)||PE(36:2)||PA(36:1)||PC(35:5)||PE(38:5)||PE(P-18:1/20:4(12OH[S]))||PE(P-18:1/20:4(5Z,8Z,11Z,13E)(15OH[S]))||PE(P-18:1/20:4(6E,8Z,11Z,14Z)(5OH[S]))	Glycerophospholipids (mixed classes)
M717T458N	0.0011618	1.74848	1.37132	2.22937	716.558	457.515	PC(14:0/P-18:0)||PC(16:0/P-16:0)||PC(P-16:0/16:0)||PC(P-18:0/14:0)||PC(o-16:0/16:1)||PC(O-14:0/18:1)||PC(O-16:0/16:1)||PC(O-18:0/14:1)||PC(P-16:0/16:0)||PC(P-18:0/14:0)||PC(P-20:0/12:0)||PE(O-16:0/19:1)||PE(O-18:0/17:1)||PE(O-20:0/15:1)||PE(P-16:0/19:0)||PE(P-18:0/17:0)||PE(P-20:0/15:0)	Glycerophospholipids (mixed classes)
M753T435P	0.000604529	1.8134	1.30288	2.52397	752.521	435.2	PC(32:2)||PE(35:2)||PC(34:5)||PE(37:5)	Glycerophospholipids (mixed classes)
M741T434N	4.44458e-05	1.84833	1.34919	2.53212	740.523	433.76	PC(31:0)||PE(34:0)|PE(36:3)||PC(33:3)||PS(O-18:0/17:2)||PS(P-16:0/19:1)||PS(P-18:0/17:1)||PS(P-20:0/15:1)	Glycerophospholipids (mixed classes)
M785T489P	1.72663e-05	1.87105	1.42464	2.45733	784.584	489.183	PC(32:1)||PE(35:1)	Glycerophospholipids (mixed classes)
M799T491P	5.3875e-05	1.89903	1.32771	2.71619	798.6	490.707	PC(35:0)||PE(38:0)||PA(42:4)||PE(40:3)||PC(37:3)||PC(18:3/P-18:1)||PC(18:3/P-18:1)||PC(18:3/P-18:1)||PC(18:3/P-18:1)||PC(18:4/P-18:0)||PC(20:4/P-16:0)||PC(20:4/P-16:0)||PC(P-16:0/20:4)||PC(P-16:0/20:4)||PC(P-18:0/18:4)||PC(P-18:1/18:3)||PC(P-18:1/18:3)||PC(P-18:1/18:3)||PC(P-18:1/18:3)||PC(o-16:1/20:4)||PC(O-16:0/20:5)||PC(O-16:1/20:4)||PC(P-16:0/20:4)||PC(P-18:0/18:4)	Glycerophospholipids (mixed classes)
M877T463N	0.000269328	1.9008	1.30309	2.77268	876.574	462.954	PS(41:3)||PC(38:4)||PE(42:7)||PC(40:7)	Glycerophospholipids (mixed classes)
M912T453N	0.00183013	1.90623	1.47015	2.47165	911.555	452.624	PA(44:4)||PA(46:7)||PG(44:7)	Glycerophospholipids (mixed classes)
M771T445N	0.0166335	1.92871	1.39341	2.66967	770.536	445.213	PE(18:2/P-18:1)||PE(18:2/P-18:1)||PE(18:3/P-18:0)||PE(18:3/P-18:0)||PE(20:3/P-16:0)||PE(20:3/P-16:0)||PE(P-16:0/20:3)||PE(P-16:0/20:3)||PE(P-18:0/18:3)||PE(P-18:0/18:3)||PE(P-18:1/18:2)||PE(P-18:1/18:2)||PE(O-16:0/20:4)||PE(O-18:0/18:4)||PE(P-16:0/20:3)||PE(P-18:0/18:3)||PE(P-18:0/18:3)||PS(O-18:0/18:3)||PS(O-18:0/18:3)||PS(O-16:0/20:3)||PS(P-16:0/20:2)||PS(P-18:0/18:2)	Glycerophospholipids (mixed classes)
M806T495N	1.2763e-05	1.93596	1.3189	2.84171	805.578	495.266	PE(42:4)||PC(39:4)||PA(44:5)	Glycerophospholipids (mixed classes)
M779T433P	0.000450676	1.93978	1.26211	2.98131	778.537	433.347	PC(34:3)||PE(37:3)|PA(37:1)||DG(44:11)||PC(36:6)||PE(39:6)	Glycerophospholipids (mixed classes)
M803T455N	0.000519526	1.94932	1.39639	2.7212	802.55	455.21	PC(18:2/P-18:1)||PC(18:2/P-18:1)||PC(18:3/P-18:0)||PC(18:3/P-18:0)||PC(20:3/P-16:0)||PC(20:3/P-16:0)||PC(P-16:0/20:3)||PC(P-16:0/20:3)||PC(P-18:0/18:3)||PC(P-18:0/18:3)||PC(P-18:1/18:2)||PC(P-18:1/18:2)||PC(o-16:0/20:4)||PC(o-18:2/18:2)||PC(O-16:0/20:4(5E,8E,11E,14E))||PC(O-16:0/20:4)||PC(O-18:0/18:4)||PC(O-16:0/20:4)||PC(O-18:2/18:2)||PC(P-16:0/20:3)||PC(P-18:0/18:3)||PC(P-18:0/18:3)||PC(P-16:0/…	Glycerophospholipids (mixed classes)
M835T522N	0.00475588	1.98795	1.36989	2.88488	834.612	522.43	PC(20:0/P-18:1)||PC(20:0/P-18:1)||PC(20:1/P-18:0)||PC(22:1/P-16:0)||PC(P-16:0/22:1)||PC(P-18:0/20:1)||PC(P-18:1/20:0)||PC(P-18:1/20:0)||PC(o-18:1/20:1)||PC(o-18:2/20:0)||PC(O-16:0/22:2)||PC(O-18:0/20:2)||PC(O-20:0/18:2)||PC(O-18:1/20:1)||PC(O-18:2/20:0)||PC(P-16:0/22:1)||PC(P-18:0/20:1)||PC(P-20:0/18:1)	Glycerophospholipids (mixed classes)
M805T495N	0.00278012	1.99032	1.42799	2.77407	804.575	495.193	PC(34:1)||PE(37:1)||PA(37:0)||DG(44:9)||PE(20:4/P-18:1)||PE(20:4/P-18:1)||PE(20:4/P-18:1)||PE(20:4/P-18:1)||PE(20:5/P-18:0)||PE(22:5/P-16:0)||PE(22:5/P-16:0)||PE(P-16:0/22:5)||PE(P-16:0/22:5)||PE(P-18:0/20:5)||PE(P-18:1/20:4)||PE(P-18:1/20:4)||PE(P-18:1/20:4)||PE(P-18:1/20:4)||PE(O-16:0/22:6)||PE(P-18:0/20:5)||PC(36:4)||PE(39:4)	Glycerophospholipids (mixed classes)
M878T463N	0.000197624	2.00047	1.33834	2.99017	877.577	463.03	PG(O-20:0/22:4)||PG(O-20:0/16:0)||PG(O-18:0/18:0)||PG(O-16:0/20:0)||PG(O-20:0/22:4)||PG(O-20:0/16:0)||PG(O-18:0/18:0)||PG(O-16:0/20:0)||PG(O-20:0/22:4)||PG(O-20:0/16:0)||PG(O-18:0/18:0)||PG(O-16:0/20:0)||PG(O-20:0/22:4)||PG(O-20:0/16:0)||PG(O-18:0/18:0)||PG(O-16:0/20:0)||PG(O-20:0/22:4)||PG(O-20:0/16:0)||PG(O-18:0/18:0)||PG(O-16:0/20:0)||PG(41:3)||PI(37:1)	Glycerophospholipids (mixed classes)
M780T433P	0.000323482	2.00813	1.40218	2.87593	779.54	433.325	PI(O-18:0/14:0)||PI(O-20:0/12:0)||PI(O-16:0/16:0)||PG(O-16:0/18:2)||PG(P-18:0/16:1)||PG(P-20:0/14:1)||PG(P-16:0/18:1)	Glycerophospholipids (mixed classes)
M839T464N	2.3872e-06	2.01611	1.57389	2.58259	838.559	464.018	PS(38:1)||PC(35:2)||PE(38:2)||PC(36:5)||PE(39:5)	Glycerophospholipids (mixed classes)
M899T457N	0.000291789	2.07417	1.42779	3.01317	899.484	456.519	PGP(38:4)||PG(40:8)||PG(38:5)||PGP(40:7)	Glycerophospholipids (mixed classes)
M745T511N	4.94237e-05	2.11313	1.53001	2.91849	744.554	510.816	PC(33:1)||PE(36:1)	Glycerophospholipids (mixed classes)
M897T489N	0.000170818	2.14743	1.5135	3.04687	896.561	489.154	PC(42:7)||PC(22:6/P-18:1)||PC(22:6/P-18:1)||PC(P-18:1/22:6)||PC(P-18:1/22:6)||PC(18:0/18:3)||PE(39:3)||PS(39:2)	Glycerophospholipids (mixed classes)
M771T465P	0.00012663	2.15182	1.46847	3.15315	770.568	465.036	PC(33:0)||PE(36:0)||PA(38:2)||PC(18:4/P-16:0)||PC(P-16:0/18:4)||PC(P-16:0/18:4)||PC(P-16:0/P-16:0)||PC(35:3)||PE(38:3)||PA(40:4)	Glycerophospholipids (mixed classes)
M934T453P	1.53477e-05	2.24079	1.58213	3.17366	933.544	452.666	PI(40:6)||PI(O-16:0/20:2)||PI(O-18:0/18:2)||PI(P-16:0/20:1)||PI(P-20:0/16:1)||PI(P-18:0/18:1)	Glycerophospholipids (mixed classes)
M817T490N	5.36116e-06	2.25594	1.79273	2.83882	816.575	489.805	PC(35:2)||PE(38:2)||PS(38:1)	Glycerophospholipids (mixed classes)
M818T464N	1.57916e-05	2.28212	1.46192	3.56251	817.559	464.258	PA(O-16:0/21:0)||PA(O-18:0/19:0)||PA(O-20:0/17:0)||PG(O-18:0/17:0)||PG(O-20:0/15:0)||PG(O-16:0/19:0)||PG(P-20:0/17:2)||PG(O-18:0/18:3)||PG(O-18:0/18:3)||PG(O-16:0/20:3)||PG(P-16:0/20:2)||PG(P-18:0/18:2)||PG(O-18:0/18:3)||PG(O-18:0/18:3)||PG(O-16:0/20:3)||PG(P-16:0/20:2)||PG(P-18:0/18:2)||PI(O-16:0/19:1)||PI(O-18:0/17:1)||PI(O-20:0/15:1)||PI(P-16:0/19:0)||PI(P-18:0/17:0)||PI(P-20:0/15:0)	Glycerophospholipids (mixed classes)
M831T490N	7.58428e-07	2.30792	1.6701	3.18931	830.582	490.142	PC(20:2/P-18:1)||PC(20:2/P-18:1)||PC(20:3/P-18:0)||PC(20:3/P-18:0)||PC(P-18:0/20:3)||PC(P-18:0/20:3)||PC(P-18:1/20:2)||PC(P-18:1/20:2)||PC(o-18:0/20:4)||PC(O-18:0/20:4(5E,8E,11E,14E))||PC(O-18:0/20:4)||PC(O-16:0/22:4)||PC(O-20:0/18:4)||PC(O-18:0/20:4)||PC(P-18:0/20:3)||PC(P-20:0/18:3)||PC(P-20:0/18:3)||PC(P-18:0/20:3)||PC(P-18:1/20:2)	Glycerophospholipids (mixed classes)
M867T429P	0.00632246	2.35004	1.15908	4.7647	866.509	428.912	PI(38:6)||PC(40:9)	Glycerophospholipids (mixed classes)
M779T423P	1.04225e-05	2.40199	1.9904	2.89869	778.537	423.447	PC(34:3)||PE(37:3)|PA(37:1)||DG(44:11)||PC(36:6)||PE(39:6)	Glycerophospholipids (mixed classes)
M890T471N	9.02641e-05	2.44099	1.69157	3.52243	889.569	470.847	PA(42:1)||PG(42:4)	Glycerophospholipids (mixed classes)
M898T489N	5.36199e-05	2.45093	1.76346	3.40641	897.564	488.957	PG(44:7)||PG(39:2)||PI(O-20:0/17:2)||PI(P-18:0/19:1)||PI(P-20:0/17:1)||PA(46:7)	Glycerophospholipids (mixed classes)
M731T525N	0.0034879	2.4524	1.49942	4.01108	730.575	524.842	PC(15:0/P-18:0)||PE(18:0/P-18:0)||PE(20:0/P-16:0)||PC(P-18:0/15:0)||PE(P-16:0/20:0)||PE(P-18:0/18:0)||PC(O-16:0/17:1)||PC(O-18:0/15:1)||PC(P-16:0/17:0)||PC(P-18:0/15:0)||PC(P-20:0/13:0)||PE(O-16:0/20:1)||PE(O-18:0/18:1)||PE(O-20:0/16:1)||PE(P-16:0/20:0)||PE(P-18:0/18:0)||PE(P-20:0/16:0)	Glycerophospholipids (mixed classes)
M759T542N	0.000320974	2.45679	1.6433	3.673	758.605	542.385	PE(20:0/P-18:0)||PE(22:0/P-16:0)||PE(P-16:0/22:0)||PE(P-18:0/20:0)||PC(O-17:0/18:1)||PC(O-16:0/19:1)||PC(O-18:0/17:1)||PC(O-20:0/15:1)||PC(P-16:0/19:0)||PC(P-18:0/17:0)||PC(P-20:0/15:0)||PE(O-16:0/22:1)||PE(O-18:0/20:1)||PE(O-20:0/18:1)||PE(P-16:0/22:0)||PE(P-18:0/20:0)||PE(P-20:0/18:0)	Glycerophospholipids (mixed classes)
M818T527P	2.88379e-06	2.50096	1.80252	3.47002	817.642	527.208	PC(P-18:1/P-18:1)||PC(35:0)||PE(38:0)||PC(37:2)||PE(40:2)	Glycerophospholipids (mixed classes)
M833T522N	0.000115184	2.58576	1.6283	4.10621	832.606	522.313	PC(36:1)||PE(39:1)||PA(39:0)|PC(38:4)||PE(41:4)||PE(22:4/P-18:1)||PE(22:4/P-18:1)||PE(22:5/P-18:0)||PE(22:5/P-18:0)||PE(P-18:0/22:5)||PE(P-18:0/22:5)||PE(P-18:1/22:4)||PE(P-18:1/22:4)||PE(O-18:0/22:6)||PE(P-20:0/20:5)||PS(O-20:0/20:3)||PS(P-18:0/22:2)||PS(P-20:0/20:2)	Glycerophospholipids (mixed classes)
M880T531P	8.6131e-05	2.62677	1.48682	4.64071	879.588	530.844	PS(38:2)||PE(42:8)||PS(40:5)||PS(42:7)	Glycerophospholipids (mixed classes)
M815T465N	7.54239e-05	2.64976	1.70578	4.11614	814.558	465.194	PC(P-16:0/P-16:0)||PC(33:0)||PE(36:0)||PC(34:3)||PE(37:3)||PS(38:2)	Glycerophospholipids (mixed classes)
M816T448P	3.17444e-05	2.65922	1.57612	4.48664	815.539	448.393	PI-Cer(d18:1/14:0)||PI(P-18:0/17:2)||PI-Cer(d18:1/14:0)||PI(P-18:0/17:2)	Glycerophospholipids (mixed classes)
M717T490N	0.000515265	2.69161	1.81034	4.00187	716.523	489.79	PC(31:1)||PE(34:1)||PA(34:0)||PC(33:4)||PE(36:4)||PE(P-16:0/20:4(12OH[S]))||PE(P-16:0/20:4(15OH[S]))||PE(P-16:0/20:4(5OH[S]))	Glycerophospholipids (mixed classes)
M829T458P	2.49107e-05	2.72224	1.48591	4.98723	828.549	458.199	PC(38:6)||PS(O-20:0/17:1)||PS(P-16:0/21:0)||PS(P-18:0/19:0)||PS(P-20:0/17:0)||PA(41:5)	Glycerophospholipids (mixed classes)
M747T511P	9.00238e-06	2.74197	1.99342	3.77159	746.57	510.551	PA(36:0)||PA(38:2)||PC(33:1)	Glycerophospholipids (mixed classes)
M804T310P	0.0151394	2.75317	1.25974	6.0171	803.53	310.078	PE-Cer(d15:1/22:0(2OH))||PC(33:4)||PE(36:4)||PE(P-16:0/20:4(12OH[S]))||PE(40:9)||PE(36:4)||PE(P-16:0/20:4(12OH[S]))||PE(P-16:0/20:4(5Z,8Z,11Z,13E)(15OH[S]))||PE(P-16:0/20:4(6E,8Z,11Z,14Z)(5OH[S]))||PE(40:9)||PE(38:7)	Glycerophospholipids (mixed classes)
M886T449N	1.31713e-06	2.83244	2.11232	3.79805	885.547	448.756	PG(P-20:0/17:2)||PI(36:1)||PI(38:4)	Glycerophospholipids (mixed classes)
M794T448P	2.78456e-06	2.92712	2.04477	4.19021	793.556	447.814	PI(O-18:0/15:0)||PI(O-20:0/13:0)||PI(O-16:0/17:0)||PI-Cer(d18:0/18:0)||PI-Cer(d20:0/16:0)||PG(35:2)||PG(O-18:0/17:2)||PG(P-16:0/19:1)||PG(P-18:0/17:1)||PG(P-20:0/15:1)	Glycerophospholipids (mixed classes)
M779T510P	0.0013796	2.96468	1.85178	4.7464	778.614	509.953	PC(20:2/P-18:1)||PC(20:2/P-18:1)||PC(20:3/P-18:0)||PC(20:3/P-18:0)||PC(P-18:0/20:3)||PC(P-18:0/20:3)||PC(P-18:1/20:2)||PC(P-18:1/20:2)||PC(o-18:0/20:4)||PC(O-18:0/20:4(5E,8E,11E,14E))||PC(O-18:0/20:4)||PC(O-16:0/22:4)||PC(O-20:0/18:4)||PC(O-18:0/20:4)||PC(P-18:0/20:3)||PC(P-20:0/18:3)||PC(P-20:0/18:3)||PC(P-18:0/20:3)||PC(P-18:1/20:2)	Glycerophospholipids (mixed classes)
M781T310N	0.0148076	3.09088	1.56084	6.12076	780.534	310.191	PC(16:0/P-18:1)||PC(16:0/P-18:1)||PC(16:1/P-18:0)||PC(18:1/P-16:0)||PC(18:1/P-16:0)||PC(O-16:0/18:2)||PC(P-16:0/18:1)||PC(P-16:0/18:1)||PC(P-18:0/16:1)||PC(P-18:1/16:0)||PC(P-18:1/16:0)||PC(O-16:0/18:2)||PC(P-16:0/18:1)||PC(P-18:0/16:1)||PC(P-20:0/14:1)||PC(P-16:0/18:1)||PC(P-18:1/16:0)||PC(P-18:1/16:0)||PE(O-20:0/17:2)||PE(P-18:0/19:1)||PE(P-20:0/17:1)	Glycerophospholipids (mixed classes)
M805T352N	0.0260611	3.14525	1.70808	5.79164	804.534	351.52	PC(18:2/P-18:1)||PC(18:2/P-18:1)||PC(18:3/P-18:0)||PC(18:3/P-18:0)||PC(20:3/P-16:0)||PC(20:3/P-16:0)||PC(P-16:0/20:3)||PC(P-16:0/20:3)||PC(P-18:0/18:3)||PC(P-18:0/18:3)||PC(P-18:1/18:2)||PC(P-18:1/18:2)||PC(o-16:0/20:4)||PC(o-18:2/18:2)||PC(O-16:0/20:4(5E,8E,11E,14E))||PC(O-16:0/20:4)||PC(O-18:0/18:4)||PC(O-16:0/20:4)||PC(O-18:2/18:2)||PC(P-16:0/20:3)||PC(P-18:0/18:3)||PC(P-18:0/18:3)||PC(P-16:0/…	Glycerophospholipids (mixed classes)
M767T436P	0.000216112	3.21232	2.41627	4.27063	766.537	435.833	PC(33:2)||PE(36:2)||PA(36:1)||PC(35:5)||PE(38:5)||PE(P-18:1/20:4(12OH[S]))||PE(P-18:1/20:4(5Z,8Z,11Z,13E)(15OH[S]))||PE(P-18:1/20:4(6E,8Z,11Z,14Z)(5OH[S]))	Glycerophospholipids (mixed classes)
M733T470P	1.33692e-07	3.35125	2.24563	5.00122	732.553	470.406	PA(37:2)||DG(40:6)||DG(42:9)||PC(32:1)||PE(35:1)	Glycerophospholipids (mixed classes)
M688T466_2N	7.58981e-05	3.39115	2.00604	5.73263	688.491	466.073	PC(29:1)||PE(32:1)||PS(O-16:0/15:0)||PS(O-18:0/13:0)	Glycerophospholipids (mixed classes)
M749T435P	5.24479e-05	3.611	1.53637	8.48711	748.547	435.455	PA(O-18:0/18:3)||PA(O-18:0/18:3)||PA(O-16:0/20:3)||PA(P-16:0/20:2)||PA(P-18:0/18:2)||PE(16:0/P-18:1)||PE(16:0/P-18:1)||PE(16:1/P-18:0)||PE(18:1/P-16:0)||PE(18:1/P-16:0)||PEP-16:0/18:1)||PE(P-16:0/18:1)||PE(P-18:0/16:1)||PE(P-18:1/16:0)||PE(P-18:1/16:0)||PC(P-16:0/15:1)||PE(O-16:0/18:2)||PE(P-18:0/16:1)||PE(P-20:0/14:1)||PE(P-16:0/18:1)||PnE(16:0/18:1)||PG(O-16:0/18:3)||PG(O-16:0/18:3)||PG(P-16:0/…	Glycerophospholipids (mixed classes)
M879T531P	7.93826e-07	3.63208	2.51032	5.25513	878.584	531.07	PC(38:4)||PE(41:4)||PS(41:3)	Glycerophospholipids (mixed classes)
M792T486N	1.49575e-07	3.76798	2.68268	5.29235	791.563	486.329	PC(38:4)||PE(41:4)||PG(P-18:0/22:4)||PG(P-20:0/20:4)	Glycerophospholipids (mixed classes)
M891T432N	1.03948e-05	3.85434	1.70658	8.70508	890.517	431.997	PC(36:6)||PS(39:5)||PS(40:8)	Glycerophospholipids (mixed classes)
M747T486P	2.61691e-05	3.91945	2.3346	6.58017	746.569	485.648	PA(36:0)||PA(38:2)||PC(33:1)||PE(36:1)	Glycerophospholipids (mixed classes)
M864T483N	1.46356e-06	4.31938	2.7681	6.74002	863.563	482.801	PC(44:10)||PG(O-18:0/17:0)||PG(O-20:0/15:0)||PG(O-16:0/19:0)||PI(36:1)	Glycerophospholipids (mixed classes)
M838T448N	0.000244428	4.39056	2.38509	8.08229	837.547	448.186	PC(42:9)||PI(34:0)	Glycerophospholipids (mixed classes)
M825T534P	5.30552e-05	4.69261	3.56903	6.1699	824.613	534.063	PA(42:3)||PA(44:5)||PE(42:4)||PC(39:4)||PA(40:0)||PC(37:1)||PE(40:1)	Glycerophospholipids (mixed classes)
M793T448P	2.14597e-07	4.70964	2.97834	7.44733	792.552	448.052	PC(35:3)||PE(38:3)||PA(38:2)||PE(40:6)||PC(37:6)||PA(42:7)	Glycerophospholipids (mixed classes)
M765T484N	0.00074727	5.59193	2.55817	12.2235	764.544	484.416	PC(31:0)||PE(34:0)|PE(36:3)||PC(33:3)||PS(O-18:0/17:2)||PS(P-16:0/19:1)||PS(P-18:0/17:1)||PS(P-20:0/15:1)	Glycerophospholipids (mixed classes)
M775T511P	4.82263e-08	5.70532	4.03097	8.07515	774.6	511.022	PS(O-16:0/21:0)||PS(O-18:0/19:0)||PS(O-20:0/17:0)||PA(40:2)||PC(16:1/P-18:1)||PC(18:2/P-16:0)||PC(P-16:0/18:2)||PC(P-18:1/16:1)||PC(P-18:1/16:1)||PA(38:0)||PC(36:1)||PE(38:0)	Glycerophospholipids (mixed classes)
M866T483N	0.000161471	5.75963	3.1421	10.5577	865.569	482.843	PA(42:2)||PG(40:2)	Glycerophospholipids (mixed classes)
M819T451_1P	6.77077e-05	6.62583	4.2269	10.3862	818.508	450.897	PI(16:0/18:2)||PC(36:5)||PE(39:5)	Glycerophospholipids (mixed classes)
M845T471N	1.91745e-05	6.88075	3.51586	13.4661	844.53	470.677	PC(38:5)||PE(41:5)||PC(18:4/P-18:1)||PC(18:4/P-18:1)||PC(20:5/P-16:0)||PC(P-16:0/20:5)||PC(P-18:1/18:4)||PC(P-18:1/18:4)||PC(P-16:0/20:5)||PE(35:1)||PS(35:0)	Glycerophospholipids (mixed classes)
M819T511N	2.32036e-07	7.71219	5.05442	11.7675	818.59	510.581	PC(35:1)||PE(38:1)	Glycerophospholipids (mixed classes)
M810T434N	0.00125569	8.63329	2.73335	27.2682	809.508	433.603	PG(P-20:0/17:2)||PA(38:2)||PG(36:2)	Glycerophospholipids (mixed classes)
M720T458N	0.00177027	8.95893	5.39126	14.8875	720.495	458.252	PE(16:1/P-18:1)||PE(16:1/P-18:1)||PE(18:2/P-16:0)||PE(P-16:0/18:2)||PE(P-18:1/16:1)||PE(P-18:1/16:1)||PE(O-16:0/18:3)||PE(O-16:0/18:3)||PE(P-16:0/18:2)||PE(18:4/P-18:1)||PE(18:4/P-18:1)||PE(20:5/P-16:0)||PE(P-16:0/20:5)||PE(P-18:1/18:4)||PE(P-18:1/18:4)||PE(P-16:0/20:5)||PC(33:4)||PE(36:4)	Glycerophospholipids (mixed classes)
M860T455N	1.54479e-08	10.7097	7.63031	15.0319	859.532	454.849	PC(44:12)||PI(34:0)||PI(36:3)	Glycerophospholipids (mixed classes)
M916T494N	2.82851e-05	14.4766	6.86514	30.5271	915.594	493.544	PG(P-20:0/19:1)||PI(38:0)||PI(40:3)	Glycerophospholipids (mixed classes)
M888T478N	1.35613e-07	20.1329	13.9058	29.1484	887.563	477.973	PG(O-20:0/17:2)||PG(P-18:0/19:1)||PG(P-20:0/17:1)||PI(36:0)||PI(38:3)	Glycerophospholipids (mixed classes)
M919T589P	6.77077e-05	0.0102078	0.00625143	0.0166679	918.701	588.586	1-eicosanoyl-2-docosanoyl-sn-glycero-3-phosphosulfocholine||1-eicosanoyl-2-docosanoyl-sn-glycero-3-phosphosulfocholine	Glycerophospholipids (other class)
M919T594P	2.394e-06	0.311865	0.197212	0.493174	918.702	594.194	1-eicosanoyl-2-docosanoyl-sn-glycero-3-phosphosulfocholine	Glycerophospholipids (other class)
M947T605P	0.00178749	0.318893	0.193177	0.526421	946.733	604.533	1,2-didocosanoyl-sn-glycero-3-phosphosulfocholine	Glycerophospholipids (other class)
M768T468N	0.00442953	0.653963	0.50759	0.842547	767.54	467.507	1-Hexadecylthio-1-deoxy-2-hexadecylphosphono-sn-glycero-3-phosphocholine	Glycerophospholipids (other class)
M800T491P	0.00396639	1.66371	1.17391	2.35787	799.603	490.872	1-Hexadecylthio-2-hexadecanoylamino-1,2-dideoxy-sn-glycero-3-phosphocholine	Glycerophospholipids (other class)
M827T542P	0.000117679	0.0746476	0.0530515	0.105035	826.659	541.734	PA(44:1)	Glycerophospholipids (PA)
M883T572N	0.003951	0.259622	0.0736094	0.915695	882.72	571.912	PA(50:0)	Glycerophospholipids (PA)
M783T524N	1.54418e-05	0.289286	0.206098	0.40605	782.596	523.552	PA(43:1)	Glycerophospholipids (PA)
M548T249P	4.4793e-06	0.335795	0.248618	0.453539	548.358	249.208	PA(26:0)	Glycerophospholipids (PA)
M615T249P	1.53477e-05	0.347589	0.250372	0.482555	615.344	249.262	PA(27:1)	Glycerophospholipids (PA)
M574T249P	0.000128263	0.406393	0.278961	0.592036	574.373	249.097	PA(28:1)	Glycerophospholipids (PA)
M546T108P	0.000225615	0.471694	0.299041	0.744031	546.345	108.389	PA(26:1)	Glycerophospholipids (PA)
M806T457P	4.06042e-05	0.53183	0.436968	0.647285	805.553	456.641	PA(O-20:0/22:4)	Glycerophospholipids (PA)
M548T238P	0.000471709	0.573053	0.438104	0.74957	548.358	237.597	PA(26:0)	Glycerophospholipids (PA)
M608T433P	3.48062e-05	0.61476	0.462065	0.817915	608.464	433.048	PA(P-16:0/13:0)	Glycerophospholipids (PA)
M770T489N	1.35613e-07	2.10844	1.66192	2.67493	769.553	489.153	PA(O-18:0/21:0)||PA(O-20:0/19:0)	Glycerophospholipids (PA)
M718T490N	0.000360129	2.49889	1.68778	3.6998	717.526	489.833	PA(O-20:0/20:5)||PA(P-18:0/22:4)||PA(P-20:0/20:4)	Glycerophospholipids (PA)
M548T150P	0.000200263	3.18536	1.10477	9.18434	548.361	149.985	PA(26:0)	Glycerophospholipids (PA)
M718T471N	1.27408e-05	3.44651	2.07504	5.72444	717.523	470.736	PA(O-20:0/20:5)||PA(P-18:0/22:4)||PA(P-20:0/20:4)	Glycerophospholipids (PA)
M748T486P	3.17767e-06	3.96656	2.55642	6.15453	747.572	485.621	PA(P-20:0/22:4)	Glycerophospholipids (PA)
M989T592P	9.00238e-06	0.06686	0.0406433	0.109988	988.806	591.52	PC(52:4)	Glycerophospholipids (PC)
M860T453N	1.41348e-05	0.126859	0.0895923	0.179628	860.499	452.72	PC(40:10)	Glycerophospholipids (PC)
M939T594P	1.36945e-07	0.159331	0.0961556	0.264014	938.79	594.086	PC(48:1)	Glycerophospholipids (PC)
M895T564P	0.00493276	0.304118	0.14904	0.620557	894.693	564.21	PC(42:1)||PC(44:4)	Glycerophospholipids (PC)
M857T520N	0.00533472	0.316679	0.188953	0.530742	856.66	519.745	PC(o-22:0/22:6)||PC(o-22:3/22:3)	Glycerophospholipids (PC)
M867T542P	0.00148727	0.318407	0.21045	0.481744	866.662	542.002	PC(40:1)||PC(42:4)	Glycerophospholipids (PC)
M1011T552N	0.00106485	2.45809	1.43944	4.19759	1010.76	551.784	PC(46:0)	Glycerophospholipids (PC)
M833T489N	1.8831e-05	2.48309	1.74471	3.53394	832.587	489.431	PC(38:3)||PC(40:6)	Glycerophospholipids (PC)
M969T626P	0.00732767	2.54615	1.19652	5.41813	968.749	625.525	PC(46:0)	Glycerophospholipids (PC)
M833T574P	0.00524376	4.69906	2.21761	9.95719	832.713	574.029	PC(O-18:0/22:0)||PC(O-20:0/20:0)	Glycerophospholipids (PC)
M985T551N	0.000131272	1.99214	1.41595	2.8028	984.74	551.349	PE(52:4)	Glycerophospholipids (PE)
M760T433N	1.44671e-05	3.46497	1.90474	6.30324	760.49	433.346	PE(38:7)||PE(36:4)	Glycerophospholipids (PE)
M784T524P	2.77066e-07	0.248303	0.187229	0.329299	783.609	523.625	PG(O-18:0/17:0)||PG(O-20:0/15:0)||PG(O-16:0/19:0)	Glycerophospholipids (PG)
M896T457N	1.41348e-05	0.374562	0.270068	0.519486	895.549	456.956	PG(39:3)||PG(37:0)	Glycerophospholipids (PG)
M924T492N	4.73786e-06	0.437579	0.360268	0.531482	923.581	491.689	PG(39:0)||PG(41:3)	Glycerophospholipids (PG)
M830T449P	3.15527e-06	0.443467	0.348057	0.565029	829.553	449.344	PG(O-16:0/20:2)||PG(O-18:0/18:2)||PG(P-16:0/20:1)||PG(P-20:0/16:1)||PG(P-18:0/18:1)	Glycerophospholipids (PG)
M819T557P	0.000105334	0.468933	0.337941	0.650699	818.613	557.474	PG(40:0)	Glycerophospholipids (PG)
M769T468N	1.99762e-06	0.49783	0.304304	0.814431	768.543	467.766	PG(O-18:0/20:3)||PG(O-20:0/18:3)||PG(O-20:0/18:3)||PG(P-16:0/22:2)||PG(P-18:0/20:2)||PG(P-20:0/18:2)	Glycerophospholipids (PG)
M775T490P	0.00435666	1.58273	1.21427	2.06301	774.591	489.515	PG(O-16:0/22:1)||PG(O-18:0/20:1)||PG(O-20:0/18:1)||PG(P-16:0/22:0)||PG(P-18:0/20:0)||PG(P-20:0/18:0)	Glycerophospholipids (PG)
M763T495P	7.44184e-06	1.75205	1.30787	2.34709	762.591	495.135	PG(O-16:0/21:0)||PG(O-18:0/19:0)||PG(O-20:0/17:0)	Glycerophospholipids (PG)
M946T463N	4.5143e-05	1.79216	1.34518	2.38767	945.563	463.184	PG(43:6)||PG(41:3)	Glycerophospholipids (PG)
M920T459N	7.3552e-05	1.86982	1.46024	2.3943	919.548	458.646	PG(39:2)||PG(41:5)	Glycerophospholipids (PG)
M791T522P	0.000164592	2.21518	1.45017	3.38375	790.622	521.959	PG(O-18:0/21:0)||PG(O-20:0/19:0)	Glycerophospholipids (PG)
M830T458P	3.19059e-05	2.64598	1.43301	4.88568	829.553	458.189	PG(O-16:0/20:2)||PG(O-18:0/18:2)||PG(P-16:0/20:1)||PG(P-20:0/16:1)||PG(P-18:0/18:1)	Glycerophospholipids (PG)
M717T471N	0.000482142	2.75948	1.74615	4.36086	716.515	470.69	PG(O-20:0/14:1)||PG(O-18:0/16:1)||PG(O-16:0/18:1)||PG(P-16:0/18:0)||PG(P-18:0/16:0)||PG(P-20:0/14:0)	Glycerophospholipids (PG)
M706T428P	0.0016599	2.76611	1.49056	5.13324	706.488	428.294	PG(32:0)	Glycerophospholipids (PG)
M874T459N	1.7314e-06	2.83707	2.22289	3.62094	873.548	458.849	PG(O-16:0/20:2)||PG(O-18:0/18:2)||PG(P-16:0/20:1)||PG(P-20:0/16:1)||PG(P-18:0/18:1)	Glycerophospholipids (PG)
M735T471P	1.29471e-05	4.28858	2.41701	7.60938	734.56	470.863	PG(O-18:0/17:0)||PG(O-20:0/15:0)||PG(O-16:0/19:0)	Glycerophospholipids (PG)
M592T150N	0.00208079	9.96803	2.95037	33.6777	592.352	149.799	PG(24:0)	Glycerophospholipids (PG)
M993T585P	0.000700442	0.0767557	0.0406424	0.144958	992.717	585.368	PI(42:0)||PI(44:2)	Glycerophospholipids (PI)
M1015T572P	0.00372571	0.0767822	0.028072	0.210014	1014.7	571.578	PI(42:0)||PI(44:3)	Glycerophospholipids (PI)
M819T402N	0.000138449	0.0884409	0.0169127	0.462479	818.504	401.664	PI(34:1)	Glycerophospholipids (PI)
M999T572P	0.00134755	0.0938105	0.0371241	0.237054	998.729	571.626	PI(O-20:0/22:1)||PI(P-20:0/22:0)	Glycerophospholipids (PI)
M965T573P	4.85466e-06	0.265484	0.167782	0.42008	964.687	572.92	PI(40:0)	Glycerophospholipids (PI)
M879T439P	0.00144052	0.283279	0.0923083	0.869338	879.496	439.294	PI(36:5)||PI(34:2)	Glycerophospholipids (PI)
M941T448N	0.000426054	1.81389	1.28983	2.55087	940.522	448.077	PI(44:10)	Glycerophospholipids (PI)
M940T448N	0.00472063	1.85182	1.29172	2.65478	939.52	448.086	PI(39:7)||PI(37:4)	Glycerophospholipids (PI)
M912T453P	0.00125211	2.0771	1.39078	3.10208	911.561	452.62	PI(38:3)||PI(40:6)	Glycerophospholipids (PI)
M939T426N	0.00584124	2.24036	1.26881	3.95583	939.476	425.858	PI(40:9)	Glycerophospholipids (PI)
M947T463N	0.000182361	2.6813	1.80554	3.98185	946.567	463.375	PI(44:7)	Glycerophospholipids (PI)
M993T519N	0.000350176	0.0586283	0.0265602	0.129415	992.635	518.669	PS(43:0)	Glycerophospholipids (PS)
M874T456P	2.29305e-05	0.353579	0.221766	0.563738	873.542	456.422	PS(38:5)||PS(42:10)	Glycerophospholipids (PS)
M991T491N	0.0282752	0.400359	0.239151	0.670236	990.564	490.887	PS(43:6)	Glycerophospholipids (PS)
M809T450P	1.04996e-05	0.450024	0.322783	0.627422	808.574	449.769	PS(35:1)	Glycerophospholipids (PS)
M861T465P	0.000116828	0.490719	0.320025	0.752455	860.605	464.746	PS(39:3)	Glycerophospholipids (PS)
M969T532N	0.000739825	2.01889	1.48346	2.74758	968.58	532.133	PS(41:3)	Glycerophospholipids (PS)
M777T305_1P	0.00975919	3.18523	1.70372	5.955	776.51	304.849	PS(33:3)	Glycerophospholipids (PS)
M803T310P	0.0234816	3.45121	1.52652	7.80261	802.526	310.1	PS(35:4)	Glycerophospholipids (PS)
M597T83P	4.29986e-05	0.169717	0.0888565	0.32416	597.303	82.682	LysoPI(18:2)	Lysoglycerophospholipid
M570T136P	1.40934e-05	0.310692	0.172807	0.5586	570.355	135.722	LysoPC(20:2)||LysoPC(22:5)	Lysoglycerophospholipid
M571T136P	0.000162505	0.326743	0.209811	0.508845	571.359	135.652	LysoPG(P-20:0)	Lysoglycerophospholipid
M572T158P	4.06042e-05	0.331108	0.237766	0.461094	572.371	158.198	LysoPC(20:1)||LysoPC(22:4)	Lysoglycerophospholipid
M487T249P	4.43447e-06	0.34705	0.265757	0.453212	487.28	249.223	LysoPE(14:1)||LysoPS(14:0)||LysoPE(20:3)	Lysoglycerophospholipid
M546T249P	7.78565e-06	0.358122	0.260965	0.491451	546.353	249.199	LysoPC(20:3)||LysoPC(18:0)	Lysoglycerophospholipid
M547T101P	6.65403e-05	0.358263	0.212927	0.6028	547.348	100.56	LysoPE(22:4)||LysoPE(20:2)||LysoPC(17:2)	Lysoglycerophospholipid
M545T101P	7.63279e-05	0.368467	0.219344	0.618972	545.343	100.586	LysoPG(O-18:0)	Lysoglycerophospholipid
M566T100P	0.00136385	0.373898	0.212258	0.65863	566.321	100.319	LysoPC(O-16:0)||LysoPC(20:4)	Lysoglycerophospholipid
M614T249P	5.86769e-06	0.375949	0.269144	0.525136	614.34	249.266	LysoPC(20:3)	Lysoglycerophospholipid
M544T101P	8.00706e-05	0.376963	0.224482	0.633016	544.34	100.593	LysoPC(18:1)||LysoPA(21:0)||LysoPC(20:4)	Lysoglycerophospholipid
M595T83N	7.45493e-06	0.401092	0.306405	0.525038	595.289	82.841	LysoPI(18:2)	Lysoglycerophospholipid
M563T249P	2.14562e-06	0.401983	0.295329	0.547154	563.33	249.361	LysoPA(22:0)||LysoPG(20:0)	Lysoglycerophospholipid
M571T125P	0.000606682	0.40334	0.23785	0.683973	571.358	125.369	LysoPG(P-20:0)	Lysoglycerophospholipid
M582T100P	0.000205767	0.409002	0.266889	0.626787	582.295	100.164	LysoPI(18:1)	Lysoglycerophospholipid
M583T100P	8.1243e-05	0.412824	0.26875	0.634135	583.298	100.19	LysoPS(18:3)||LysoPG(22:4)||LysoPG(O-18:0)	Lysoglycerophospholipid
M570T125P	8.31866e-05	0.418597	0.251037	0.697998	570.355	125.421	LysoPC(20:2)||LysoPC(22:5)	Lysoglycerophospholipid
M588T101N	1.28012e-05	0.422683	0.277258	0.644385	588.33	100.51	LysoPS(21:0)||LysoPC(18:1)||LysoPE(22:4)	Lysoglycerophospholipid
M656T101N	7.32545e-06	0.429845	0.28694	0.64392	656.317	100.521	LysoPC(20:4)	Lysoglycerophospholipid
M614T136N	7.45493e-06	0.433801	0.296568	0.634537	614.345	135.774	LysoPC(20:2)||LysoPC(22:5)	Lysoglycerophospholipid
M547T108P	0.000998421	0.463246	0.273202	0.785488	547.348	108.404	LysoPE(22:4)||LysoPE(20:2)	Lysoglycerophospholipid
M562T249P	3.15878e-05	0.51736	0.375951	0.71196	562.327	249.327	LysoPC(18:0)||LysoPE(21:0)	Lysoglycerophospholipid
M630T433P	0.00122879	0.545073	0.407969	0.728253	630.446	433.437	LysoPC(24:0)	Lysoglycerophospholipid
M502T105_2P	8.74026e-05	0.563324	0.407378	0.778967	502.329	104.657	LysoPC(P-16:0)||PC(O-16:0)	Lysoglycerophospholipid
M487T238P	0.00062992	0.591873	0.460329	0.761008	487.28	237.625	LysoPE(14:1)||LysoPS(14:0)||LysoPE(20:3)	Lysoglycerophospholipid
M564T105N	7.32545e-06	0.612801	0.478836	0.784246	564.33	104.857	LysoPC(18:2)||LysoPC(20:5)	Lysoglycerophospholipid
M559T139P	0.000150513	0.622965	0.514747	0.753933	559.299	138.873	LysoPS(16:1)||LysoPA(22:2)||LysoPG(20:2)	Lysoglycerophospholipid
M632T105N	7.45493e-06	0.631411	0.502444	0.793481	632.317	104.846	LysoPC(18:2)	Lysoglycerophospholipid
M526T222P	5.86769e-06	0.76245	0.665345	0.873727	526.288	221.781	LysoPE(20:3)	Lysoglycerophospholipid
M533T100P	0.00453243	1.76173	1.23102	2.52123	533.283	100.361	LysoPS(14:0)||LysoPA(20:1)||LysoPG(18:1)	Lysoglycerophospholipid
M566T161N	0.00982518	1.78074	1.14136	2.7783	566.346	160.829	LysoPC(18:1)||LysoPA(21:0)||LysoPC(20:4)	Lysoglycerophospholipid
M516T101P	0.00126098	1.81683	1.15456	2.85897	516.306	100.509	LysoPA(19:0)||LysoPC(16:1)||LysoPE(19:1)	Lysoglycerophospholipid
M522T145P	4.32595e-05	1.87213	1.16589	3.00619	522.355	144.839	LysoPA(21:0)||LysoPC(18:1)	Lysoglycerophospholipid
M452T96P	0.0092977	1.94086	1.23702	3.04518	452.277	96.4074	LysoPA(16:0)||LysoPE(16:1)||LysoPA(18:2)	Lysoglycerophospholipid
M566T145N	0.000182361	1.94821	1.27698	2.97225	566.345	144.826	LysoPC(18:1)||LysoPA(21:0)||LysoPC(20:4)	Lysoglycerophospholipid
M634T145N	2.5316e-05	1.97439	1.27211	3.06439	634.332	144.876	LysoPC(18:1)||PC(O-16:1/2:0)||PC(P-16:0/2:0)||LysoPS(21:0)	Lysoglycerophospholipid
M548T185P	0.00153798	1.98478	1.1996	3.28388	548.371	185.222	LysoPC(20:2)	Lysoglycerophospholipid
M643T76N	0.000217082	2.12408	1.57905	2.85724	643.288	75.9269	LysoPI(20:3)||LysoPI(22:6)	Lysoglycerophospholipid
M457T100P	0.000150184	2.18524	1.2755	3.74385	457.232	100.403	LysoPA(18:2)	Lysoglycerophospholipid
M468T93P	0.000899061	2.27421	1.64234	3.14918	468.308	92.9249	LysoPC(14:0)||LysoPE(17:0)	Lysoglycerophospholipid
M532T100P	9.35661e-05	2.27785	1.56263	3.32041	532.28	100.474	LysoPC(16:1)||LysoPE(19:1)	Lysoglycerophospholipid
M482T114P	1.05784e-05	2.39474	1.88666	3.03965	482.324	113.842	LysoPA(20:1)||LysoPC(15:0)||LysoPE(18:0)	Lysoglycerophospholipid
M468T84P	3.38609e-05	2.47512	2.1112	2.90176	468.308	84.2358	LysoPA(19:1)	Lysoglycerophospholipid
M534T100P	0.000474626	3.11325	1.65533	5.85522	534.278	100.275	LysoPC(14:1)||LysoPE(17:1)||LysoPS(17:0)	Lysoglycerophospholipid
M546T150P	3.36674e-05	3.26619	1.7515	6.09076	546.355	150.18	LysoPC(18:0)||LysoPE(21:0)||LysoPC(19:3)	Lysoglycerophospholipid
M555T86N	4.67693e-05	3.5186	2.23093	5.54949	555.272	86.4331	LysoPG(20:3)||LysoPS(22:4)||LysoPG(22:6)	Lysoglycerophospholipid
M504T118P	0.00041424	3.65097	2.28017	5.84585	504.306	118.352	LysoPA(20:2)||LysoPE(20:3)	Lysoglycerophospholipid
M482T105P	4.0647e-05	3.67695	3.06758	4.40737	482.324	104.554	LysoPA(20:1)||LysoPC(15:0)||LysoPE(18:0)	Lysoglycerophospholipid
M508T115P	7.50402e-07	3.94392	3.05732	5.08762	508.339	114.703	LysoPA(20:0)||LysoPE(20:1)||LysoPC(17:1)||LysoPA(22:2)	Lysoglycerophospholipid
M554T179N	7.75983e-05	4.03145	2.10172	7.73296	554.346	178.757	LysoPE(20:0)||LysoPC(16:0)||LysoPE(19:0/0:0)	Lysoglycerophospholipid
M510T178P	1.21964e-05	4.05336	2.689	6.10998	510.356	178.335	LysoPA(22:1)||LysoPE(22:2)	Lysoglycerophospholipid
M532T178P	0.000120258	4.36137	3.33515	5.70337	532.337	178.282	LysoPA(22:2)||LysoPC(19:3)||LysoPE(20:0)	Lysoglycerophospholipid
M590T149N	2.06957e-05	4.82195	2.63606	8.8204	590.346	149.46	LysoPC(18:0)||LysoPE(21:0)||LysoPC(19:3)	Lysoglycerophospholipid
M542T85P	5.30908e-08	6.90601	4.03938	11.807	542.324	84.5129	LysoPC(18:2)||LysoPC(20:5)	Lysoglycerophospholipid
M587T86N	4.11475e-08	7.52642	4.29555	13.1874	587.318	85.7049	LysoPC(18:2)	Lysoglycerophospholipid
M586T85N	2.71419e-06	7.66482	5.27871	11.1295	586.315	85.4325	LysoPC(18:2)||LysoPC(20:5)	Lysoglycerophospholipid
M543T85P	5.64579e-07	7.95102	4.32714	14.6098	543.327	84.5879	LysoPG(P-18:0)	Lysoglycerophospholipid
M534T142_2P	1.03676e-06	9.66194	6.07104	15.3768	534.355	141.995	LysoPA(22:1)||LysoPE(22:2)	Lysoglycerophospholipid
M399T278N	1.41348e-05	0.0726069	0.0439844	0.119856	399.327	278.267	1alpha-hydroxyvitamin D3||1alpha-hydroxy-3-epivitamin D3||(5E)-1alpha-hydroxyvitamin D3||7alpha,25-Dihydroxy-5beta-cholestan-3-one||7alpha,12alpha-Dihydroxy-5beta-cholestan-3-one||7alpha,12alpha-Dihydroxy-5alpha-Cholestan-3-one||3alpha,12alpha-Dihydroxy-5beta-cholestan-7-one||Cholest-4-ene-3alpha,7alpha,12alpha-triol||7alpha,26-dihydroxy-5beta-cholestan-3-one||3alpha,7alpha-dihydroxy-5beta-choles…	Mixed classes
M792T521N	4.4776e-05	0.241164	0.161443	0.36025	791.598	521.264	PE(O-20:0/22:4)||PA(44:3)||DG(46:5)||DG(40:1)	Mixed classes
M554T136N	4.23141e-07	0.24659	0.138535	0.438927	554.324	135.608	LysoPE(22:2)||Docosapentaenoyl carnitine	Mixed classes
M735T493P	2.4405e-07	0.408824	0.331241	0.504578	734.569	493.383	PA(37:1)||PC(32:0)||PE(35:0)||DG(40:5)||DG(42:8)||DG(44:10)	Mixed classes
M528T100N	1.41348e-05	0.422678	0.27766	0.643437	528.309	100.475	LysoPE(20:1)||Hydroxyhexadecanoylcarnitine||Octadecenylcarnitine||LysoPE(22:4)	Mixed classes
M763T521P	6.97902e-06	0.439113	0.314464	0.61317	762.6	521.315	PA(39:1)||PC(34:0)||PE(37:0)||DG(42:5)	Mixed classes
M759T489P	0.00283208	0.542189	0.152072	1.9331	758.569	488.747	PA(39:3)||DG(42:7)||PA(37:1)||DG(44:10)||PC(34:2)	Mixed classes
M504T105N	5.35341e-06	0.609648	0.476813	0.779488	504.309	104.854	Hexadecadienylcarnitine||LysoPE(20:2)||LysoPC(17:2)	Mixed classes
M854T479N	0.00154875	0.68281	0.540747	0.862195	853.577	479.235	PA(46:6)||PG(O-18:0/22:2)||PG(O-20:0/20:2)||PG(P-18:0/22:1)||PG(P-20:0/20:1)||DG(46:7)	Mixed classes
M759T473P	0.00190933	0.814223	0.742182	0.893257	758.569	473.438	PA(37:1)||PC(32:0)||PE(35:0)||DG(40:5)||DG(42:8)||DG(44:10)	Mixed classes
M800T450N	0.000823225	1.60704	1.21969	2.11742	799.535	449.958	PE-Cer(d15:1/22:0(2OH))||MGDG(18:2/18:2)	Mixed classes
M281T160N	0.000808283	1.85224	1.2065	2.8436	281.248	160.437	amino-octadecanoic acid||octadecenoic acid||hydroxy-octadecanoic acid	Mixed classes
M506T145N	2.72708e-05	2.05345	1.41314	2.9839	506.325	144.831	Hydroxyhexadecanoylcarnitine||Octadecenylcarnitine||LysoPE(20:1)	Mixed classes
M478T101N	0.00061554	2.08997	1.30472	3.34781	478.294	101.209	Dodecenoylcarnitine||LysoPE(18:1)	Mixed classes
M414T200P	0.000995818	2.10337	0.855047	5.17419	414.358	199.726	dihydroxy-docosanoic acid||Heptadecanoyl carnitine||N-stearoyl proline	Mixed classes
M506T161N	0.00114361	2.12708	1.41505	3.1974	506.325	160.865	Hydroxyhexadecanoylcarnitine||Octadecenylcarnitine||LysoPE(20:1)	Mixed classes
M733T488P	0.00164364	2.32067	1.43859	3.74361	732.553	488.239	PA(35:0)||PA(37:2)||DG(40:6)||DG(42:9)||PE(35:1)||PC(32:1)	Mixed classes
M316T48P	0.0029832	2.32165	1.28356	4.19929	316.248	48.287	Hexadecadienoic acid||MG(12:0)||Decanoylcarnitine||Heptadecenedioic acid	Mixed classes
M789T522P	1.12992e-05	2.4964	1.77488	3.51125	788.616	522.003	PA(39:0)||PC(36:1)||PE(39:1)||DG(44:6)	Mixed classes
M388T65P	1.86878e-05	2.59727	1.89587	3.55818	388.305	64.5968	Oxo-eicosenoic acid||epoxy-Eicosenoic acid||Stearoylglycine||N-Palmitoyl GABA||N-stearoyl glycine||hydroxytetradecanoyl carnitine	Mixed classes
M372T97P	3.15878e-05	2.86798	1.95391	4.20966	372.311	97.3816	Icosadienoic acid||Eicosadienoic acid||MG(18:2)||Tetradecanoylcarnitine||N-stearoyl serine||Oleoyl glycine	Mixed classes
M690T428P	0.00119427	3.42237	1.41094	8.30127	689.511	428.482	PG(O-16:0/16:1)||PG(O-18:0/14:1)||PG(P-16:0/16:0)||PG(P-18:0/14:0)||PG(P-20:0/12:0)||PA(35:1)||PC(30:0)||PE(33:0)||DG(42:10)	Mixed classes
M442T107P	0.000393486	3.55054	1.50129	8.39698	442.353	107.425	N-oleoyl isoleucine||N-oleoyl leucine||Dodecanedioylcarnitine||Hydroxy-octadecenoylcarnitine	Mixed classes
M738T590P	9.94138e-06	4.13044	2.38428	7.15544	737.551	590.192	PA(40:3)||PE(P-20:0/18:3)||DG(42:5)	Mixed classes
M707T469P	0.000525163	4.60645	2.79082	7.60328	706.537	469.035	PA(35:1)||PC(30:0)||PE(33:0)||DG(38:5)||DG(40:8)	Mixed classes
M705T447P	0.00275438	4.81777	2.78451	8.33572	704.522	446.955	PA(33:0)||PC(30:1)||DG(38:6)||DG(40:9)||DG(42:11)	Mixed classes
M384T90P	5.49616e-07	10.6458	6.47832	17.4943	384.311	89.7014	hydroxypentadecanoyl carnitine||N-oleoyl threonine	Mixed classes
M498T81N	7.14374e-05	30.3017	12.3338	74.445	498.263	81.0902	Hexadecadienoylcarnitine||LysoPE(20:5)	Mixed classes
M385T563P	1.5385e-05	1.96729	1.38207	2.80031	385.274	563.351	MG(22:6)	Monoacylglyceride
M321T603N	0.00765738	2.4051	1.35971	4.25421	321.192	603.23	Glyceryl 5-hydroxydecanoate	Monoacylglyceride
M978T586P	0.00335527	0.0807113	0.0393735	0.16545	977.748	585.653	DAT(16:0/23:0(2Me[S],4Me[S]))	Other class
M1067T112P	4.3848e-05	0.186749	0.0784736	0.444421	1066.68	111.575	MIPC(d18:0/22:0(2OH))||MIPC(t18:0/22:0)||MIPC(d20:0/20:0(2OH))||MIPC(t20:0/20:0)	Other class
M303T492N	0.00403261	0.290779	0.215228	0.392849	303.233	491.934	Anandamide (18:3,n-6)	Other class
M683T249P	0.00122879	0.312155	0.160204	0.608231	683.332	249.228	S-(9-deoxy-delta9,12-PGD2)-glutathione	Other class
M657T100N	0.000177446	0.367614	0.135046	1.0007	657.321	100.494	3-O-Protocatechuoylceanothic acid	Other class
M1109T112N	0.000228501	0.396203	0.249916	0.628119	1108.66	112.022	MIPC(d18:0/24:0(2OH))	Other class
M590T101N	1.27408e-05	0.431249	0.28281	0.657599	590.336	100.503	2-O-Protocatechuoylalphitolic acid	Other class
M184T230P	0.00271817	0.452143	0.306214	0.667615	184.073	229.534	Isopentenyl phosphate||Dimethylallyl phosphate	Other class
M303T468N	0.0015453	0.582806	0.43755	0.776285	303.233	467.869	Anandamide (18:3,n-6)	Other class
M912T626P	0.00126867	1.75982	1.18918	2.60429	911.794	625.748	Triiodothyronine glucuronide	Other class
M173T603N	0.000587469	1.97567	1.52194	2.56467	172.958	603.326	Hydroxidodioxidosulfidosulfate	Other class
M1085T426N	0.0150755	1.9951	1.2714	3.13074	1085.48	425.794	LPIM3(18:0/0:0)||LPIM3(18:0/0:0)||LPIM3(18:0/0:0)||LPIM3(18:0/0:0)	Other class
M1131T446N	0.000515265	2.11819	1.3806	3.24984	1131.48	445.588	LPIM3(18:0/0:0)||LPIM3(17:0/0:0)||LPIM3(17:0/0:0)||LPIM3(18:0/0:0)||LPIM3(17:0/0:0)||LPIM3(17:0/0:0)||LPIM3(18:0/0:0)||LPIM3(17:0/0:0)||LPIM3(17:0/0:0)	Other class
M203T590P	0.000408118	2.53988	1.63139	3.95431	203.179	590.051	2-trans,6-trans-Farnesal	Other class
M978T453N	7.0237e-07	2.55353	2.09933	3.106	977.538	452.73	PIP(34:0)||PI(40:6)	Other class
M811T532_2P	6.01319e-06	2.62527	1.78686	3.85706	811.099	531.664	1,2,3,6-Tetrakis-O-galloyl-beta-D-glucose||1,2,3,4-Tetragalloyl-alpha-D-glucose||2,3,4,6-Tetragalloyl-D-glucopyranose||1,2,3,6-Tetragalloyl-beta-D-glucopyranose||1,2,4,6-Tetragalloyl-beta-D-glucopyranose||1,2',3,5-Tetra-O-galloylhamamelofuranose	Other class
M941T630P	0.00474102	2.67738	1.4491	4.94678	940.781	629.773	Sorbitan trioleate	Other class
M1579T523P	3.27654e-05	3.78067	2.52546	5.65977	1579.23	522.88	CoA-disulfide	Other class
M1007T351N	0.00765738	4.14402	2.24322	7.65545	1007.49	351.385	PIP(36:3)	Other class
M1010T102P	0.00508392	4.90287	1.26071	19.0671	1009.62	101.669	PIM1(36:1)	Other class
M770T595P	0.000106935	129.99	46.7259	361.63	769.71	595.088	Triiodothyronine sulfate	Other class
M303T107N	5.36116e-06	0.311718	0.146867	0.661604	303.232	107.481	Epoxy-Eicosadienoic acid	Oxidised fatty acids
M360T48P	0.000111512	2.40989	1.68508	3.44646	360.274	47.9702	hydroxyoctadecadienoic acid||Oxo-octadecenoic acid||nitro-octadecenoic acid	Oxidised fatty acids
M1112T101P	0.00163114	0.331053	0.229696	0.477135	1111.67	101.264	alpha-D-Galactosyl-diphosphoundecaprenol||alpha-D-Glucopyranosyl-diphospho-ditrans,octacis-undecaprenol	Prenol lipid
M858T616P	0.00221744	2.00453	1.27022	3.16335	857.747	615.577	Arachisprenol 12	Prenol lipid
M930T453P	0.00166133	2.15615	1.3537	3.43428	929.594	452.522	Sulfated Dihydromenaquinone-9	Prenol lipid
M769T584P	0.00324186	148.86	46.4748	476.804	768.698	584.339	Glycinoprenol 10	Prenol lipid
M924T519N	0.00511134	0.189693	0.0963534	0.373454	923.646	519.437	SM(d18:2/24:1)	Sphingolipid
M891T593P	0.0203518	0.258805	0.122251	0.547887	890.729	593.172	SM(d17:1/26:1)||SM(d18:2/25:0)||SM(d19:1/24:1)||SM(d17:1/26:1)||SM(d18:2/25:0)||SM(d19:1/24:1)	Sphingolipid
M856T520N	0.0129642	0.317657	0.192304	0.524722	855.657	519.566	SM(d18:0/22:0)||SM(d18:2/24:1)	Sphingolipid
M898T519N	0.0113982	0.340923	0.199744	0.581886	897.63	518.582	SM(d18:1/22:1)||SM(d16:1/24:1)||SM(d18:2/22:0)	Sphingolipid
M804T518N	0.0030592	0.35312	0.201714	0.618169	803.627	518.296	SM(d18:1/20:0)||SM(d16:1/22:0)	Sphingolipid
M893T593P	0.001494	0.365686	0.233522	0.572649	892.686	592.585	SM(d18:0/24:1(OH))	Sphingolipid
M875T583P	0.00633301	0.38741	0.214489	0.69974	874.697	582.961	SM(d18:2/24:1)	Sphingolipid
M856T532N	2.74834e-05	0.492732	0.396226	0.612742	855.658	532.114	SM(d18:2/24:1)||SM(d18:0/22:0)	Sphingolipid
M808T517P	0.0082547	0.494351	0.322105	0.758707	807.635	517.473	SM(d18:1/22:1)||SM(d16:1/24:1)||SM(d18:2/22:0)	Sphingolipid
M282T551P	0.000122735	1.67839	1.3552	2.07866	282.279	550.781	Palmitoyl-EA||Sphingosine||3-ketosphinganine||5-hydroxy,3E-sphingosine	Sphingolipid
M828T596P	0.0011853	3.13238	1.628	6.0269	827.7	595.847	SM(d17:1/26:1)||SM(d18:2/25:0)||SM(d19:1/24:1)	Sphingolipid
M281T496N	5.54939e-07	3.2211	1.91573	5.41595	281.248	495.656	Sphingosine||3-Dehydrosphinganine	Sphingolipid
M841T586P	0.000526701	3.42901	1.56605	7.50812	840.655	585.776	SM(d18:0/22:2(OH))	Sphingolipid
M800T585P	0.00181887	4.72343	2.80956	7.94103	799.669	584.874	SM(d17:1/24:1)||SM(d18:2/23:0)	Sphingolipid
M842T601P	0.000586969	5.57431	2.87633	10.803	841.716	601.432	SM(d18:1/26:1)	Sphingolipid
M830T606P	6.30163e-05	6.35674	3.69341	10.9406	829.716	605.694	SM(d18:1/25:0)||SM(d19:0/24:1)||SM(d19:1/24:0)||SM(d20:1/23:0)	Sphingolipid
M844T611P	1.18279e-05	7.58811	4.22311	13.6344	843.732	611.117	SM(d18:1/26:0)||SM(d18:0/26:1)||SM(d20:0/24:1)	Sphingolipid
M347T197N	0.0101214	0.0520879	0.0236488	0.114727	347.295	197.189	Pregnanediol	Sterol and steroid metabolism
M521T105P	0.000215807	0.584479	0.422323	0.808897	521.343	104.682	5b-Cholestane-3a,7a,12a,23S,25-pentol||5b-Cholestane-3a,7a,12a,23R,25-pentol||5b-Cholestane-3a,7a,12a,24,25-pentol||5a-Cholestane-3a,7a,12a,23,25-pentol||5b-Cholestane-3a,7a,12a,25,26-pentol||Cholestane-3,7,12,24,25-pentol	Sterol and steroid metabolism
M897T589P	0.000747505	0.0227328	0.0102004	0.0506624	896.769	588.855	TG(50:1)||TG(52:4)||TG(54:6)	Triacylglyceride
M918T588P	1.21964e-05	0.0275998	0.0171162	0.0445046	917.698	588.469	TG(54:6)	Triacylglyceride
M902T589P	0.00840325	0.0506528	0.0276692	0.092728	901.724	588.879	TG(14:0/18:2/o-18:0)||TG(14:0/o-18:0/18:2)||TG(14:1/18:1/o-18:0)||TG(14:1/18:1/o-18:0)||TG(14:1/o-18:0/18:1)||TG(14:1/o-18:0/18:1)||TG(16:1/16:1/o-18:0)||TG(16:1/o-18:0/16:1)||TG(18:1/14:1/o-18:0)||TG(18:1/14:1/o-18:0)||TG(18:2/14:0/o-18:0)||TG(14:0/18:2/o-18:0)||TG(14:0/o-18:0/18:2)||TG(14:1/18:1/o-18:0)||TG(14:1/18:1/o-18:0)||TG(14:1/o-18:0/18:1)||TG(14:1/o-18:0/18:1)||TG(16:1/16:1/o-18:0)||TG(…	Triacylglyceride
M996T595P	0.0021249	0.0552128	0.0137899	0.221065	995.733	594.725	TG(60:13)||TG(58:10)	Triacylglyceride
M994T585P	0.0068615	0.0681765	0.0363157	0.12799	993.719	585.293	TG(58:11)||TG(60:14)	Triacylglyceride
M950T592P	1.00552e-07	0.0755413	0.045373	0.125768	949.797	592.113	TG(22:5/22:6/o-18:0)||TG(22:5/o-18:0/22:6)	Triacylglyceride
M947T591P	6.73525e-06	0.0841265	0.0434227	0.162985	946.785	591.244	TG(56:7)||TG(58:9)	Triacylglyceride
M948T591P	2.3099e-06	0.0848352	0.0516092	0.139452	947.788	591.225	TG(22:6/22:6/o-18:0)||TG(22:6/o-18:0/22:6)||TG(22:6/22:6/o-18:0)||TG(22:6/o-18:0/22:6)	Triacylglyceride
M976T585P	0.00226819	0.0960241	0.0501163	0.183985	975.74	585.399	TG(16:1/22:6/o-18:0)||TG(16:1/o-18:0/22:6)||TG(20:3/18:4/o-18:0)||TG(20:3/o-18:0/18:4)||TG(18:2/20:5/o-18:0)||TG(18:2/o-18:0/20:5)||TG(18:3/20:4/o-18:0)||TG(18:3/20:4/o-18:0)||TG(18:3/o-18:0/20:4)||TG(18:3/o-18:0/20:4)||TG(20:3n6/18:4/o-18:0)||TG(20:3n6/o-18:0/18:4)||TG(20:4/18:3/o-18:0)||TG(20:4/18:3/o-18:0)||TG(20:4/o-18:0/18:3)||TG(18:3/20:4/o-18:0)||TG(18:3/20:4/o-18:0)||TG(18:3/o-18:0/20:4)|…	Triacylglyceride
M970T592P	7.50402e-07	0.100199	0.0637774	0.157419	969.719	591.611	TG(58:12)||TG(56:9)	Triacylglyceride
M882T599P	4.06042e-05	0.101985	0.0551423	0.18862	881.759	598.832	TG(52:2)||TG(54:5)	Triacylglyceride
M993T572P	0.000696558	0.103171	0.0348239	0.305662	992.768	571.682	TG(56:7)	Triacylglyceride
M928T595P	0.000533523	0.11291	0.0747052	0.170652	927.74	594.977	TG(14:0/20:3/o-18:0)||TG(14:0/20:3n6/o-18:0)||TG(14:0/o-18:0/20:3)||TG(14:0/o-18:0/20:3n6)||TG(16:0/18:3/o-18:0)||TG(16:0/18:3/o-18:0)||TG(16:0/o-18:0/18:3)||TG(16:0/o-18:0/18:3)||TG(14:1/20:2n6/o-18:0)||TG(14:1/o-18:0/20:2n6)||TG(16:1/18:2/o-18:0)||TG(16:1/o-18:0/18:2)||TG(20:3/14:0/o-18:0)||TG(18:2/16:1/o-18:0)||TG(18:3/16:0/o-18:0)||TG(20:2n6/14:1/o-18:0)||TG(20:3n6/14:0/o-18:0)||TG(18:3/16:0/…	Triacylglyceride
M998T572P	0.00261852	0.124811	0.0565548	0.275444	997.725	571.645	TG(18:4/22:6/o-18:0)||TG(18:4/o-18:0/22:6)||TG(20:5/20:5/o-18:0)||TG(20:5/o-18:0/20:5)||TG(22:6/18:4/o-18:0)||TG(62:17)	Triacylglyceride
M1012T576P	0.00137975	0.135084	0.0438379	0.416253	1011.79	576.452	TG(20:3/22:6/o-18:0)||TG(20:3/o-18:0/22:6)||TG(20:3n6/22:6/o-18:0)||TG(20:3n6/o-18:0/22:6)||TG(20:4/22:5/o-18:0)||TG(20:4/22:5/o-18:0)||TG(20:4/o-18:0/22:5)||TG(20:4/o-18:0/22:5)||TG(22:4/20:5/o-18:0)||TG(22:4/o-18:0/20:5)||TG(22:5/20:4/o-18:0)||TG(22:5/20:4/o-18:0)||TG(22:5/o-18:0/20:4)||TG(20:4/22:5/o-18:0)||TG(20:4/22:5/o-18:0)||TG(20:4/o-18:0/22:5)||TG(20:5/22:4/o-18:0)||TG(22:5/20:4/o-18:0)|…	Triacylglyceride
M940T594_2P	2.14597e-07	0.135366	0.0791964	0.231373	939.794	593.838	TG(16:0/20:3/o-18:0)||TG(16:0/20:3n6/o-18:0)||TG(16:0/o-18:0/20:3)||TG(16:0/o-18:0/20:3n6)||TG(18:0/18:3/o-18:0)||TG(18:0/18:3/o-18:0)||TG(18:0/o-18:0/18:3)||TG(18:0/o-18:0/18:3)||TG(14:1/22:2/o-18:0)||TG(14:1/o-18:0/22:2)||TG(16:1/20:2n6/o-18:0)||TG(16:1/o-18:0/20:2n6)||TG(18:1/18:2/o-18:0)||TG(18:1/o-18:0/18:2)||TG(18:1/18:2/o-18:0)||TG(18:1/o-18:0/18:2)||TG(20:3/16:0/o-18:0)||TG(18:2/18:1/o-18…	Triacylglyceride
M926T594P	7.83426e-05	0.138693	0.0846123	0.227339	925.794	594.386	TG(15:0/22:2/o-18:0)||TG(15:0/o-18:0/22:2)||TG(22:2/15:0/o-18:0)||TG(15:0/22:2/o-18:0)||TG(15:0/o-18:0/22:2)||TG(22:2/15:0/o-18:0)||TG(15:0/22:2/o-18:0)||TG(15:0/o-18:0/22:2)||TG(22:2/15:0/o-18:0)||TG(15:0/22:2/o-18:0)||TG(15:0/o-18:0/22:2)||TG(22:2/15:0/o-18:0)||TG(15:0/22:2/o-18:0)||TG(15:0/o-18:0/22:2)||TG(22:2/15:0/o-18:0)	Triacylglyceride
M968T591P	2.46315e-07	0.139029	0.0925146	0.20893	967.714	591.399	TG(58:9)	Triacylglyceride
M953T591P	1.44907e-06	0.149973	0.0977278	0.230149	952.743	591.425	TG(57:6)	Triacylglyceride
M898T595P	3.7461e-06	0.158476	0.0820856	0.305957	897.773	594.655	TG(18:3/22:6/o-18:0)||TG(18:3/o-18:0/22:6)||TG(20:4/20:5/o-18:0)||TG(20:4/o-18:0/20:5)||TG(22:5/18:4/o-18:0)||TG(22:5/o-18:0/18:4)||TG(18:3/22:6/o-18:0)||TG(18:3/o-18:0/22:6)||TG(18:4/22:5/o-18:0)||TG(18:4/22:5/o-18:0)||TG(18:4/o-18:0/22:5)||TG(20:4/20:5/o-18:0)||TG(20:4/o-18:0/20:5)||TG(20:5/20:4/o-18:0)||TG(20:5/20:4/o-18:0)||TG(22:5/18:4/o-18:0)||TG(22:6/18:3/o-18:0)||TG(22:6/18:3/o-18:0)	Triacylglyceride
M962T579P	0.000238233	0.159818	0.100036	0.255328	961.779	579.123	TG(16:0/22:6/o-18:0)||TG(16:0/o-18:0/22:6)||TG(16:1/22:5/o-18:0)||TG(16:1/22:5/o-18:0)||TG(16:1/o-18:0/22:5)||TG(16:1/o-18:0/22:5)||TG(18:1/20:5/o-18:0)||TG(18:1/o-18:0/20:5)||TG(18:1/20:5/o-18:0)||TG(18:1/o-18:0/20:5)||TG(20:3/18:3/o-18:0)||TG(20:3/18:3/o-18:0)||TG(20:3/o-18:0/18:3)||TG(20:3/o-18:0/18:3)||TG(18:2/20:4/o-18:0)||TG(18:2/20:4/o-18:0)||TG(18:2/o-18:0/20:4)||TG(18:2/o-18:0/20:4)||TG(…	Triacylglyceride
M1001T602P	0.0333301	0.163223	0.0746075	0.35709	1000.83	602.089	TG(58:5)	Triacylglyceride
M897T595P	4.00413e-06	0.167264	0.087612	0.319332	896.769	594.68	TG(52:4)||TG(50:1)||TG(54:6)	Triacylglyceride
M919T580P	0.000102248	0.168117	0.0992755	0.284696	918.754	579.535	TG(52:4)||TG(54:7)	Triacylglyceride
M918T594P	1.00552e-07	0.173608	0.116915	0.257791	917.698	594.241	TG(54:6)	Triacylglyceride
M921T594P	2.14597e-07	0.193575	0.129512	0.289326	920.703	594.195	TG(59:12)	Triacylglyceride
M969T577P	0.000125402	0.203856	0.125174	0.331995	968.77	576.824	TG(56:7)	Triacylglyceride
M1000T613P	0.0268701	0.219626	0.0993995	0.485271	999.776	613.425	TG(60:7)	Triacylglyceride
M902T594P	2.4405e-07	0.221009	0.135936	0.359324	901.725	594.326	TG(14:0/18:2/o-18:0)||TG(14:0/o-18:0/18:2)||TG(14:1/18:1/o-18:0)||TG(14:1/18:1/o-18:0)||TG(14:1/o-18:0/18:1)||TG(14:1/o-18:0/18:1)||TG(16:1/16:1/o-18:0)||TG(16:1/o-18:0/16:1)||TG(18:1/14:1/o-18:0)||TG(18:1/14:1/o-18:0)||TG(18:2/14:0/o-18:0)||TG(14:0/18:2/o-18:0)||TG(14:0/o-18:0/18:2)||TG(14:1/18:1/o-18:0)||TG(14:1/18:1/o-18:0)||TG(14:1/o-18:0/18:1)||TG(14:1/o-18:0/18:1)||TG(16:1/16:1/o-18:0)||TG(…	Triacylglyceride
M808T522N	1.49698e-05	0.221443	0.133578	0.367104	807.593	522.438	TG(40:0)	Triacylglyceride
M994T594P	0.00608054	0.223623	0.119434	0.418703	993.729	594.333	TG(60:10)	Triacylglyceride
M925T605P	7.65721e-05	0.237493	0.133468	0.422597	924.801	604.616	TG(52:1)||TG(54:4)||TG(56:6)	Triacylglyceride
M985T614P	0.00379467	0.238571	0.116307	0.489358	984.806	613.697	TG(59:9)||TG(61:11)	Triacylglyceride
M984T614P	0.0127591	0.241635	0.118074	0.494498	983.803	613.698	TG(18:0/20:3/o-18:0)||TG(18:0/20:3n6/o-18:0)||TG(18:0/o-18:0/20:3)||TG(18:0/o-18:0/20:3n6)||TG(20:0/18:3/o-18:0)||TG(20:0/18:3/o-18:0)||TG(20:0/o-18:0/18:3)||TG(20:0/o-18:0/18:3)||TG(16:1/22:2/o-18:0)||TG(16:1/o-18:0/22:2)||TG(18:1/20:2n6/o-18:0)||TG(18:1/o-18:0/20:2n6)||TG(18:1/20:2n6/o-18:0)||TG(18:1/o-18:0/20:2n6)||TG(20:1/18:2/o-18:0)||TG(20:1/o-18:0/18:2)||TG(20:3/18:0/o-18:0)||TG(18:2/20:1/…	Triacylglyceride
M974T577P	0.00109431	0.247208	0.135502	0.451005	973.725	576.602	TG(18:3/20:5/o-18:0)||TG(18:3/o-18:0/20:5)||TG(20:4/18:4/o-18:0)||TG(20:4/o-18:0/18:4)||TG(18:3/20:5/o-18:0)||TG(18:3/o-18:0/20:5)||TG(18:4/20:4/o-18:0)||TG(18:4/20:4/o-18:0)||TG(18:4/o-18:0/20:4)||TG(20:4/18:4/o-18:0)||TG(20:5/18:3/o-18:0)||TG(20:5/18:3/o-18:0)||TG(18:3/20:5/o-18:0)||TG(18:3/o-18:0/20:5)||TG(20:4/18:4/o-18:0)||TG(20:4/o-18:0/18:4)||TG(18:3/20:5/o-18:0)||TG(18:3/o-18:0/20:5)||TG(…	Triacylglyceride
M942T579P	1.22093e-05	0.250663	0.15497	0.405445	941.688	579.217	TG(54:9)||TG(56:11)	Triacylglyceride
M902T599P	0.00214165	0.271995	0.156668	0.472219	901.794	598.959	TG(15:0/20:0/o-18:0)||TG(15:0/o-18:0/20:0)||TG(20:0/15:0/o-18:0)||TG(15:0/20:0/o-18:0)||TG(15:0/o-18:0/20:0)||TG(20:0/15:0/o-18:0)	Triacylglyceride
M946T605P	0.000132251	0.272362	0.185214	0.400515	945.729	604.549	TG(56:4)	Triacylglyceride
M990T577P	0.000374054	0.28019	0.163753	0.47942	989.699	576.602	TG(60:12)	Triacylglyceride
M920T594P	1.11855e-07	0.281391	0.20368	0.388751	919.702	594.169	TG(52:6)||TG(54:9)	Triacylglyceride
M948T605P	0.000961689	0.284431	0.137405	0.588778	947.734	604.716	TG(54:6)||TG(56:9)	Triacylglyceride
M924T579P	6.78977e-05	0.284834	0.188526	0.430343	923.709	579.394	TG(58:12)||TG(56:9)	Triacylglyceride
M940T579P	0.00405322	0.292887	0.201646	0.425413	939.683	579.248	TG(56:9)	Triacylglyceride
M931T604P	3.90027e-06	0.311892	0.220116	0.441934	930.759	604.397	TG(55:8)||TG(57:10)	Triacylglyceride
M943T573P	0.00816969	0.321853	0.127096	0.815049	942.755	572.93	TG(54:6)||TG(56:9)	Triacylglyceride
M995T581P	0.00985413	0.326217	0.159943	0.665349	994.785	580.962	TG(58:8)	Triacylglyceride
M948T573P	2.49107e-05	0.365174	0.263591	0.505906	947.71	572.92	TG(14:1/22:6/o-18:0)||TG(14:1/o-18:0/22:6)||TG(18:3/18:4/o-18:0)||TG(18:3/o-18:0/18:4)||TG(18:3/18:4/o-18:0)||TG(18:3/o-18:0/18:4)||TG(18:4/18:3/o-18:0)||TG(18:4/18:3/o-18:0)||TG(22:6/14:1/o-18:0)||TG(14:1/22:6/o-18:0)||TG(14:1/o-18:0/22:6)||TG(18:3/18:4/o-18:0)||TG(18:3/o-18:0/18:4)||TG(18:3/18:4/o-18:0)||TG(18:3/o-18:0/18:4)||TG(18:4/18:3/o-18:0)||TG(18:4/18:3/o-18:0)||TG(22:6/14:1/o-18:0)||TG(…	Triacylglyceride
M956T613P	0.00385663	0.385531	0.257485	0.577253	955.842	612.567	TG(15:0/24:1/o-18:0)||TG(15:0/o-18:0/24:1)||TG(24:1/15:0/o-18:0)	Triacylglyceride
M765T521P	9.81217e-05	0.402337	0.275559	0.587442	764.607	521.489	TG(47:6)	Triacylglyceride
M923T605P	0.00109431	0.41261	0.312203	0.54531	922.721	604.79	TG(59:11)	Triacylglyceride
M736T493P	5.3554e-06	0.415315	0.339315	0.508337	735.572	493.407	TG(38:0)	Triacylglyceride
M1000T581P	0.0156828	0.420684	0.22031	0.8033	999.74	580.822	TG(18:3/22:6/o-18:0)||TG(18:3/o-18:0/22:6)||TG(20:4/20:5/o-18:0)||TG(20:4/o-18:0/20:5)||TG(22:5/18:4/o-18:0)||TG(22:5/o-18:0/18:4)||TG(18:3/22:6/o-18:0)||TG(18:3/o-18:0/22:6)||TG(18:4/22:5/o-18:0)||TG(18:4/22:5/o-18:0)||TG(18:4/o-18:0/22:5)||TG(20:4/20:5/o-18:0)||TG(20:4/o-18:0/20:5)||TG(20:5/20:4/o-18:0)||TG(20:5/20:4/o-18:0)||TG(22:5/18:4/o-18:0)||TG(22:6/18:3/o-18:0)||TG(22:6/18:3/o-18:0)||TG(…	Triacylglyceride
M882T604P	0.00634154	0.425184	0.295539	0.611701	881.758	604.492	TG(52:2)||TG(54:5)	Triacylglyceride
M881T598P	0.0013753	0.428998	0.302055	0.609291	880.735	597.844	TG(49:2)||TG(51:5)||TG(53:8)	Triacylglyceride
M906T609P	0.000712688	0.462661	0.347734	0.615571	905.755	608.666	TG(14:0/18:0/o-18:0)||TG(14:0/o-18:0/18:0)||TG(16:0/16:0/o-18:0)||TG(16:0/o-18:0/16:0)||TG(18:0/14:0/o-18:0)||TG(56:7)	Triacylglyceride
M932T611P	0.00437805	0.463044	0.265793	0.806679	931.771	611.219	TG(56:5)||TG(58:8)	Triacylglyceride
M812T492P	4.99968e-05	0.463303	0.322608	0.665358	811.603	491.8	TG(44:4)	Triacylglyceride
M921T589_2P	0.00121657	0.484637	0.313548	0.749083	920.769	589.343	TG(52:3)||TG(54:6)||TG(56:8)	Triacylglyceride
M900T604P	0.00634154	0.489423	0.306468	0.7816	899.788	603.779	TG(20:3/20:5/o-18:0)||TG(20:3/o-18:0/20:5)||TG(18:2/22:6/o-18:0)||TG(18:2/o-18:0/22:6)||TG(18:3/22:5/o-18:0)||TG(18:3/22:5/o-18:0)||TG(18:3/o-18:0/22:5)||TG(18:3/o-18:0/22:5)	Triacylglyceride
M909T609P	4.3979e-06	0.491922	0.405257	0.597119	908.766	608.51	TG(51:2)||TG(53:5)||TG(55:7)	Triacylglyceride
M972T599P	0.00944486	0.526203	0.384906	0.719369	971.732	599.467	TG(56:8)	Triacylglyceride
M922T589P	0.00442098	0.546583	0.358714	0.832845	921.773	589.331	TG(20:5/22:6/o-18:0)||TG(20:5/o-18:0/22:6)||TG(22:6/20:5/o-18:0)	Triacylglyceride
M810T479P	0.00359123	0.632516	0.470347	0.850599	809.587	479.104	TG(44:5)	Triacylglyceride
M874T545N	0.000283058	0.645809	0.532414	0.783354	873.676	544.761	TG(14:1/20:5/o-18:0)||TG(14:1/o-18:0/20:5)||TG(20:5/14:1/o-18:0)||TG(51:5)	Triacylglyceride
M885T616P	0.000414396	1.65986	1.15235	2.39089	884.766	616.099	TG(53:5)||TG(49:0)	Triacylglyceride
M762T495P	0.000700442	1.7322	1.28873	2.32829	761.588	495.189	TG(40:1)	Triacylglyceride
M878T616P	0.00508466	1.84707	1.23527	2.76188	877.804	616.474	TG(16:0/22:5/o-18:0)||TG(16:0/22:5/o-18:0)||TG(16:0/o-18:0/22:5)||TG(16:0/o-18:0/22:5)||TG(18:0/20:5/o-18:0)||TG(18:0/o-18:0/20:5)||TG(16:1/22:4/o-18:0)||TG(16:1/o-18:0/22:4)||TG(18:1/20:4/o-18:0)||TG(18:1/20:4/o-18:0)||TG(18:1/o-18:0/20:4)||TG(18:1/o-18:0/20:4)||TG(18:1/20:4/o-18:0)||TG(18:1/20:4/o-18:0)||TG(18:1/o-18:0/20:4)||TG(18:1/o-18:0/20:4)||TG(20:1/18:4/o-18:0)||TG(20:1/o-18:0/18:4)||TG(…	Triacylglyceride
M938T622_1P	0.00516199	1.90668	1.19887	3.03239	937.762	621.75	TG(18:3/22:6/o-18:0)||TG(18:3/o-18:0/22:6)||TG(18:4/22:5/o-18:0)||TG(18:4/22:5/o-18:0)||TG(18:4/o-18:0/22:5)||TG(20:4/20:5/o-18:0)||TG(20:4/o-18:0/20:5)||TG(20:5/20:4/o-18:0)||TG(20:5/20:4/o-18:0)||TG(22:5/18:4/o-18:0)||TG(22:6/18:3/o-18:0)||TG(22:6/18:3/o-18:0)|TG(60:10)||TG(55:3)	Triacylglyceride
M966T630P	0.0087226	1.9103	1.13498	3.21525	965.793	630.328	TG(22:5/20:4/o-18:0)||TG(22:5/20:4/o-18:0)||TG(22:5/o-18:0/20:4)||TG(20:4/22:5/o-18:0)||TG(20:4/22:5/o-18:0)||TG(20:4/o-18:0/22:5)||TG(20:5/22:4/o-18:0)||TG(22:5/20:4/o-18:0)||TG(22:5/20:4/o-18:0)||TG(22:6/20:3/o-18:0)||TG(22:6/20:3n6/o-18:0)||TG(62:10)	Triacylglyceride
M932T626P	0.00524376	1.91666	1.26827	2.89652	931.851	625.678	TG(20:0/22:6/o-18:0)||TG(20:0/o-18:0/22:6)||TG(20:1/22:5/o-18:0)||TG(20:1/22:5/o-18:0)||TG(20:1/o-18:0/22:5)||TG(20:1/o-18:0/22:5)||TG(22:1/20:5/o-18:0)||TG(22:1/o-18:0/20:5)||TG(20:2n6/22:4/o-18:0)||TG(20:2n6/o-18:0/22:4)||TG(20:4/22:2/o-18:0)||TG(20:4/o-18:0/22:2)||TG(22:2/20:4/o-18:0)||TG(22:2/20:4/o-18:0)||TG(22:2/o-18:0/20:4)||TG(22:4/20:2n6/o-18:0)||TG(22:5/20:1/o-18:0)||TG(20:4/22:2/o-18:0…	Triacylglyceride
M988T558N	0.00212721	1.97241	1.4909	2.60944	987.759	557.759	TG(57:6)	Triacylglyceride
M1012T552N	0.00118565	2.25125	1.52979	3.31294	1011.76	551.816	TG(59:8)	Triacylglyceride
M746T511N	4.432e-05	2.28171	1.64859	3.15797	745.558	510.829	TG(39:1)	Triacylglyceride
M790T522P	3.31612e-06	2.28286	1.5833	3.29153	789.619	521.987	TG(42:1)	Triacylglyceride
M873T606P	2.33115e-06	2.31423	1.62699	3.29176	872.704	606.112	TG(55:8)	Triacylglyceride
M870T597P	0.0057224	2.37615	1.35003	4.18219	869.688	596.772	TG(50:6)	Triacylglyceride
M872T606P	1.36945e-07	2.41041	1.54566	3.75897	871.703	606.259	TG(48:2)||TG(50:5)	Triacylglyceride
M825T616P	0.000255143	2.41242	1.49061	3.90431	824.77	615.633	TG(48:0)	Triacylglyceride
M854T606P	2.84343e-05	2.45918	1.75241	3.45099	853.725	606.402	TG(52:5)	Triacylglyceride
M956T634P	0.00479234	2.56811	1.46035	4.51615	955.799	634.486	TG(56:5)	Triacylglyceride
M931T626P	0.00122366	2.5846	1.45962	4.57662	930.848	625.802	TG(54:1)||TG(56:3)	Triacylglyceride
M1004T629P	0.00935393	2.7441	1.96427	3.83353	1003.81	629.259	TG(60:5)	Triacylglyceride
M938T635P	0.00928835	2.74738	1.39224	5.42158	937.819	634.502	TG(58:5)||TG(56:2)	Triacylglyceride
M928T626P	0.00030932	2.7852	2.1334	3.63615	927.767	625.839	TG(52:2)||TG(54:5)	Triacylglyceride
M815T519_1P	0.000995818	2.82373	1.56445	5.09665	814.625	519.241	TG(51:9)	Triacylglyceride
M857T606P	5.24479e-05	2.84621	1.88381	4.30027	856.735	606.11	TG(47:0)	Triacylglyceride
M950T620P	2.39221e-07	2.88613	2.13965	3.89305	949.761	619.774	TG(56:4)||TG(61:11)	Triacylglyceride
M923T625P	0.000147718	2.94042	1.74404	4.95751	922.846	624.706	TG(15:0/20:2n6/o-18:0)||TG(15:0/o-18:0/20:2n6)||TG(20:2n6/15:0/o-18:0)||TG(15:0/20:2n6/o-18:0)||TG(15:0/o-18:0/20:2n6)||TG(20:2n6/15:0/o-18:0)||TG(15:0/20:2n6/o-18:0)||TG(15:0/o-18:0/20:2n6)||TG(20:2n6/15:0/o-18:0)||TG(15:0/20:2n6/o-18:0)||TG(15:0/o-18:0/20:2n6)||TG(20:2n6/15:0/o-18:0)	Triacylglyceride
M905T626P	0.0134147	2.95787	1.76612	4.95382	904.833	625.635	TG(52:0)	Triacylglyceride
M954T635P	0.00143201	2.9699	1.68775	5.22606	953.793	634.535	TG(17:2/22:3/22:4)||TG(17:1/22:3/22:5)||TG(17:0/22:3/22:6)||TG(20:4/20:5/21:0)||TG(17:1/22:4/22:4)||TG(19:0/20:5/22:4)||TG(17:0/22:4/22:5)||TG(19:0/20:4/22:5)||TG(17:2/22:1/22:6)||TG(19:0/20:3/22:6)||TG(17:2/22:2/22:5)||TG(17:1/22:2/22:6)||TG(18:3/21:0/22:6)||TG(17:2/22:1/22:6)||TG(18:3/21:0/22:6)||TG(18:4/21:0/22:5)||TG(19:1/20:2/22:6)||TG(19:1/20:3/22:5)||TG(19:1/20:4/22:4)||TG(19:1/20:5/22:3)|…	Triacylglyceride
M826T616P	0.000853598	2.99736	1.91724	4.68601	825.773	615.613	TG(14:0/20:3/o-18:0)||TG(14:0/20:3n6/o-18:0)||TG(14:0/o-18:0/20:3)||TG(14:0/o-18:0/20:3n6)||TG(16:0/18:3/o-18:0)||TG(16:0/18:3/o-18:0)||TG(16:0/o-18:0/18:3)||TG(16:0/o-18:0/18:3)||TG(14:1/20:2n6/o-18:0)||TG(14:1/o-18:0/20:2n6)||TG(16:1/18:2/o-18:0)||TG(16:1/o-18:0/18:2)||TG(20:3/14:0/o-18:0)||TG(18:2/16:1/o-18:0)||TG(18:3/16:0/o-18:0)||TG(20:2n6/14:1/o-18:0)||TG(20:3n6/14:0/o-18:0)||TG(18:3/16:0/…	Triacylglyceride
M940T630P	0.0002195	3.10012	1.89521	5.07107	939.778	629.69	TG(20:3/20:5/o-18:0)||TG(20:3/o-18:0/20:5)||TG(18:2/22:6/o-18:0)||TG(18:2/o-18:0/22:6)||TG(18:3/22:5/o-18:0)||TG(18:3/22:5/o-18:0)||TG(18:3/o-18:0/22:5)||TG(18:3/o-18:0/22:5)||TG(20:3n6/20:5/o-18:0)||TG(20:3n6/o-18:0/20:5)||TG(20:4/20:4/o-18:0)||TG(20:4/20:4/o-18:0)||TG(20:4/o-18:0/20:4)||TG(20:4/o-18:0/20:4)||TG(22:4/18:4/o-18:0)||TG(22:4/o-18:0/18:4)||TG(22:5/18:3/o-18:0)||TG(22:5/18:3/o-18:0)|…	Triacylglyceride
M917T621P	0.00152504	3.12836	2.02161	4.841	916.832	621.232	TG(55:3)||TG(52:1)	Triacylglyceride
M868T597P	1.18439e-06	3.21439	1.96429	5.26006	867.683	597.151	TG(50:3)||TG(55:10)	Triacylglyceride
M827T586P	0.0129198	3.28282	1.58248	6.81011	826.689	585.68	TG(49:6)||TG(47:4)||TG(45:1)	Triacylglyceride
M818T547P	7.71759e-06	3.31532	2.27296	4.83569	817.65	546.712	TG(44:1)	Triacylglyceride
M870T607P	5.86769e-06	3.42476	2.49389	4.70309	869.699	606.688	TG(50:2)||TG(55:9)	Triacylglyceride
M937T603P	0.00140821	3.65297	1.94817	6.84959	936.8	602.671	TG(53:2)||TG(55:5)	Triacylglyceride
M956T643P	0.00178358	3.76793	1.94959	7.28218	955.809	642.991	TG(61:8)||TG(56:1)	Triacylglyceride
M912T634P	0.000547786	3.79403	2.14	6.72649	911.804	634.283	TG(56:4)	Triacylglyceride
M832T606P	0.000351533	3.84355	1.90499	7.75483	831.745	606.458	TG(50:2)	Triacylglyceride
M970T647P	0.000449435	3.96394	2.4052	6.53287	969.826	647.066	TG(20:1/22:6/o-18:0)||TG(20:1/o-18:0/22:6)||TG(20:3/22:4/o-18:0)||TG(20:3/o-18:0/22:4)||TG(20:2n6/22:5/o-18:0)||TG(20:2n6/22:5/o-18:0)||TG(20:2n6/o-18:0/22:5)||TG(20:2n6/o-18:0/22:5)||TG(20:3n6/22:4/o-18:0)||TG(20:3n6/o-18:0/22:4)||TG(22:2/20:5/o-18:0)||TG(22:2/o-18:0/20:5)||TG(22:4/20:3/o-18:0)||TG(22:4/20:3n6/o-18:0)||TG(22:5/20:2n6/o-18:0)||TG(20:5/22:2/o-18:0)||TG(22:5/20:2n6/o-18:0)||TG(22:6…	Triacylglyceride
M844T596P	0.000596977	3.97607	1.83142	8.63218	843.672	595.671	TG(46:2)||TG(48:5)	Triacylglyceride
M906T626P	2.25868e-05	4.08865	2.47729	6.74812	905.836	625.603	TG(18:0/22:5/o-18:0)||TG(18:0/22:5/o-18:0)||TG(18:0/o-18:0/22:5)||TG(18:0/o-18:0/22:5)||TG(20:0/20:5/o-18:0)||TG(20:0/o-18:0/20:5)||TG(18:1/22:4/o-18:0)||TG(18:1/o-18:0/22:4)||TG(18:1/22:4/o-18:0)||TG(18:1/o-18:0/22:4)||TG(20:1/20:4/o-18:0)||TG(20:1/20:4/o-18:0)||TG(20:1/o-18:0/20:4)||TG(20:1/o-18:0/20:4)||TG(20:3/20:2n6/o-18:0)||TG(20:3/o-18:0/20:2n6)||TG(22:1/18:4/o-18:0)||TG(22:1/o-18:0/18:4)|…	Triacylglyceride
M928T634P	0.000379253	4.09596	2.25303	7.44636	927.778	634.317	TG(59:8)||TG(54:1)	Triacylglyceride
M954T647P	0.000648079	4.23714	2.6428	6.79331	953.851	647.112	TG(59:4)||TG(18:0/22:6/o-18:0)||TG(18:0/o-18:0/22:6)||TG(18:1/22:5/o-18:0)||TG(18:1/22:5/o-18:0)||TG(18:1/o-18:0/22:5)||TG(18:1/o-18:0/22:5)||TG(18:1/22:5/o-18:0)||TG(18:1/22:5/o-18:0)||TG(18:1/o-18:0/22:5)||TG(18:1/o-18:0/22:5)||TG(20:1/20:5/o-18:0)||TG(20:1/o-18:0/20:5)||TG(20:3/20:3/o-18:0)||TG(20:3/20:3n6/o-18:0)||TG(20:3/o-18:0/20:3)||TG(20:3/o-18:0/20:3n6)||TG(18:2/22:4/o-18:0)||TG(18:2/o-1…	Triacylglyceride
M804T535P	6.50837e-05	4.30734	2.41269	7.68983	803.635	534.887	TG(43:1)	Triacylglyceride
M846T606P	0.00104397	4.36739	2.32044	8.22005	845.687	605.602	TG(46:1)||TG(48:4)	Triacylglyceride
M879T625P	0.000286514	4.65046	2.76063	7.83399	878.817	625.492	TG(54:1)	Triacylglyceride
M943T630P	3.15048e-05	4.95647	2.49504	9.84617	942.783	630.011	TG(60:8)	Triacylglyceride
M853T625P	1.60301e-06	5.00156	3.37362	7.41506	852.801	625.247	TG(48:0)	Triacylglyceride
M872T629P	2.02572e-05	5.01907	2.83654	8.88092	871.772	628.912	TG(53:3)||TG(51:0)	Triacylglyceride
M863T612P	2.17584e-05	5.06208	2.87334	8.91809	862.786	611.652	TG(49:0)	Triacylglyceride
M881T634P	0.000526701	5.06613	2.85467	8.99078	880.833	634.223	TG(52:0)	Triacylglyceride
M942T630P	4.92235e-05	5.12556	2.87851	9.12674	941.782	629.855	TG(53:2)||TG(55:5)	Triacylglyceride
M958T643P	0.00552714	5.55614	2.87684	10.7308	957.816	643.082	TG(56:4)	Triacylglyceride
M942T638P	0.000151726	5.58625	2.89813	10.7677	941.794	638.011	TG(18:1/22:6/o-18:0)||TG(18:1/o-18:0/22:6)||TG(18:1/22:6/o-18:0)||TG(18:1/o-18:0/22:6)||TG(20:3/20:4/o-18:0)||TG(20:3/20:4/o-18:0)||TG(20:3/o-18:0/20:4)||TG(20:3/o-18:0/20:4)||TG(18:2/22:5/o-18:0)||TG(18:2/22:5/o-18:0)||TG(18:2/o-18:0/22:5)||TG(18:2/o-18:0/22:5)||TG(18:3/22:4/o-18:0)||TG(18:3/o-18:0/22:4)||TG(20:2n6/20:5/o-18:0)||TG(20:2n6/o-18:0/20:5)||TG(20:3n6/20:4/o-18:0)||TG(20:3n6/20:4/o-18…	Triacylglyceride
M907T634P	0.00343847	6.22099	3.01968	12.8162	906.849	634.31	TG(54:1)	Triacylglyceride
M914T629P	9.13194e-06	6.25038	4.20715	9.28591	913.762	629.422	TG(58:8)	Triacylglyceride
M930T634P	6.06711e-06	7.2036	4.67393	11.1024	929.784	634.468	TG(54:4)	Triacylglyceride
M908T634P	0.00690678	7.22447	2.9341	17.7884	907.852	634.396	TG(18:0/22:4/o-18:0)||TG(18:0/o-18:0/22:4)||TG(20:0/20:4/o-18:0)||TG(20:0/20:4/o-18:0)||TG(20:0/o-18:0/20:4)||TG(20:0/o-18:0/20:4)||TG(22:0/18:4/o-18:0)||TG(22:0/o-18:0/18:4)||TG(20:1/20:3/o-18:0)||TG(20:1/20:3n6/o-18:0)||TG(20:1/o-18:0/20:3)||TG(20:1/o-18:0/20:3n6)||TG(20:3/20:1/o-18:0)||TG(22:1/18:3/o-18:0)||TG(22:1/18:3/o-18:0)||TG(22:1/o-18:0/18:3)||TG(22:1/o-18:0/18:3)||TG(18:2/22:2/o-18:0)|…	Triacylglyceride
M919T630P	9.8709e-05	7.34879	3.63501	14.8568	918.848	629.623	TG(53:0)	Triacylglyceride
M926T638P	1.56325e-05	8.04285	4.71365	13.7234	925.819	638.208	TG(57:4)||TG(16:0/22:6/o-18:0)||TG(16:0/o-18:0/22:6)||TG(16:1/22:5(4Z,7Z,10Z,13Z,16Z)/o-18:0)||TG(16:1/22:5(7Z,10Z,13Z,16Z,19Z)/o-18:0)||TG(16:1/o-18:0/22:5(4Z,7Z,10Z,13Z,16Z))||TG(16:1/o-18:0/22:5(7Z,10Z,13Z,16Z,19Z))||TG(18:1/20:5/o-18:0)||TG(18:1/o-18:0/20:5)||TG(18:1/20:5/o-18:0)||TG(18:1/o-18:0/20:5)||TG(20:3/18:3/o-18:0)||TG(20:3/18:3/o-18:0)||TG(20:3/o-18:0/18:3)||TG(20:3/o-18:0/18:3)||TG(…	Triacylglyceride
M842T611P	4.56881e-07	8.40789	5.33706	13.2456	841.725	611.187	TG(51:4)||TG(49:1)	Triacylglyceride
M944T638P	0.000748071	8.50302	5.13831	14.071	943.799	638.082	TG(55:4)	Triacylglyceride
M916T630P	4.87672e-07	9.11355	5.73212	14.4897	915.768	629.565	TG(53:4)|TG(55:7)||TG(57:9)	Triacylglyceride
M867T629P	4.4483e-06	9.28083	6.32388	13.6204	866.817	628.887	TG(51:0)	Triacylglyceride
M898T629P	0.000259223	9.51541	4.52717	19.9999	897.788	629.375	TG(55:4)||TG(14:0/22:6/o-18:0)||TG(14:0/o-18:0/22:6)||TG(14:1/22:5/o-18:0)||TG(14:1/22:5/o-18:0)||TG(14:1/o-18:0/22:5)||TG(14:1/o-18:0/22:5)||TG(16:1/20:5/o-18:0)||TG(16:1/o-18:0/20:5)||TG(18:2/18:4/o-18:0)||TG(18:2/o-18:0/18:4)||TG(18:3/18:3/o-18:0)||TG(18:3/18:3/o-18:0)||TG(18:3/o-18:0/18:3)||TG(18:3/o-18:0/18:3)||TG(22:5/14:1/o-18:0)||TG(18:3/18:3/o-18:0)||TG(18:3/18:3/o-18:0)||TG(18:3/o-18:0/…	Triacylglyceride
M860T611P	7.08804e-05	9.68201	4.73695	19.7894	859.703	611.402	TG(47:1)||TG(49:4)	Triacylglyceride
M893T629P	0.000125386	12.4992	7.11497	21.9581	892.832	629.487	TG(53:1)	Triacylglyceride
M840T620P	2.49107e-05	13.5536	5.6607	32.452	839.789	619.793	TG(15:0/20:3/o-18:0)||TG(15:0/20:3n6/o-18:0)||TG(15:0/o-18:0/20:3)||TG(15:0/o-18:0/20:3n6)||TG(20:3/15:0/o-18:0)||TG(20:3n6/15:0/o-18:0)||TG(15:0/20:3/o-18:0)||TG(15:0/20:3n6/o-18:0)||TG(15:0/o-18:0/20:3)||TG(15:0/o-18:0/20:3n6)||TG(20:3/15:0/o-18:0)||TG(20:3n6/15:0/o-18:0)	Triacylglyceride
M814T585P	0.00285564	13.8812	4.90875	39.254	813.636	584.857	TG(46:2)	Triacylglyceride
M798T606P	6.891e-06	23.543	12.9345	42.8525	797.742	605.698	TG(14:0/18:3/o-18:0)||TG(14:0/18:3/o-18:0)||TG(14:0/o-18:0/18:3)||TG(14:0/o-18:0/18:3)||TG(14:1/18:2/o-18:0)||TG(14:1/o-18:0/18:2)||TG(18:2/14:1/o-18:0)||TG(18:3/14:0/o-18:0)||TG(18:3/14:0/o-18:0)||TG(14:0/18:3/o-18:0)||TG(14:0/18:3/o-18:0)||TG(14:0/o-18:0/18:3)||TG(14:0/o-18:0/18:3)||TG(14:1/18:2/o-18:0)||TG(14:1/o-18:0/18:2)||TG(18:2/14:1/o-18:0)||TG(18:3/14:0/o-18:0)||TG(18:3/14:0/o-18:0)	Triacylglyceride
M797T606P	2.0515e-05	24.3505	12.8558	46.1232	796.738	605.709	TG(46:0)	Triacylglyceride
M765T573P	0.00110468	24.7103	8.64822	70.6042	764.676	573.158	TG(42:0)	Triacylglyceride
M795T596P	0.000204159	30.259	10.3737	88.2624	794.723	595.539	TG(51:6)||TG(53:9)	Triacylglyceride
M796T596P	0.000116828	33.1786	12.5757	87.5356	795.726	595.561	TG(14:0/18:4/o-18:0)||TG(14:0/o-18:0/18:4)||TG(14:1/18:3/o-18:0)||TG(14:1/18:3/o-18:0)||TG(14:1/o-18:0/18:3)||TG(14:1/o-18:0/18:3)||TG(18:3/14:1/o-18:0)||TG(18:3/14:1/o-18:0)||TG(18:4/14:0/o-18:0)||TG(14:0/18:4/o-18:0)||TG(14:0/o-18:0/18:4)||TG(14:1/18:3/o-18:0)||TG(14:1/18:3/o-18:0)||TG(14:1/o-18:0/18:3)||TG(14:1/o-18:0/18:3)||TG(18:3/14:1/o-18:0)||TG(18:3/14:1/o-18:0)||TG(18:4/14:0/o-18:0)	Triacylglyceride
M769T595P	4.31167e-05	94.3045	41.126	216.246	768.707	595.088	TG(44:0)	Triacylglyceride
M741T584P	4.27654e-05	303.326	131.241	701.049	740.676	583.764	TG(42:0)	Triacylglyceride
M766T457P	0.000276614	1.531	1.07507	2.1803	765.525	456.592	Coenzyme Q8	Ubiquinone and other terpenoid-quinone biosynthesis
M764T457N	0.00107727	1.89071	1.25412	2.85043	763.509	456.612	Coenzyme Q8||3-Octaprenyl-4-hydroxybenzoate||2-Octaprenyl-6-methoxy-1,4-benzoquinone	Ubiquinone and other terpenoid-quinone biosynthesis
M653T453P	6.65403e-05	1.98345	1.46275	2.6895	652.537	452.562	2-Octaprenyl-6-methoxyphenol	Ubiquinone and other terpenoid-quinone biosynthesis
M818T490N	0.000382826	2.00618	1.38263	2.91093	817.578	489.966	3-Nonaprenyl-4-hydroxybenzoate	Ubiquinone and other terpenoid-quinone biosynthesis
M445T303N	5.56258e-05	0.0489713	0.0303959	0.0788983	445.332	302.638	Calcidiol	Vitamin D metabolism
M463T292P	1.00552e-07	0.0593575	0.035557	0.0990894	463.28	291.671	25-hydroxy-16,17,23,23,24,24-hexadehydrovitamin D3	Vitamin D metabolism
M519T321P	2.72764e-05	0.0873873	0.0570814	0.133783	519.405	320.682	1beta-butyl-1alpha,25-dihydroxyvitamin D3||1alpha-butyl-1beta,25-dihydroxyvitamin D3||26,27-diethyl-1alpha,25-dihydroxyvitamin D3||1alpha,25-dihydroxy-26,27-dimethyl-24a,24b-dihomovitamin D3	Vitamin D metabolism
M445T287N	1.44407e-07	0.0895039	0.0649746	0.123294	445.332	286.907	Calcidiol	Vitamin D metabolism
M529T131P	5.00569e-05	0.234385	0.160791	0.341663	529.312	130.869	26,27-diethyl-1alpha,25-dihydroxy-22-thiavitamin D3||26,27-diethyl-1alpha,25-dihydroxy-22-thia-20-epivitamin D3||(24R)-1alpha,24,25,26-tetrahydroxyvitamin D2||1alpha,24,25,28-tetrahydroxyvitamin D2	Vitamin D metabolism
M573T159P	4.29986e-05	0.260798	0.145711	0.466786	573.374	158.576	1alpha,25-dihydroxy-2beta-(4-hydroxybutoxy)vitamin D3||1alpha,25-Dihydroxy-2-[3-(methoxymethoxy)propylidene]-19-norvitamin D3	Vitamin D metabolism
M565T249P	0.00223434	0.357293	0.13847	0.921921	565.328	249.344	(22E,24E,24bE)-1alpha,25-dihydroxy-26,27-dimethyl-22,23,24,24a,24b,24c-hexadehydro-24a,24b,24c-trihomovitamin D3	Vitamin D metabolism
M545T108P	8.02022e-05	0.37531	0.239465	0.588219	545.343	108.44	1alpha,25-dihydroxy-2beta-(2-hydroxyethoxy)vitamin D3	Vitamin D metabolism
M529T100N	9.66742e-06	0.411608	0.268092	0.631951	529.313	100.497	Calcitriol||1-alpha,24(R)-Dihydroxyvitamin D3	Vitamin D metabolism
M589T101N	1.41348e-05	0.425549	0.277158	0.653391	589.334	100.521	1alpha,25-dihydroxy-2beta-(2-hydroxyethoxy)vitamin D4	Vitamin D metabolism
M552T303P	0.000490287	0.490125	0.352461	0.681557	552.403	303.337	1alpha-hydroxy-2beta-(4-hydroxybutoxy)vitamin D3||1alpha,25-dihydroxy-2beta-(4-hydroxybutyl)vitamin D3||(20S)-1alpha,25-dihydroxy-20-methoxy-26,27-dimethyl-24a-homovitamin D3||26,27-diethyl-1alpha,25-dihydroxy-24a-homo-22-oxa-20-epivitamin D3||(22S)-1alpha,22,25-trihydroxy-26,27-dimethyl-24a,24b-dihomovitamin D3||(20S)-1alpha,25-dihydroxy-20-ethoxy-26,27-dimethylvitamin D3||(20S)-1alpha,20,25-tri…	Vitamin D metabolism
M523T145P	4.4436e-05	1.84793	1.18042	2.89292	523.358	144.925	1alpha,25-dihydroxy-25,25-diphenyl-26,27-dinorvitamin D3 / 1alpha,25-dihydroxy-25,25-diphenyl-26,27-dinorcholecalciferol	Vitamin D metabolism
M550T227P	0.000526701	1.87707	1.18652	2.9695	550.386	226.764	26,27-diethyl-1alpha,25-dihydroxy-20,21-methano-23-oxavitamin D3	Vitamin D metabolism
M547T150P	1.15e-05	4.13918	2.40493	7.12406	547.359	150.103	1alpha,25-dihydroxy-2alpha-(3-hydroxypropoxy)-19-norvitamin D3||1alpha,25-dihydroxy-2beta-(3-hydroxypropoxy)-19-norvitamin D3	Vitamin D metabolism
M544T85P	6.34444e-05	7.1214	3.0578	16.5853	544.33	84.9983	(6R)-1alpha,25-dihydroxyvitamin D3 6,19-sulfur dioxide adduct||(6S)-1alpha,25-dihydroxyvitamin D3 6,19-sulfur dioxide adduct||(6RS,24R)-24,25-dihydroxyvitamin D3 6,19-sulfur dioxide adduct||(6R)-1alpha,25-dihydroxyvitamin D3 6,19-sulfur dioxide adduct||(6S)-1alpha,25-dihydroxyvitamin D3 6,19-sulfur dioxide adduct||(6RS,24R)-24,25-dihydroxyvitamin D3 6,19-sulfur dioxide adduct	Vitamin D metabolism

## Sheet: Positive_PQN_all samples
Stud.ID	NPD 1	NPD 2	NPD 3	NPD 4	NPD 5	NPD 6	NPD 7	NPD 8	LPD 1	LPD 2	LPD 3	LPD 4	LPD 5	LPD 6	LPD 7	LPD 8	MD-LPD 1	MD-LPD 2	MD-LPD 3	MD-LPD 4	MD-LPD 5	MD-LPD 6	MD-LPD 7	MD-LPD 8	WD 1	WD 2	WD 3	WD 4	WD 5	WD 6	WD 7	WD 8	MD-WD 1	MD-WD 2	MD-WD 3	MD-WD 4	MD-WD 5	MD-WD 6	MD-WD 7	MD-WD 8
Sample.ID	S1	S2	S3	S4	S5	S6	S7	S8	S9	S10	S11	S12	S13	S14	S15	S16	S17	S18	S19	S20	S21	S22	S23	S24	S25	S26	S27	S28	S29	S30	S31	S32	S33	S34	S35	S36	S37	S38	S39	S40
M1000T581	6.90775e+06	3.88688e+06	4.04424e+06	2.01963e+06	2.88329e+06	1.2153e+07	8.43351e+06	1.37818e+07	3.45897e+06	4.47607e+06	6.37967e+06	5.32669e+06	4.78948e+06	1.80847e+06	2.5397e+06	1.32643e+06	3.62077e+06	2.13567e+06	2.47122e+06	1.34454e+06	4.1854e+06	2.33987e+06	2.49969e+06	2.07313e+06	2.74211e+06	2.77763e+06	1.57252e+06	1.34881e+06	1.70207e+06	3.54309e+06	5.22358e+06	3.4976e+06	2.1416e+06	1.92948e+06	1.57885e+06	6.22062e+06	2.05829e+06	1.36343e+06	3.53871e+06	2.17392e+06
M1000T613	6.30959e+06	4.26922e+06	1.86294e+06	4.8873e+06	4.7123e+06	8.69093e+06	5.92295e+06	2.067e+07	4.9945e+06	4.58337e+06	5.29676e+06	3.15118e+06	5.61499e+06	5.14342e+06	4.19413e+06	2.42844e+06	4.08466e+06	3.82021e+06	4.78654e+06	4.21816e+06	3.1528e+06	6.06111e+06	5.35487e+06	4.24764e+06	1.3861e+06	1.81996e+06	1.98885e+06	3.20406e+06	638402	2.46825e+06	8.32463e+06	2.03552e+06	747329	2.34936e+06	1.76194e+06	NaN	1.63781e+06	1.63926e+06	2.07462e+06	304830
M1001T602	2.70851e+07	1.68447e+07	8.62502e+06	2.42289e+07	1.38766e+07	7.82319e+07	2.82992e+07	1.36238e+08	1.88959e+07	1.50515e+07	3.27947e+07	1.80597e+07	1.83593e+07	1.11355e+07	1.51969e+07	1.13865e+07	1.88078e+07	8.46065e+06	9.74185e+06	1.6851e+07	1.74149e+07	2.70872e+07	1.54777e+07	6.03824e+06	5.43981e+06	5.67152e+06	4.15254e+06	1.34985e+07	4.87417e+06	7.37224e+06	3.25239e+07	5.9313e+06	3.45026e+06	2.58792e+06	4.46716e+06	6.11172e+06	4.84498e+06	6.68203e+06	8.21564e+06	3.10045e+06
M1004T629	1.37906e+06	1.61689e+06	756063	633828	1.32432e+06	1.31054e+06	786799	1.15321e+06	1.25612e+06	967472	4.7603e+06	787801	1.2603e+06	1.44206e+06	711297	582689	2.85548e+06	682643	598282	926258	1.71013e+06	532489	1.07719e+06	692837	3.2724e+06	1.51317e+06	1.80587e+06	1.19787e+06	1.70315e+06	1.72303e+06	5.46956e+06	1.55593e+06	3.00305e+06	2.38443e+06	2.2217e+06	2.84107e+06	4.00116e+06	4.39231e+06	3.35069e+06	2.03273e+06
M1010T102	7.13198e+06	3.83518e+06	285538	8.12648e+06	5.01454e+06	NaN	322537	1.18371e+06	5.11386e+06	2.74564e+06	2.5018e+06	5.9422e+06	3.55015e+06	3.6763e+06	6.30384e+06	9.58708e+06	5.39921e+06	4.70305e+06	1.17536e+06	1.86918e+06	2.95971e+06	2.29458e+06	4.08765e+06	2.06798e+06	7.09619e+06	7.77773e+06	7.05466e+06	1.85745e+06	1.09628e+07	9.0992e+06	6.3833e+06	1.12794e+07	7.98192e+06	8.2862e+06	2.07706e+07	2.96512e+06	6.98532e+06	2.41824e+07	1.78956e+07	6.54089e+06
M1011T557	390347	445539	769960	299211	344048	128446	582282	308432	387891	597818	70175.1	374379	682672	219145	176609	451268	479304	347504	493432	292255	262128	627255	NaN	433685	1.00324e+06	668067	1.33894e+06	431059	469408	754868	139163	1.15106e+06	844135	403371	783545	NaN	1.03382e+06	817113	572451	610802
M1012T576	2.53723e+06	1.16974e+06	1.23674e+06	1.12894e+06	923547	4.80101e+06	2.33141e+06	2.48121e+06	1.50125e+06	1.23978e+06	1.55486e+06	1.99221e+06	1.63959e+06	878495	1.11737e+06	2.25697e+06	563505	629787	803595	1.30225e+06	1.96329e+06	2.25425e+06	900522	811616	352872	351702	324553	827673	113518	322214	849879	473014	378771	64613	91776.4	1.11241e+06	NaN	NaN	438993	183369
M1014T132	4.63951e+07	2.81665e+07	2.73976e+07	3.39668e+07	3.33213e+07	8.84141e+06	2.36142e+07	2.26047e+07	4.46378e+07	3.99201e+07	1.92871e+07	4.47462e+07	3.54966e+07	2.67854e+07	3.90575e+07	4.38383e+07	NaN	2.76032e+07	1.91058e+07	2.88101e+07	3.31508e+07	4.3778e+07	2.36147e+07	3.11455e+07	1.3967e+07	3.06222e+07	1.65335e+07	2.67942e+07	1.80791e+07	2.45202e+07	7.59197e+06	2.12702e+07	1.37131e+07	1.12253e+07	2.22875e+07	1.0533e+07	2.478e+07	1.43161e+07	3.08422e+07	1.86258e+07
M1015T572	5.57187e+06	2.67834e+06	3.86183e+06	2.87683e+06	2.50891e+06	1.27062e+07	2.44839e+06	5.98346e+06	3.2068e+06	3.79026e+06	1.08609e+06	4.10935e+06	2.93764e+06	664500	2.477e+06	1.79757e+06	437957	1.33762e+06	1.43519e+06	2.13448e+06	4.10186e+06	4.69706e+06	1.76882e+06	1.45968e+06	223466	494242	44990.9	2.00672e+06	36757.3	177139	NaN	431474	85010.1	257273	NaN	648410	582879	NaN	NaN	366925
M1021T641	67952.5	374243	85449.3	499067	397036	297740	140031	376506	NaN	NaN	1.00949e+06	NaN	374906	428239	299681	348741	124474	356845	191431	247325	60147.7	358295	325694	54903.6	70346.1	NaN	NaN	359033	21724.4	NaN	198113	NaN	152975	109310	42323.1	91688.1	NaN	180974	NaN	52831.5
M1022T581	1.44457e+06	738866	737591	902071	774325	9.25688e+06	2.12304e+06	4.3084e+06	852039	873926	1.60103e+06	729864	1.20704e+06	439892	819558	597034	604767	161384	324989	505704	962834	1.00514e+06	496796	NaN	357418	345969	49045.4	577216	195391	452079	268057	421673	236404	237304	144030	850119	158407	NaN	268959	237917
M1029T446	NaN	1.55663e+06	NaN	902729	1.05313e+06	1.04722e+06	3.40883e+06	2.01165e+06	NaN	NaN	929271	NaN	NaN	NaN	401565	2.53877e+06	2.88663e+06	NaN	3.14385e+06	345281	NaN	481545	184931	1.4147e+06	3.5953e+06	5.26422e+06	6.94089e+06	2.70494e+06	3.59385e+06	5.31173e+06	1.48094e+06	2.7105e+06	3.47989e+06	5.33442e+06	2.02704e+06	8.51098e+06	3.73066e+06	4.41807e+06	3.85291e+06	2.54305e+06
M1039T101	9.38749e+06	1.02853e+07	1.12288e+07	2.16879e+07	1.2597e+07	NaN	NaN	1.30837e+07	1.82737e+07	1.82633e+07	6.34332e+06	8.04025e+06	1.04349e+07	6.72384e+06	1.20305e+07	1.02179e+07	NaN	7.33588e+06	6.69252e+06	1.02704e+07	1.52305e+07	1.20305e+07	8.31408e+06	1.07355e+07	6.46437e+06	9.62207e+06	8.11443e+06	8.99046e+06	7.42428e+06	1.19786e+07	3.1697e+06	8.89238e+06	5.02819e+06	4.8168e+06	8.86612e+06	NaN	6.79963e+06	5.35595e+06	8.10984e+06	5.79949e+06
M1066T447	1.95805e+06	3.57284e+06	2.8938e+06	2.26263e+06	2.25251e+06	2.72684e+06	9.16636e+06	3.93175e+06	6.2114e+06	3.94387e+06	2.79101e+06	2.56675e+06	4.99733e+06	2.15308e+06	4.43366e+06	7.07768e+06	642839	2.80677e+06	2.59035e+06	5.26275e+06	3.31598e+06	4.31429e+06	3.65656e+06	6.16093e+06	1.94439e+06	2.33844e+06	1.752e+06	4.40331e+06	1.84283e+06	1.60282e+06	561411	2.13756e+06	1.88646e+06	1.06971e+06	2.22907e+06	3.08052e+06	1.62931e+06	1.06828e+06	707111	1.85006e+06
M1067T112	NaN	1.72614e+07	2.26196e+07	2.33062e+07	1.30117e+07	2.44948e+06	1.89318e+07	2.56178e+07	2.60998e+07	NaN	1.88059e+07	2.63051e+07	2.38851e+07	1.99279e+07	2.30704e+07	2.77207e+07	NaN	NaN	1.66362e+07	2.67336e+07	4.39568e+07	NaN	2.73824e+07	2.42198e+07	5.04543e+06	1.93773e+06	1.1304e+06	2.31863e+07	3.80043e+06	NaN	NaN	6.69778e+06	3.80978e+06	NaN	5.26004e+06	1.13104e+06	2.72474e+06	1.61704e+06	4.09535e+06	NaN
M1085T102	1.00862e+07	5.96646e+06	3.64904e+06	6.65563e+06	6.89284e+06	NaN	2.83306e+06	1.94261e+06	8.10492e+06	7.2191e+06	3.47477e+06	9.2987e+06	6.19454e+06	5.48899e+06	8.2415e+06	9.34842e+06	4.15471e+06	5.90398e+06	3.20525e+06	3.72035e+06	8.11427e+06	9.39468e+06	6.29931e+06	5.87119e+06	9.40493e+06	1.80513e+07	1.22158e+07	5.61671e+06	1.2001e+07	1.50537e+07	5.56308e+06	1.59186e+07	1.05942e+07	8.19424e+06	1.41092e+07	5.17226e+06	1.15436e+07	1.14555e+07	1.66405e+07	1.19976e+07
M1091T109	2.99997e+07	1.02159e+07	1.82003e+07	1.22889e+07	1.35363e+07	1.19363e+06	1.18235e+07	1.88964e+07	2.32183e+07	2.23998e+07	1.31349e+07	2.07852e+07	1.97685e+07	1.427e+07	9.84541e+06	1.81113e+07	151874	1.14808e+07	8.30202e+06	2.01323e+07	2.18627e+07	3.01013e+07	1.73473e+07	6.86967e+06	2.96402e+06	6.19979e+06	1.0413e+06	1.21239e+07	2.89748e+06	5.88018e+06	NaN	4.53151e+06	NaN	NaN	NaN	NaN	4.13026e+06	1.36235e+06	4.57256e+06	2.94433e+06
M1102T111	1.91953e+07	1.92454e+07	4.525e+07	2.83974e+07	3.21321e+07	1.05366e+07	1.743e+07	3.72695e+07	1.92903e+07	3.65763e+07	9.76177e+06	1.62106e+07	1.384e+07	2.51382e+07	1.0934e+07	2.7435e+07	1.45769e+07	3.12801e+07	1.61919e+07	1.61059e+07	3.80709e+07	1.47227e+07	3.46381e+07	7.91613e+06	1.80791e+07	1.23074e+07	1.77554e+07	1.39024e+07	8.80024e+06	9.29268e+06	7.81627e+06	1.93506e+07	5.989e+06	5.94314e+06	7.5471e+06	9.14166e+06	1.05576e+07	1.25193e+07	1.44441e+07	1.59476e+07
M1112T101	3.92652e+07	2.08667e+07	3.34332e+07	2.42187e+07	2.40574e+07	NaN	2.07e+07	2.45837e+07	3.31581e+07	3.54145e+07	1.30918e+07	3.20177e+07	2.69231e+07	1.69219e+07	3.53973e+07	2.86078e+07	3.86673e+06	1.42725e+07	1.59282e+07	3.63821e+07	4.14833e+07	5.25667e+07	3.33312e+07	2.10519e+07	1.43938e+07	1.61504e+07	1.14592e+07	1.77297e+07	1.11481e+07	1.662e+07	7.5196e+06	1.95511e+07	1.11746e+07	5.4272e+06	1.10073e+07	5.88301e+06	1.07498e+07	4.95386e+06	1.37435e+07	1.06162e+07
M1126T108	1.83728e+07	7.23516e+06	1.75183e+07	2.01269e+07	1.65543e+07	6.59086e+06	2.34532e+07	3.09371e+07	1.03818e+07	1.17049e+07	1.67518e+07	1.26518e+07	2.20304e+07	1.11019e+07	2.19076e+07	1.58803e+07	5.00823e+06	1.07798e+07	1.12863e+07	1.82577e+07	2.41464e+07	2.13095e+07	2.26612e+07	2.55741e+07	4.68728e+06	1.4041e+07	8.85164e+06	8.07421e+06	9.47603e+06	1.19242e+07	3.74045e+06	1.27398e+07	4.05338e+06	6.29474e+06	8.28034e+06	2.34951e+06	1.18379e+07	5.45804e+06	1.25611e+07	1.07529e+07
M1179T659	61104.2	33016.6	NaN	27187.9	NaN	NaN	NaN	69516.2	50731.5	70450	NaN	62272.8	67391.1	53905.4	36358.7	NaN	68108.2	73626.7	NaN	68252.8	35726.6	26827.1	66679.9	17136.4	128741	138396	106758	47254.1	65344.9	55306.7	41233.4	94388.9	85992	132723	58333.7	NaN	212657	84273	216004	108764
M1201T659	67908.9	18229.5	49736.1	NaN	62509.7	NaN	NaN	126813	67405.2	71307.6	NaN	66106.7	96210.3	79618.3	56171.2	65436.7	162933	83974.9	NaN	37542.7	126599	67762.1	98483.4	116868	189375	190768	157942	45122.8	243953	133922	47426.5	65319.7	NaN	NaN	212402	NaN	251524	NaN	125937	146041
M1228T440	1.42387e+06	1.32119e+06	NaN	646182	1.41935e+06	1.58901e+06	1.26992e+06	1.25741e+06	1.96525e+06	976469	1.90932e+06	1.5509e+06	1.42512e+06	991000	1.66142e+06	1.99132e+06	887594	593869	578417	924405	1.03972e+06	1.64771e+06	1.44688e+06	1.34471e+06	1.18187e+06	1.13157e+06	1.41541e+06	1.31152e+06	1.03383e+06	532773	1.12247e+06	1.12632e+06	1.32083e+06	1.07246e+06	1.25728e+06	597323	987897	512769	1.02606e+06	1.20103e+06
M1268T670	320554	120191	121808	99951.7	107804	212843	116636	469001	305067	309939	74244.8	148754	163576	298718	123074	202538	196104	325627	269738	122111	324247	331621	338459	338096	457543	518530	437205	273851	216346	184053	357042	396929	303142	516910	452612	146080	587888	411082	267053	383155
M1284T421	966236	701599	351358	833110	1.18166e+06	139867	589265	619940	1.37184e+06	1.29963e+06	313093	914150	1.03144e+06	604961	1.57472e+06	2.2216e+06	457442	634159	821424	1.29512e+06	580275	1.82638e+06	440894	1.31347e+06	692712	932874	290429	931152	656708	510768	220376	781787	517707	172341	254063	343545	826557	409850	897049	175504
M1467T513	7.40331e+06	4.15571e+06	6.34758e+06	6.17404e+06	4.7339e+06	4.99564e+06	3.32833e+06	4.8341e+06	3.10835e+06	3.18336e+06	3.67436e+06	5.68255e+06	5.9816e+06	2.28148e+06	4.08838e+06	6.83172e+06	1.2543e+06	4.53404e+06	2.27069e+06	5.46887e+06	2.34266e+06	7.43704e+06	4.53779e+06	5.98681e+06	1.17808e+06	2.31839e+06	532175	4.88594e+06	1.52249e+06	2.56694e+06	NaN	NaN	NaN	2.03876e+06	2.21726e+06	1.34479e+06	1.94609e+06	1.48393e+06	3.27825e+06	1.57283e+06
M1476T431	5.26604e+06	1.01196e+06	1.76507e+06	2.98894e+06	1.94166e+06	721641	909595	4.84241e+06	1.48264e+06	3.75579e+06	2.73963e+06	3.0141e+06	2.97103e+06	1.16435e+06	3.89815e+06	2.82613e+06	719819	1.41589e+06	313215	3.16501e+06	3.10723e+06	5.39959e+06	2.47145e+06	2.22691e+06	478190	1.35565e+06	68820.2	1.74758e+06	581655	777140	826903	623443	NaN	239486	NaN	NaN	1.25464e+06	497930	1.30426e+06	67470.5
M1497T431	3.87875e+06	363182	1.60933e+06	2.39522e+06	1.56371e+06	532608	876346	4.21343e+06	2.39393e+06	3.08259e+06	2.02753e+06	2.49251e+06	2.50925e+06	409009	2.96324e+06	2.30974e+06	421403	1.11852e+06	653091	925919	2.44372e+06	4.16863e+06	2.05797e+06	1.90767e+06	365074	550228	NaN	650122	392695	1.34222e+06	626564	670313	NaN	53784.5	NaN	NaN	543657	114062	945015	NaN
M1507T513	1.46125e+07	1.96389e+07	1.26354e+07	2.52534e+07	2.25183e+07	1.64257e+07	8.98854e+06	2.26567e+07	1.33902e+07	1.309e+07	1.90179e+07	2.63807e+07	2.37803e+07	2.11429e+07	1.25636e+07	2.64009e+07	4.5466e+06	1.77049e+07	1.6717e+07	2.27625e+07	1.0324e+07	1.23101e+07	8.91492e+06	2.25756e+07	9.07833e+06	1.36084e+07	5.07735e+06	9.49268e+06	9.86199e+06	4.73693e+06	1.26377e+07	1.30019e+07	8.32038e+06	1.02997e+07	3.68246e+06	3.67183e+06	1.2376e+07	1.07537e+07	5.67102e+06	1.04187e+07
M1515T470	6.79072e+07	4.5255e+07	3.60067e+07	4.12937e+07	6.17809e+07	8.78212e+06	2.8494e+07	1.78938e+07	7.46608e+07	5.38327e+07	2.80863e+07	4.79181e+07	2.37329e+07	4.31387e+07	8.87293e+07	8.89336e+07	5.8706e+07	2.71653e+07	3.88506e+07	5.77179e+07	5.06783e+07	7.18574e+07	5.96938e+07	6.10848e+07	8.99559e+07	1.24866e+08	1.0101e+08	7.3506e+07	9.94098e+07	1.34668e+08	4.57361e+07	9.57659e+07	7.67454e+07	6.87542e+07	1.19536e+08	7.33611e+07	1.09761e+08	1.27071e+08	1.36773e+08	7.7382e+07
M1534T454	1.23179e+07	9.86904e+06	8.92461e+06	1.47894e+07	2.11711e+07	1.67959e+06	7.64099e+06	1.18997e+07	1.79324e+07	2.72228e+07	7.95183e+06	1.41825e+07	1.0926e+07	2.37394e+07	2.55353e+07	1.8767e+07	892697	1.82154e+07	1.25599e+07	1.7389e+07	2.02952e+07	2.72688e+07	8.91258e+06	6.14699e+06	3.2461e+06	1.68052e+06	6.7922e+06	1.75018e+07	1.26314e+06	3.66028e+06	NaN	2.24022e+06	5.22656e+06	NaN	5.18522e+06	1.87123e+06	3.57929e+06	8.87e+06	4.23968e+06	743771
M1536T418	140637	46903.6	118146	43142.1	34424.2	93189.7	NaN	88291	184017	211353	NaN	193538	172147	24482.2	295974	211947	81640.4	23194.9	NaN	157424	144396	276524	222149	71798.8	NaN	122954	NaN	126826	25260.3	NaN	NaN	91973	NaN	NaN	61267	NaN	20634.7	21880.6	NaN	NaN
M1549T499	1.25497e+08	4.69361e+07	7.54847e+07	4.54109e+07	3.48175e+07	4.0424e+07	3.04076e+07	7.72722e+07	4.0272e+07	3.86175e+07	3.96594e+07	9.53264e+07	3.61089e+07	4.56529e+07	2.71131e+07	3.15664e+07	1.1781e+08	5.0156e+07	5.1559e+07	3.84935e+07	4.33424e+07	2.90208e+07	3.95132e+07	4.5751e+07	8.24148e+07	7.38615e+07	7.31643e+07	4.26805e+07	8.26542e+07	6.83034e+07	1.24193e+08	8.54204e+07	6.39902e+07	1.55599e+08	8.00911e+07	1.34564e+08	2.14609e+08	8.28489e+07	7.72843e+07	6.2434e+07
M1553T489	6.41629e+06	9.65042e+06	NaN	7.16672e+06	1.03765e+07	6.55354e+06	6.84957e+06	5.59507e+06	8.20221e+06	7.55474e+06	5.88331e+06	7.21219e+06	4.96172e+06	8.84454e+06	7.62692e+06	1.03571e+07	6.79914e+06	8.20004e+06	7.23818e+06	7.04678e+06	2.35004e+06	6.27145e+06	NaN	8.43766e+06	1.7277e+07	1.43479e+07	7.21711e+06	7.98754e+06	1.43559e+07	1.2768e+07	1.55631e+07	7.45319e+06	7.65085e+06	2.07387e+07	1.96413e+07	8.50018e+06	6.46109e+06	7.96548e+06	1.52533e+07	1.44056e+07
M1564T451	3.27745e+07	2.48466e+07	3.28411e+07	2.39484e+07	NaN	NaN	1.77915e+07	1.59086e+07	3.10832e+07	3.70982e+07	1.68513e+07	1.27125e+08	3.0114e+07	2.63189e+07	3.19203e+07	3.22447e+07	NaN	2.59199e+07	2.3298e+07	3.36355e+07	3.29998e+07	4.36062e+07	2.99301e+07	2.73348e+07	5.03163e+06	7.87432e+06	NaN	2.21079e+07	6.75159e+06	NaN	NaN	5.40704e+06	4.93058e+06	NaN	6.97918e+06	NaN	NaN	5.60345e+06	6.88092e+06	8.47016e+06
M1564T459	7.12976e+07	9.43025e+07	7.52214e+07	1.08117e+08	1.33798e+08	3.99608e+07	1.10708e+08	6.94145e+07	1.03946e+08	9.70788e+07	1.12929e+08	1.02395e+08	1.25243e+08	1.05552e+08	1.08722e+08	1.63644e+08	2.68028e+07	1.00159e+08	1.22365e+08	1.17382e+08	8.82624e+07	1.26439e+08	9.85538e+07	1.15599e+08	4.54224e+07	5.46207e+07	5.48335e+07	1.30457e+08	4.6472e+07	7.02134e+07	NaN	5.07503e+07	5.16686e+07	3.68749e+07	5.04629e+07	5.8569e+07	4.89673e+07	4.82681e+07	5.40428e+07	4.72348e+07
M1567T478	2.69504e+08	1.86555e+08	2.3389e+08	2.072e+08	1.97568e+08	1.20153e+08	2.31635e+08	2.14421e+08	2.16909e+08	1.87355e+08	1.55481e+08	1.95086e+08	1.87093e+08	1.57998e+08	2.0867e+08	1.93528e+08	1.07352e+08	1.82754e+08	1.88413e+08	1.88559e+08	2.1426e+08	2.36313e+08	2.03654e+08	2.25872e+08	1.21332e+08	1.56241e+08	1.10887e+08	1.95127e+08	1.28294e+08	1.38648e+08	1.30605e+08	1.44534e+08	1.04212e+08	1.10624e+08	1.19688e+08	9.86544e+07	1.75228e+08	1.12278e+08	2.03448e+08	1.19196e+08
M1578T523	1.6534e+07	3.06128e+07	1.98681e+07	3.21331e+07	2.32056e+07	2.59022e+06	2.84902e+07	1.94704e+07	7.04075e+07	5.1318e+07	1.59187e+07	3.27117e+07	1.88361e+07	2.96376e+07	2.72942e+07	3.48355e+07	5.85682e+07	3.14583e+07	3.22844e+07	2.42016e+07	3.90666e+07	2.63949e+07	2.32524e+07	4.73688e+07	8.28917e+07	7.24453e+07	7.13097e+07	4.87101e+07	6.51332e+07	7.22454e+07	3.67266e+07	6.90189e+07	6.02641e+07	5.76784e+07	7.41262e+07	5.10368e+07	9.50281e+07	8.98804e+07	9.80868e+07	5.89288e+07
M1579T523	9.75949e+06	4.99124e+06	4.9847e+06	1.21416e+07	8.19869e+06	NaN	7.96762e+06	4.47639e+06	2.65721e+07	9.32854e+06	2.54105e+06	1.03126e+07	1.20658e+07	3.42762e+06	1.34015e+07	1.09864e+07	1.53695e+07	9.90934e+06	5.7785e+06	8.15766e+06	7.0319e+06	1.14927e+07	7.47395e+06	1.74484e+07	1.78282e+07	2.8725e+07	2.737e+07	1.84986e+07	1.56959e+07	3.03994e+07	1.68342e+07	2.67895e+07	2.16159e+07	1.87966e+07	3.16541e+07	2.41575e+07	2.90143e+07	2.15385e+07	5.2981e+07	2.46467e+07
M1600T499	2.08252e+07	3.20384e+07	NaN	2.36678e+07	2.40343e+07	2.55e+07	3.18671e+07	1.5096e+07	2.16788e+07	2.04206e+07	2.39729e+07	NaN	2.35026e+07	2.97735e+07	NaN	1.9211e+07	NaN	2.17007e+07	3.93739e+07	2.78462e+07	2.65195e+07	NaN	2.34422e+07	2.82321e+07	1.34878e+07	2.53169e+07	1.94441e+07	2.15751e+07	1.57205e+07	1.56723e+07	NaN	NaN	NaN	1.63042e+07	2.2545e+07	NaN	NaN	1.17528e+07	NaN	1.70935e+07
M1600T521	5.8741e+07	3.95619e+07	NaN	7.25792e+07	5.03477e+07	NaN	4.66439e+07	2.63069e+07	7.03634e+07	5.72176e+07	2.11363e+07	NaN	2.38482e+07	3.47882e+07	7.49656e+07	6.94003e+07	1.91789e+07	3.76543e+07	5.40497e+07	6.03745e+07	4.43511e+07	5.69583e+07	6.00577e+07	6.5804e+07	7.85085e+07	2.10144e+08	1.54359e+08	4.82686e+07	2.98211e+08	1.55831e+08	1.9243e+07	1.34988e+08	1.37675e+08	1.10759e+08	1.87552e+08	1.00951e+08	1.90532e+08	1.44454e+08	1.92063e+08	1.53762e+08
M163T597	2.75682e+06	2.15761e+06	1.20941e+06	1.6672e+06	1.01835e+06	1.44491e+06	1.60209e+06	1.27401e+06	2.29121e+06	1.08088e+06	456153	1.11696e+06	1.42997e+06	1.62822e+06	187696	688816	933922	1.35199e+06	1.03273e+06	1.60766e+06	2.03349e+06	2.97709e+06	1.31484e+06	1.41286e+06	2.78447e+06	2.75723e+06	1.68818e+06	1.22686e+06	1.85234e+06	2.51458e+06	1.85226e+06	2.72441e+06	1.88258e+06	2.25034e+06	1.50227e+06	NaN	3.55632e+06	NaN	4.59297e+06	2.33224e+06
M163T603	1.63729e+06	1.86059e+06	606387	1.34497e+06	1.06716e+06	2.6887e+06	2.24113e+06	1.25134e+06	1.6956e+06	1.51791e+06	985960	1.66919e+06	1.23243e+06	2.10059e+06	1.21355e+06	1.09249e+06	2.21553e+06	954413	1.51564e+06	1.19406e+06	1.54289e+06	1.10757e+06	916530	1.59303e+06	2.34792e+06	2.05387e+06	3.8826e+06	2.35617e+06	2.27046e+06	2.24315e+06	2.28677e+06	2.18872e+06	2.36193e+06	2.67527e+06	2.10886e+06	1.74791e+06	2.72821e+06	1.08148e+06	3.82157e+06	4.5227e+06
M1654T108	2.62502e+07	7.33178e+06	1.20687e+07	4.25343e+06	9.62839e+06	NaN	7.56755e+06	6.75744e+06	1.63162e+07	1.76022e+07	6.75512e+06	7.06611e+06	5.93907e+06	4.94168e+06	1.24422e+07	6.06674e+06	NaN	8.48883e+06	5.52142e+06	1.28269e+07	8.33679e+06	1.85329e+07	5.76826e+06	1.18117e+07	1.11843e+06	3.71214e+06	NaN	7.57709e+06	NaN	1.33823e+06	NaN	1.39501e+06	355594	NaN	386316	NaN	1.97099e+06	NaN	2.58015e+06	615824
M1684T606	4.82092e+06	5.04562e+06	9.14662e+06	1.2263e+07	1.02789e+07	NaN	9.09134e+06	3.55261e+06	4.46525e+06	7.19777e+06	NaN	1.15127e+06	4.5877e+06	3.35711e+06	3.09632e+06	3.81499e+06	7.38357e+06	7.22865e+06	6.77883e+06	5.41798e+06	2.40343e+06	7.02723e+06	7.18806e+06	7.28252e+06	1.98105e+07	1.38174e+07	7.63247e+06	8.95668e+06	2.05365e+07	1.85016e+07	3.93293e+06	1.17258e+07	1.95102e+07	1.36093e+07	1.31209e+07	3.21319e+07	9.26632e+06	3.08612e+07	3.34975e+06	1.41935e+07
M1763T434	2.85096e+06	4.12009e+06	1.24668e+06	6.29815e+06	5.54963e+06	2.24514e+06	4.15309e+06	2.78519e+06	6.77903e+06	5.9425e+06	3.41001e+06	2.03927e+06	4.98738e+06	4.51861e+06	6.11737e+06	7.03548e+06	704470	4.12112e+06	3.55687e+06	4.03396e+06	1.7517e+06	3.2395e+06	2.24419e+06	3.9303e+06	2.59782e+06	4.28415e+06	1.65531e+06	5.60657e+06	3.18945e+06	4.2946e+06	989307	1.43798e+06	2.77049e+06	1.82681e+06	4.06511e+06	2.42018e+06	3.04479e+06	2.7332e+06	1.90231e+06	1.40887e+06
M184T114	7.90901e+07	6.7602e+07	7.72687e+07	7.51118e+07	8.11287e+07	4.30292e+07	8.2848e+07	7.79721e+07	8.6576e+07	8.32189e+07	6.78885e+07	8.29608e+07	8.13093e+07	7.0849e+07	7.38362e+07	1.05315e+08	4.7917e+07	7.58242e+07	8.44565e+07	8.35433e+07	8.8094e+07	7.95156e+07	8.73569e+07	7.24519e+07	NaN	4.70512e+07	5.17073e+07	8.48705e+07	5.73027e+07	5.30609e+07	NaN	5.2467e+07	4.48992e+07	4.4963e+07	5.1497e+07	3.84344e+07	4.75755e+07	5.01661e+07	5.95863e+07	5.74988e+07
M184T132	1.30974e+08	9.41854e+07	9.49167e+07	1.05528e+08	9.86415e+07	5.27926e+07	8.65379e+07	8.28163e+07	1.2387e+08	1.20355e+08	6.55836e+07	1.10814e+08	1.00717e+08	9.06575e+07	1.11087e+08	1.31153e+08	4.93199e+07	9.2399e+07	8.79034e+07	1.00473e+08	1.01236e+08	1.17424e+08	9.25145e+07	9.68998e+07	6.01291e+07	9.25032e+07	6.9117e+07	9.39076e+07	7.57309e+07	8.09576e+07	6.60074e+07	8.87431e+07	6.09899e+07	6.19976e+07	7.7109e+07	5.56258e+07	9.22847e+07	6.07963e+07	9.93524e+07	7.41247e+07
M184T230	6.55138e+07	5.88353e+07	6.52151e+07	NaN	5.57214e+07	3.46493e+07	6.50904e+07	4.23385e+07	6.64535e+07	7.15249e+07	3.26649e+07	4.95053e+07	5.4062e+07	5.19912e+07	1.06655e+08	8.44432e+07	1.86583e+07	4.824e+07	6.06264e+07	4.64065e+07	6.31142e+07	5.62824e+07	5.65038e+07	6.70025e+07	NaN	4.7898e+07	3.74695e+07	5.67212e+07	4.13741e+07	4.05399e+07	NaN	4.85844e+07	3.39855e+07	2.89368e+07	3.06387e+07	1.35814e+07	1.69807e+07	NaN	1.9446e+07	3.82359e+07
M184T34	3.9867e+07	1.1561e+08	7.26958e+07	4.58804e+07	6.44803e+07	2.9747e+07	2.61181e+07	3.65282e+07	3.25135e+07	5.29282e+07	6.20217e+07	4.03666e+07	4.81769e+07	5.79907e+07	2.66196e+07	4.46853e+07	1.54205e+07	4.76372e+07	4.95337e+07	4.15288e+07	3.57194e+07	3.67605e+07	1.92142e+07	4.04044e+07	1.91919e+07	4.78506e+07	3.6302e+07	3.21605e+07	3.05376e+07	3.64387e+07	4.85222e+07	5.52796e+07	3.06051e+07	1.62301e+07	2.37477e+07	1.82091e+07	1.7768e+07	5.15461e+06	2.04065e+07	2.16424e+07
M184T451	9.8972e+07	1.06965e+08	9.83656e+07	NaN	1.02505e+08	NaN	4.57185e+07	7.44016e+07	9.65579e+07	1.38931e+08	8.53332e+07	1.05091e+08	1.52528e+08	7.36794e+07	8.61425e+07	1.48165e+08	4.08097e+07	8.32698e+07	9.65194e+07	9.81034e+07	1.25344e+08	NaN	9.94776e+07	9.29323e+07	5.01854e+07	4.24085e+07	7.10175e+07	7.81881e+07	5.95581e+07	7.6078e+07	4.23874e+07	7.05089e+07	5.09572e+07	4.87053e+07	5.85714e+07	5.32851e+07	4.0981e+07	5.06945e+07	8.74452e+07	6.57152e+07
M203T590	1.94909e+06	1.66904e+06	1.40872e+06	1.1981e+06	NaN	NaN	1.06355e+06	NaN	1.16123e+06	NaN	NaN	1.84252e+06	1.23239e+06	1.01381e+06	NaN	679297	2.17501e+06	1.51445e+06	1.27155e+06	1.3997e+06	1.37738e+06	1.5673e+06	NaN	1.48581e+06	5.05774e+06	4.36244e+06	4.48922e+06	943845	3.89648e+06	4.89675e+06	2.23314e+06	5.21776e+06	4.62175e+06	2.96216e+06	3.86999e+06	2.20706e+06	5.0897e+06	1.60016e+06	6.87354e+06	4.45378e+06
M219T603	3.60666e+06	4.1987e+06	8.24686e+06	3.63273e+06	4.39837e+06	1.17958e+07	6.33815e+06	3.28841e+06	4.62351e+06	2.69974e+06	2.94638e+06	3.35439e+06	3.06339e+06	5.2279e+06	3.26743e+06	2.67452e+06	5.16442e+06	3.9892e+06	2.09899e+06	3.62777e+06	3.46098e+06	2.76744e+06	3.59506e+06	3.69042e+06	5.82861e+06	5.89809e+06	6.30091e+06	2.82307e+06	5.53384e+06	5.20745e+06	6.07321e+06	5.92538e+06	6.18026e+06	6.71818e+06	NaN	3.47057e+06	7.0862e+06	5.35727e+06	7.75135e+06	6.84399e+06
M221T50	2.61016e+06	4.80163e+06	1.73775e+06	1.56968e+07	5.161e+06	1.81538e+07	499016	1.4802e+06	7.33349e+06	1.50555e+07	1.15619e+07	5.39559e+06	1.15303e+07	1.23922e+07	2.06895e+07	1.9717e+07	1.89882e+06	1.45352e+07	1.52277e+07	1.40916e+07	1.60036e+07	2.01672e+07	1.82973e+07	1.9804e+07	1.13772e+06	652121	1.2796e+06	1.78045e+07	1.7416e+06	615951	2.81969e+06	1.58561e+06	1.02773e+06	2.392e+06	772434	1.33704e+06	1.87292e+06	1.88599e+06	2.9952e+06	1.25382e+06
M239T50	1.9935e+06	3.29918e+06	1.05526e+06	5.3135e+06	3.51628e+06	1.32768e+07	848263	1.00137e+06	1.15852e+07	1.09105e+07	8.75965e+06	3.88143e+06	8.96086e+06	9.29675e+06	1.53592e+07	1.44657e+07	1.41289e+06	1.11027e+07	1.16227e+07	1.04208e+07	1.15974e+07	1.53241e+07	1.36289e+07	1.46004e+07	864415	1.1051e+06	937737	1.35029e+07	1.42676e+06	1.12233e+06	2.03432e+06	1.14522e+06	780252	1.59411e+06	1.33656e+06	1.04589e+06	1.56765e+06	1.35364e+06	2.20076e+06	882184
M244T603	NaN	1.99883e+06	1.71467e+06	NaN	852378	2.14357e+06	2.71328e+06	821991	1.82675e+06	1.33528e+06	1.36024e+06	1.3255e+06	712420	2.1904e+06	1.37472e+06	1.06197e+06	1.89518e+06	1.89999e+06	1.70016e+06	1.33026e+06	1.04885e+06	NaN	1.48662e+06	1.52789e+06	2.93096e+06	2.47739e+06	2.83339e+06	1.68408e+06	2.45453e+06	2.59452e+06	2.35781e+06	2.28282e+06	2.58109e+06	2.90205e+06	1.99235e+06	603821	2.83589e+06	1.87659e+06	3.88304e+06	6.19787e+06
M251T35	4.98512e+06	2.75268e+06	4.09349e+06	2.84092e+06	3.96862e+06	2.06539e+06	3.7722e+06	3.2685e+06	2.87893e+06	7.25318e+06	4.69525e+06	5.78658e+06	7.27374e+06	4.03099e+06	2.49032e+06	3.91671e+06	3.06002e+06	5.11251e+06	5.56363e+06	5.37165e+06	5.08452e+06	1.61425e+06	2.08556e+06	1.79498e+06	2.49814e+06	1.31684e+06	2.99737e+06	1.70196e+06	3.1407e+06	4.10974e+06	3.84159e+06	1.71594e+06	2.86194e+06	730001	2.11133e+06	4.12796e+06	733109	1.90956e+06	1.71667e+06	4.77579e+06
M282T551	2.98593e+06	2.37748e+06	3.3272e+06	2.84908e+06	2.78335e+06	2.15388e+06	2.88846e+06	1.89729e+06	2.82679e+06	NaN	1.46543e+06	2.6826e+06	2.3193e+06	NaN	2.0093e+06	NaN	3.08573e+06	1.72706e+06	NaN	2.48913e+06	2.40726e+06	2.54591e+06	2.06472e+06	2.52329e+06	5.46626e+06	6.5799e+06	4.6936e+06	1.98874e+06	5.27927e+06	5.92141e+06	2.58741e+06	5.3657e+06	3.64634e+06	3.69904e+06	4.73301e+06	3.49556e+06	5.27996e+06	4.16767e+06	6.47556e+06	4.37839e+06
M310T222	507630	452976	74384.1	471821	514427	474095	291562	410155	650757	661062	640281	633294	569363	468293	774494	767773	457208	514676	449699	456356	544616	735660	517156	575235	354529	249535	367935	526200	325078	207823	347844	412060	301590	349673	411910	413025	342747	375602	414544	300794
M313T127	4.86625e+06	3.06897e+06	2.54315e+06	3.47237e+06	3.75382e+06	3.84979e+06	2.69728e+06	2.6545e+06	4.41529e+06	4.57619e+06	3.86404e+06	4.59869e+06	4.3694e+06	4.2381e+06	4.78323e+06	6.32895e+06	2.67298e+06	3.06768e+06	2.78104e+06	2.97163e+06	3.18475e+06	4.43573e+06	3.27745e+06	3.47682e+06	2.96595e+06	4.21067e+06	2.53119e+06	4.77187e+06	2.97881e+06	2.8509e+06	3.33785e+06	3.12913e+06	2.96872e+06	2.79892e+06	3.59854e+06	3.20813e+06	3.28038e+06	3.15943e+06	4.5027e+06	2.73705e+06
M313T434	2.34939e+07	2.24699e+07	1.86904e+07	2.67683e+07	2.39109e+07	1.78923e+07	2.20382e+07	1.63647e+07	2.37593e+07	2.25155e+07	1.43394e+07	2.56272e+07	2.00431e+07	1.92578e+07	2.48153e+07	2.55255e+07	6.73611e+06	1.87596e+07	2.28636e+07	2.2204e+07	2.00315e+07	2.55983e+07	1.93634e+07	2.25014e+07	1.28247e+07	1.60281e+07	1.67276e+07	2.23722e+07	1.54227e+07	1.62875e+07	1.2711e+07	1.48848e+07	1.39949e+07	1.41299e+07	1.58909e+07	1.65671e+07	1.48289e+07	1.61494e+07	1.77615e+07	1.3107e+07
M313T597	6.02046e+06	4.38749e+06	972477	4.15973e+06	1.00144e+06	4.40914e+06	1.22241e+06	4.86782e+06	5.83442e+06	3.20455e+06	1.54801e+06	4.83482e+06	4.06442e+06	4.62359e+06	2.21274e+06	2.65409e+06	3.49956e+06	4.72911e+06	3.03889e+06	4.31896e+06	5.09526e+06	5.10087e+06	3.95396e+06	4.55712e+06	6.94113e+06	7.26612e+06	4.69844e+06	992455	5.4862e+06	5.10332e+06	3.90719e+06	7.07747e+06	4.68186e+06	4.45636e+06	4.76709e+06	NaN	9.59545e+06	5.66589e+06	1.12487e+07	6.32576e+06
M313T616	6.44207e+06	5.44817e+06	6.23373e+06	8.5681e+06	8.53911e+06	6.76371e+06	8.61182e+06	3.23224e+06	5.75631e+06	5.78403e+06	8.90182e+06	3.29442e+06	6.12972e+06	6.41919e+06	1.04714e+07	8.50981e+06	1.15218e+07	7.03776e+06	6.90121e+06	4.44586e+06	3.73637e+06	4.58076e+06	5.71772e+06	5.41646e+06	1.59837e+07	8.26535e+06	1.17575e+07	7.22205e+06	1.08154e+07	1.59357e+07	7.96917e+06	1.56827e+07	2.72023e+07	2.3715e+07	1.17814e+07	2.46936e+07	8.7213e+06	1.45797e+07	9.6285e+06	1.75213e+07
M316T48	9.25764e+06	4.04335e+06	9.33275e+06	3.47837e+06	7.57522e+06	1.76677e+07	2.48278e+06	8.10815e+06	8.71926e+06	8.53243e+06	1.14637e+07	4.5565e+06	3.94472e+06	7.22358e+06	8.03314e+06	4.52123e+06	1.4797e+07	9.43939e+06	1.46131e+07	8.18453e+06	1.08775e+07	7.03983e+06	1.41952e+07	1.2932e+07	1.08227e+07	1.55371e+07	1.72171e+07	9.21975e+06	1.08467e+07	1.28089e+07	2.61919e+07	1.65256e+07	1.55826e+07	2.68715e+07	1.48283e+07	1.87968e+07	6.25275e+06	1.42909e+07	2.07361e+07	1.27781e+07
M339T626	2.20942e+06	NaN	NaN	2.84853e+06	3.42092e+06	5.47e+06	NaN	NaN	2.05574e+06	3.28664e+06	6.24045e+06	NaN	2.89124e+06	2.91429e+06	2.75096e+06	2.86385e+06	7.45376e+06	NaN	2.98882e+06	NaN	NaN	2.34344e+06	2.79669e+06	NaN	5.97702e+06	4.75536e+06	5.2138e+06	3.39251e+06	6.90993e+06	5.71415e+06	4.6422e+06	3.99047e+06	6.90767e+06	4.66021e+06	6.57414e+06	8.77086e+06	4.27692e+06	1.06347e+07	6.7165e+06	4.90627e+06
M341T205	3.05634e+06	2.61539e+06	1.72776e+06	2.89126e+06	3.05773e+06	2.69528e+06	2.49383e+06	1.99839e+06	3.80346e+06	3.20783e+06	2.44054e+06	3.1879e+06	3.26106e+06	2.77348e+06	3.36788e+06	4.49952e+06	1.56895e+06	2.37378e+06	1.73633e+06	2.56561e+06	2.86398e+06	3.32189e+06	2.74624e+06	2.63574e+06	1.52966e+06	2.19629e+06	1.41407e+06	3.19174e+06	1.73899e+06	1.70841e+06	1.88286e+06	1.73788e+06	1.82108e+06	1.41337e+06	2.07961e+06	1.86548e+06	1.93371e+06	1.89105e+06	3.35298e+06	1.92199e+06
M341T222	4.61333e+06	4.0148e+06	4.49362e+06	5.66459e+06	4.69236e+06	3.85021e+06	4.26482e+06	3.09191e+06	8.92857e+06	5.69261e+06	4.15959e+06	4.87853e+06	6.40434e+06	4.62787e+06	6.27837e+06	8.44949e+06	3.8846e+06	3.54178e+06	3.18501e+06	4.2585e+06	4.55177e+06	5.8388e+06	4.74009e+06	5.35369e+06	2.91427e+06	3.54978e+06	3.56923e+06	4.93397e+06	3.2567e+06	3.21433e+06	2.61879e+06	3.01351e+06	2.61921e+06	2.13271e+06	3.53838e+06	3.03365e+06	2.66219e+06	2.83978e+06	3.7507e+06	2.31384e+06
M341T460	5.33663e+07	4.68535e+07	5.83489e+07	1.82503e+07	3.78776e+07	3.52696e+07	4.99949e+07	3.37129e+07	4.65049e+07	4.89411e+07	2.38812e+07	5.17257e+07	4.84773e+07	4.59758e+07	4.86073e+07	4.58134e+07	2.33235e+07	4.13624e+07	4.82544e+07	4.15952e+07	4.89782e+07	5.10372e+07	4.39819e+07	4.49578e+07	2.93207e+07	3.35665e+07	3.28287e+07	3.83854e+07	2.81897e+07	2.8842e+07	1.95766e+07	3.82255e+07	3.17604e+07	2.9798e+07	3.05667e+07	3.17668e+07	2.61179e+07	2.43546e+07	4.21294e+07	3.14064e+07
M360T48	1.88621e+06	773173	2.18128e+06	1.15607e+06	1.38741e+06	2.30384e+06	1.3944e+06	1.37333e+06	1.02142e+06	1.98848e+06	2.08636e+06	1.40454e+06	625930	1.31018e+06	1.89518e+06	812828	2.73291e+06	1.32749e+06	3.73745e+06	2.41146e+06	2.28433e+06	1.26871e+06	3.94162e+06	2.15501e+06	2.52446e+06	2.21631e+06	3.47806e+06	2.12187e+06	1.82624e+06	2.56676e+06	3.98463e+06	2.95905e+06	2.76322e+06	5.46475e+06	4.77025e+06	2.63447e+06	2.36368e+06	3.90287e+06	4.39749e+06	3.3263e+06
M361T435	1.02599e+07	8.73375e+06	1.83099e+06	9.78464e+06	8.81911e+06	6.21013e+06	7.43814e+06	8.53492e+06	1.06191e+07	1.20005e+07	7.11047e+06	1.04989e+07	8.83931e+06	7.45461e+06	1.12206e+07	8.6401e+06	6.94572e+06	9.67281e+06	7.27203e+06	5.58574e+06	9.75291e+06	1.12308e+07	9.56675e+06	3.50696e+06	6.99248e+06	8.74497e+06	8.18378e+06	8.20312e+06	7.01144e+06	6.41204e+06	4.80573e+06	6.46357e+06	5.28125e+06	1.8926e+06	8.34618e+06	4.24273e+06	5.72486e+06	7.16227e+06	4.27439e+06	4.93592e+06
M361T460	7.7891e+06	7.71697e+06	8.72192e+06	5.9649e+06	4.38538e+06	5.59283e+06	7.56367e+06	3.61971e+06	8.09421e+06	5.86806e+06	3.95728e+06	8.84577e+06	7.98245e+06	6.84667e+06	7.98719e+06	5.49772e+06	2.81335e+06	5.58109e+06	7.38967e+06	6.49242e+06	6.80145e+06	8.21621e+06	6.14303e+06	6.63381e+06	3.86844e+06	NaN	3.52533e+06	5.45395e+06	3.70169e+06	2.69599e+06	2.124e+06	3.89627e+06	3.84884e+06	3.53073e+06	3.44239e+06	4.76127e+06	3.2741e+06	3.70978e+06	5.82398e+06	3.89843e+06
M365T334	136502	111103	69990.8	163903	91478.7	121049	56705.9	NaN	258246	108799	166334	162622	194756	154221	286379	286628	80967	69696.2	185378	228364	236441	302426	197940	239807	109147	79314	81966.7	143258	98273.2	111616	NaN	71831.9	129125	49010.6	185157	138260	93495.5	86206.8	142500	99851.6
M365T578	383502	NaN	NaN	NaN	183725	422245	NaN	NaN	748806	567576	859356	442771	412730	574015	785601	735936	284596	440756	NaN	NaN	655702	NaN	687037	620451	357224	433773	312813	517848	393088	NaN	361180	455411	385649	400894	589414	330649	512865	538026	604096	382241
M368T568	733347	NaN	272127	559582	240317	NaN	103614	499481	1.4018e+06	372400	903829	729745	647369	556202	1.11449e+06	1.00974e+06	218119	490051	787714	476200	365907	716866	907319	618136	418156	301540	257951	580485	216370	NaN	106971	471960	NaN	104417	NaN	139376	NaN	114673	NaN	NaN
M369T590	5.882e+08	4.96635e+08	4.98803e+08	4.1277e+08	3.29666e+08	3.7243e+08	4.41873e+08	3.17452e+08	5.13082e+08	4.7569e+08	1.53908e+08	4.85329e+08	4.54399e+08	4.64633e+08	3.99192e+08	3.21478e+08	6.39199e+08	5.13181e+08	4.18752e+08	4.83853e+08	5.08919e+08	5.17081e+08	4.34207e+08	4.82785e+08	1.47638e+09	1.26363e+09	1.30783e+09	3.30599e+08	1.14974e+09	1.28931e+09	6.7249e+08	1.47474e+09	1.20242e+09	9.07424e+08	1.09642e+09	8.04493e+08	1.43236e+09	6.4048e+08	1.77412e+09	1.29767e+09
M372T97	2.93298e+07	1.7105e+07	2.9421e+07	1.76674e+07	1.75616e+07	4.60087e+07	1.13764e+07	2.03465e+07	1.13975e+07	2.87971e+07	3.77345e+07	1.24109e+07	1.2305e+07	1.94305e+07	2.50071e+07	1.4078e+07	5.17947e+07	2.27431e+07	3.88657e+07	2.4584e+07	3.14203e+07	8.98656e+06	4.17067e+07	3.27148e+07	4.92494e+07	2.27934e+07	5.48173e+07	2.43268e+07	3.89374e+07	2.9311e+07	7.8593e+07	5.3181e+07	5.49598e+07	8.3107e+07	6.37256e+07	5.95954e+07	5.12825e+07	6.10943e+07	9.05008e+07	4.53875e+07
M373T222	202680	49230.5	193904	133520	183680	267700	122736	189493	116664	252927	72950	145614	124049	125027	38089.9	NaN	104763	175804	276490	84235.5	256465	105184	129116	262406	389517	494536	366137	54077.2	309614	118020	278083	483310	142975	127508	289295	236876	272851	158576	142945	309654
M384T90	408020	NaN	305597	183725	137626	310483	NaN	277155	150225	173719	216268	307876	75082.4	21506.8	124411	57203.3	2.14956e+06	325510	176344	48902	377771	119827	513757	386783	2.10587e+06	2.18268e+06	2.55322e+06	252656	1.40842e+06	2.69171e+06	3.70576e+06	2.5962e+06	2.746e+06	3.83133e+06	3.58085e+06	1.00053e+06	2.66909e+06	2.74083e+06	4.31388e+06	2.43591e+06
M385T423	2.82001e+06	NaN	3.1352e+06	3.24134e+06	3.447e+06	2.35024e+06	NaN	1.77984e+06	4.03444e+06	4.38983e+06	4.06348e+06	3.00722e+06	3.8868e+06	2.00852e+06	5.24677e+06	4.53849e+06	813806	2.92908e+06	NaN	4.30087e+06	3.71085e+06	5.62331e+06	3.06685e+06	2.7194e+06	1.73947e+06	2.97352e+06	1.64357e+06	3.54066e+06	945316	2.51444e+06	892938	2.16743e+06	1.18126e+06	1.49197e+06	1.49725e+06	1.11868e+06	2.55607e+06	1.97976e+06	2.23014e+06	1.741e+06
M385T551	906583	564482	1.77572e+06	768421	892120	1.0337e+06	1.39276e+06	708771	894944	944246	331756	604220	1.52976e+06	374118	195530	522085	1.3434e+06	663137	539671	690176	1.09195e+06	988754	738575	726203	2.56512e+06	1.79556e+06	3.00758e+06	504137	2.64622e+06	2.81547e+06	1.25142e+06	2.46185e+06	2.11529e+06	1.08891e+06	2.82736e+06	2.2424e+06	2.38416e+06	1.84947e+06	3.33657e+06	2.63375e+06
M385T563	384105	770106	792816	349676	501743	894846	1.10144e+06	569251	528744	501994	340634	628618	534619	494303	367836	517455	NaN	592739	1.17711e+06	521865	650935	419174	414108	696038	1.17976e+06	1.48392e+06	1.51039e+06	464179	1.16869e+06	1.70918e+06	862608	1.36571e+06	1.35813e+06	1.07444e+06	1.17773e+06	1.12482e+06	1.45337e+06	923620	1.49981e+06	1.33081e+06
M385T98	1.15632e+06	531530	908313	653692	990861	445926	996861	NaN	NaN	1.08538e+06	411436	907680	1.04967e+06	1.02296e+06	962054	1.12556e+06	667692	773372	793966	865405	929033	1.00874e+06	690743	800365	1.18215e+06	1.64993e+06	1.34207e+06	665875	1.13483e+06	1.01553e+06	725960	1.45143e+06	921958	778383	1.46903e+06	1.40922e+06	1.15375e+06	1.01683e+06	1.43022e+06	1.17148e+06
M386T55	5.27435e+06	2.99791e+06	6.11943e+06	3.53051e+06	3.77444e+06	5.89537e+06	3.96712e+06	3.98335e+06	3.52633e+06	5.74127e+06	5.13808e+06	4.1102e+06	1.70158e+06	2.90838e+06	5.93758e+06	2.67439e+06	5.06407e+06	3.7863e+06	7.92343e+06	6.32702e+06	7.26297e+06	4.68684e+06	8.94335e+06	5.89573e+06	5.65948e+06	2.38433e+06	7.34523e+06	4.75638e+06	3.77496e+06	6.41704e+06	9.93556e+06	7.60223e+06	5.95809e+06	6.06761e+06	1.09361e+07	4.51988e+06	5.81368e+06	6.37403e+06	1.34111e+07	7.11011e+06
M386T603	1.87198e+07	1.95749e+07	1.86484e+07	1.66672e+07	1.2386e+07	2.52614e+07	2.30838e+07	1.70069e+07	2.09928e+07	1.53796e+07	1.62619e+07	1.94681e+07	3.45678e+06	5.13977e+06	2.0537e+07	1.43122e+07	2.14551e+07	1.94672e+07	1.6729e+07	1.61437e+07	1.5506e+07	1.55068e+07	1.77646e+07	1.70423e+07	2.1916e+07	2.25865e+07	4.60195e+07	6.90963e+06	2.23732e+07	2.20885e+07	4.08057e+07	2.3319e+07	2.24126e+07	2.88736e+07	2.00947e+07	1.65292e+07	2.55454e+07	2.64871e+07	2.79149e+07	2.8277e+07
M388T65	1.5766e+06	1.17492e+06	1.66527e+06	1.051e+06	1.01878e+06	1.46408e+06	1.47987e+06	871321	1.11633e+06	1.49727e+06	1.56767e+06	1.26089e+06	666131	824800	1.70844e+06	493435	1.9255e+06	714231	2.08345e+06	1.58285e+06	1.93786e+06	1.48027e+06	2.71797e+06	1.81502e+06	1.81513e+06	2.09978e+06	3.20789e+06	1.7791e+06	955432	2.13421e+06	1.83964e+06	2.61907e+06	2.49444e+06	4.70672e+06	4.39392e+06	2.09465e+06	2.90933e+06	2.69539e+06	5.27363e+06	2.88952e+06
M401T307	2.93371e+06	2.9314e+06	5.0675e+06	3.53248e+06	928085	837587	1.15734e+06	1.90969e+06	9.69631e+06	3.78579e+06	2.19375e+06	3.82635e+06	3.85297e+06	2.83142e+06	3.26612e+06	3.01647e+06	683988	4.36218e+06	3.28892e+06	4.46104e+06	4.97394e+06	2.75976e+06	1.15468e+06	5.35249e+06	537047	1.90501e+06	626626	2.12139e+06	1.37816e+06	1.90087e+06	897217	2.921e+06	1.40406e+06	784451	1.12504e+06	957525	2.3925e+06	860922	1.55079e+06	1.89963e+06
M414T200	1.13194e+06	751554	1.47824e+06	1.29927e+06	1.41633e+06	1.27211e+06	730713	230963	659337	1.0627e+06	1.07987e+06	2.0896e+06	1.41862e+06	796126	71241.9	600539	2.73982e+06	728670	1.21944e+06	1.57689e+06	NaN	883266	958753	820968	2.54233e+06	2.09727e+06	2.83521e+06	1.29906e+06	2.14081e+06	2.92822e+06	3.14069e+06	1.60247e+06	2.7663e+06	2.65697e+06	2.59984e+06	2.01716e+06	3.03685e+06	174475	3.84999e+06	2.42074e+06
M431T82	1.11312e+06	182651	609710	1.00846e+06	267261	1.19655e+06	134547	1.25888e+06	730469	536082	1.11781e+06	1.1182e+06	723792	806194	836456	669948	1.27081e+06	1.1037e+06	1.16161e+06	1.05126e+06	1.25125e+06	640264	955707	1.19e+06	390525	483303	352474	370634	326101	194012	1.2618e+06	712186	370895	570862	104799	288000	505417	442738	428518	418806
M442T107	3.3323e+06	1.6886e+06	4.85874e+06	NaN	593161	4.98252e+06	1.989e+06	NaN	2.38496e+06	1.67287e+06	3.46395e+06	1.23742e+06	NaN	1.35933e+06	960542	NaN	5.21783e+06	2.42194e+06	1.87692e+06	965942	5.03765e+06	2.05191e+06	5.27858e+06	2.08407e+06	6.21415e+06	8.14083e+06	5.7507e+06	574229	4.07552e+06	6.76401e+06	7.91745e+06	8.7917e+06	6.47099e+06	1.63385e+07	1.13569e+07	3.77811e+06	5.84229e+06	6.88766e+06	1.29889e+07	9.30699e+06
M452T96	3.4145e+06	2.68306e+06	1.78704e+06	4.29094e+06	3.80862e+06	1.63021e+06	1.57691e+06	2.17664e+06	3.49943e+06	3.54838e+06	2.84294e+06	3.0959e+06	3.1204e+06	2.64923e+06	4.29492e+06	6.23209e+06	6.14353e+06	2.59939e+06	2.03803e+06	2.71061e+06	2.39767e+06	2.80394e+06	3.36595e+06	2.82039e+06	4.75716e+06	4.82032e+06	4.90195e+06	3.68652e+06	6.68754e+06	5.65866e+06	5.68416e+06	4.02396e+06	3.84668e+06	6.29577e+06	7.58338e+06	3.85849e+06	2.43036e+06	9.27783e+06	5.23542e+06	3.60346e+06
M453T96	628727	378564	235262	841120	771149	316942	80593.6	423373	603906	668320	572210	664461	537820	476850	835882	1.20365e+06	1.10768e+06	570728	403362	447719	469642	578439	606992	519888	792963	946284	835218	703432	1.36852e+06	1.07395e+06	1.24821e+06	767412	850063	1.32749e+06	1.59871e+06	431111	654623	2.0406e+06	1.01365e+06	862735
M457T100	1.9123e+06	2.037e+06	1.2879e+06	3.60587e+06	2.73435e+06	731126	1.23449e+06	2.17294e+06	1.8137e+06	1.96478e+06	545022	2.48856e+06	1.54943e+06	2.0548e+06	1.63005e+06	2.24425e+06	3.35451e+06	2.43158e+06	1.28939e+06	2.33226e+06	607723	1.81417e+06	2.15368e+06	2.22287e+06	2.90439e+06	4.66265e+06	5.25441e+06	2.31969e+06	5.24125e+06	4.55432e+06	3.42543e+06	4.09458e+06	1.65452e+06	5.26013e+06	4.97507e+06	1.94902e+06	4.03271e+06	6.34765e+06	5.72676e+06	4.07766e+06
M460T61	1.83755e+07	2.31436e+07	7.67638e+07	3.65675e+07	3.88762e+07	3.66004e+07	3.74538e+07	3.05799e+07	1.21042e+07	4.54116e+07	1.13424e+07	1.80307e+07	2.3165e+07	2.23173e+07	3.58749e+07	1.69406e+07	2.5528e+07	3.93498e+07	4.2574e+07	3.45965e+07	1.6604e+07	1.32337e+07	2.35953e+07	4.06275e+07	2.51705e+07	1.20449e+07	1.75542e+07	3.06089e+07	1.29038e+07	1.0815e+07	1.38364e+07	2.56192e+07	2.03291e+07	1.91081e+07	6.88939e+06	1.77344e+07	1.53246e+07	2.38272e+07	1.68259e+07	1.72602e+07
M461T61	5.13042e+06	6.78595e+06	2.18121e+07	1.02355e+07	1.14585e+07	1.04702e+07	1.07021e+07	8.55762e+06	3.47609e+06	1.28609e+07	3.15019e+06	4.87101e+06	6.69531e+06	6.30852e+06	1.02599e+07	4.70438e+06	7.48057e+06	1.13929e+07	1.2213e+07	9.69159e+06	4.69321e+06	3.78513e+06	6.84477e+06	1.16426e+07	7.45408e+06	3.36761e+06	5.07294e+06	8.59448e+06	3.59309e+06	3.11191e+06	3.9458e+06	7.49715e+06	5.81535e+06	5.27059e+06	2.05984e+06	5.10444e+06	4.24373e+06	6.79135e+06	4.81021e+06	4.97359e+06
M463T292	559523	481366	896877	441033	515948	1.14083e+06	659251	501173	935577	969234	1.02488e+06	999501	890773	988938	862592	817813	NaN	740217	1.20591e+06	1.03923e+06	1.42693e+06	873584	1.27471e+06	1.49248e+06	41134.6	33768.7	22089.8	869136	57074.6	NaN	131626	32855.1	29788	63735.3	NaN	46687	19320.1	25643	NaN	54391.5
M464T222	5.12915e+06	3.26024e+06	2.8918e+06	3.54803e+06	3.87018e+06	2.88424e+06	2.98979e+06	2.70107e+06	4.98484e+06	4.6405e+06	5.9055e+06	3.82051e+06	4.55559e+06	3.44189e+06	5.34601e+06	6.05672e+06	1.93648e+06	2.98575e+06	2.60676e+06	3.78689e+06	3.73625e+06	2.50369e+06	1.88213e+06	3.20537e+06	2.31857e+06	2.65811e+06	2.23412e+06	3.95761e+06	2.30572e+06	1.18057e+06	1.10113e+06	2.57933e+06	2.27112e+06	1.70749e+06	2.81968e+06	2.66162e+06	2.18656e+06	2.40376e+06	2.88317e+06	1.94201e+06
M465T222	1.05461e+06	692912	701678	752320	269486	776118	650996	644674	999430	1.10095e+06	832108	247584	962621	823061	1.2131e+06	1.27072e+06	448863	649652	NaN	809348	477291	1.51753e+06	1.07575e+06	746153	540828	714985	489306	934020	484340	265140	509373	593564	195238	410964	624614	469478	482580	592468	673083	392754
M467T70	NaN	NaN	NaN	173347	328729	61446.5	NaN	84015.2	NaN	88709.3	164795	294315	197290	NaN	NaN	59034.1	616418	216743	NaN	NaN	NaN	NaN	251555	341375	396916	441360	582858	262400	677663	948804	595061	594937	423321	621618	442236	361216	290504	333100	327981	1.05628e+06
M468T84	1.25982e+07	1.25403e+07	1.24065e+07	1.40197e+07	1.22064e+07	8.48291e+06	1.03693e+07	1.25681e+07	1.15854e+07	1.17578e+07	1.02114e+07	1.37911e+07	1.07752e+07	1.07274e+07	1.17572e+07	1.3709e+07	4.13948e+07	1.08008e+07	1.14589e+07	1.13474e+07	1.13136e+07	1.30341e+07	1.31914e+07	1.25624e+07	2.56889e+07	2.29108e+07	3.61381e+07	1.11321e+07	2.82346e+07	3.76299e+07	5.28074e+07	3.00373e+07	2.65929e+07	3.17568e+07	3.45119e+07	2.84935e+07	2.45343e+07	3.51815e+07	2.93932e+07	2.479e+07
M468T93	1.6775e+08	7.10054e+07	1.23346e+08	1.77437e+08	9.95169e+07	9.38333e+07	1.06976e+08	1.57758e+08	1.53863e+08	1.57041e+08	6.74168e+07	8.18826e+07	1.56916e+08	1.37172e+08	7.33386e+07	7.58827e+07	3.43462e+08	1.38358e+08	1.15208e+08	1.50682e+08	7.11883e+07	1.67501e+08	9.62942e+07	1.57472e+08	2.1876e+08	1.48539e+08	3.49964e+08	6.62863e+07	3.04925e+08	1.82315e+08	4.27837e+08	3.02348e+08	2.35919e+08	3.34002e+08	3.39201e+08	2.64423e+08	2.65223e+08	3.95295e+08	1.56732e+08	2.53124e+08
M469T84	3.02255e+06	3.0593e+06	NaN	3.50239e+06	2.90108e+06	2.01625e+06	2.55098e+06	2.98914e+06	2.86895e+06	2.87864e+06	2.49033e+06	3.26914e+06	2.64282e+06	2.62942e+06	3.06965e+06	2.99134e+06	9.44175e+06	2.74296e+06	2.93399e+06	2.93402e+06	3.03217e+06	3.23998e+06	3.25268e+06	3.04187e+06	6.18707e+06	5.60546e+06	8.69811e+06	2.688e+06	6.68319e+06	9.07144e+06	1.32978e+07	7.28439e+06	6.43308e+06	7.81597e+06	8.41047e+06	6.82005e+06	5.8451e+06	8.45286e+06	7.18457e+06	5.95282e+06
M478T132	2.35833e+07	1.67525e+07	1.67185e+07	1.91129e+07	1.8274e+07	1.04383e+07	1.46682e+07	1.4493e+07	2.14012e+07	2.09968e+07	1.23874e+07	2.07058e+07	1.87762e+07	1.79223e+07	2.0037e+07	2.36458e+07	9.20924e+06	1.73702e+07	1.53533e+07	1.60623e+07	1.80525e+07	2.14243e+07	1.62824e+07	1.82902e+07	1.08739e+07	1.66457e+07	1.2537e+07	1.83814e+07	1.22217e+07	1.39148e+07	1.08867e+07	1.31745e+07	1.17126e+07	1.11385e+07	1.45063e+07	9.54934e+06	1.49622e+07	1.09672e+07	1.76702e+07	1.23757e+07
M478T390	190291	75850.2	86964.1	12040.3	45519.6	46005.4	61585.7	170184	262150	153294	145016	192649	188716	157643	266650	270741	127203	127561	44893.8	178126	261678	195276	148423	127596	NaN	50432.8	36555.5	171832	10429	50216.9	176497	33658.9	99123.8	17565.4	97474.2	284507	92876	47811.4	40309.6	13347.5
M482T105	1.17151e+07	1.07211e+07	1.38978e+07	9.84872e+06	1.41751e+07	8.34957e+06	9.6221e+06	1.21436e+07	NaN	NaN	8.99339e+06	1.46158e+07	1.17442e+07	1.02656e+07	8.4739e+06	1.13539e+07	5.15082e+07	1.03477e+07	9.55409e+06	NaN	NaN	NaN	8.45382e+06	1.00472e+07	3.15598e+07	3.13318e+07	4.18627e+07	9.59647e+06	3.71023e+07	4.50828e+07	6.83015e+07	3.83345e+07	4.03329e+07	5.05e+07	4.12972e+07	4.00549e+07	3.42685e+07	5.07153e+07	4.00224e+07	3.38962e+07
M482T114	1.04604e+08	8.6335e+07	1.11658e+08	7.05018e+07	5.32829e+07	5.93972e+07	8.06454e+07	1.02289e+08	1.02979e+08	1.2141e+08	7.81261e+07	1.17909e+08	4.19962e+07	1.08507e+08	7.71316e+07	1.12578e+08	2.14618e+08	8.2004e+07	4.07439e+07	3.22305e+07	7.88149e+07	1.00272e+08	7.82068e+07	8.41173e+07	1.48987e+08	1.79174e+08	2.19507e+08	8.50464e+07	1.69296e+08	2.06679e+08	2.96714e+08	2.11554e+08	1.86934e+08	2.34008e+08	1.93703e+08	1.99189e+08	1.66598e+08	2.08894e+08	2.19011e+08	1.56055e+08
M482T155	1.65919e+06	662447	949813	643556	2.21512e+06	1.09667e+06	682473	915362	764974	2.33808e+06	2.0797e+06	599844	2.51342e+06	1.38885e+06	2.00555e+06	3.84589e+06	1.17943e+06	1.01442e+06	123214	584505	708001	2.16609e+06	883436	1.45296e+06	969871	468783	720084	905651	1.35961e+06	819458	1.89853e+06	NaN	496352	234455	516449	682088	708964	959250	1.39552e+06	639090
M482T222	8.47962e+07	7.11166e+07	6.93087e+07	8.07184e+07	8.30575e+07	6.40643e+07	6.56011e+07	5.8328e+07	1.10709e+08	9.9432e+07	7.88459e+07	8.82375e+07	9.97495e+07	7.17727e+07	1.15845e+08	1.3532e+08	4.21865e+07	6.25403e+07	5.81353e+07	8.42834e+07	8.4696e+07	1.08631e+08	8.37093e+07	7.23474e+07	5.09315e+07	5.6657e+07	5.06268e+07	8.68079e+07	4.71657e+07	5.10298e+07	4.80113e+07	5.74194e+07	4.80068e+07	3.77751e+07	6.1724e+07	5.54577e+07	4.63322e+07	5.03205e+07	6.30392e+07	4.0652e+07
M483T222	2.11799e+07	1.79756e+07	1.75652e+07	2.02729e+07	2.09023e+07	1.64633e+07	1.62825e+07	1.47864e+07	2.84151e+07	2.49617e+07	2.00152e+07	2.15901e+07	2.48673e+07	1.80941e+07	2.86822e+07	3.42731e+07	1.03334e+07	1.59892e+07	1.53092e+07	2.125e+07	2.16155e+07	2.84681e+07	2.08557e+07	1.83875e+07	1.29959e+07	1.39734e+07	1.19387e+07	2.23587e+07	1.15904e+07	1.3648e+07	1.23005e+07	1.41775e+07	1.2622e+07	9.49033e+06	1.67459e+07	1.38483e+07	1.16107e+07	1.25913e+07	1.5559e+07	1.01533e+07
M483T342	258084	113827	249617	33422.6	56186.2	342051	158425	346226	413147	360747	334467	386850	241952	281527	303016	318978	171620	285615	162340	310994	240147	247045	219013	399317	47315.6	208502	151549	160259	82588.7	41178.7	363307	180722	329606	91581.7	123181	472580	198243	167689	92080.8	160845
M487T238	1.0605e+07	1.26947e+07	1.59181e+07	1.2377e+07	1.25056e+07	7.18697e+06	1.55287e+07	1.44615e+07	1.35744e+07	1.43546e+07	8.17214e+06	1.47093e+07	1.5853e+07	1.16139e+07	1.49163e+07	1.35374e+07	5.16126e+06	1.53128e+07	1.30856e+07	1.47188e+07	1.53235e+07	1.32659e+07	1.37147e+07	1.49185e+07	6.76991e+06	NaN	8.14273e+06	1.30298e+07	8.00979e+06	8.27692e+06	5.95451e+06	1.08007e+07	7.82444e+06	5.21209e+06	9.49297e+06	NaN	7.90998e+06	6.32605e+06	7.16444e+06	7.95797e+06
M487T249	5.6987e+06	4.43027e+06	1.05715e+07	5.21572e+06	6.10773e+06	5.48297e+06	8.03317e+06	6.57374e+06	7.61518e+06	8.14682e+06	6.08509e+06	6.40598e+06	5.76586e+06	7.79281e+06	7.98585e+06	5.7754e+06	1.67089e+06	7.88916e+06	6.4281e+06	7.00206e+06	8.30026e+06	7.37966e+06	7.26898e+06	8.01604e+06	2.22743e+06	2.67112e+06	2.7291e+06	6.47639e+06	2.38437e+06	4.09773e+06	1.88545e+06	3.55221e+06	2.18703e+06	2.79161e+06	2.10553e+06	1.69575e+06	2.22665e+06	1.54231e+06	2.94335e+06	2.35122e+06
M490T334	359512	273570	310763	305983	410313	78978.3	385698	211015	377321	324000	127435	329439	362523	224239	431352	546019	162660	370023	262289	488639	312106	581866	519314	443227	137947	260494	140887	262847	206244	184626	NaN	110920	149673	128449	212664	116540	219484	127499	245513	112019
M490T84	NaN	2.44726e+06	NaN	2.50256e+06	2.49913e+06	NaN	2.02921e+06	2.29141e+06	2.65031e+06	1.99672e+06	1.81414e+06	2.54181e+06	1.76964e+06	1.42805e+06	2.59625e+06	2.13547e+06	5.49966e+06	1.53054e+06	2.28834e+06	2.48286e+06	2.49835e+06	2.50687e+06	2.55256e+06	2.00892e+06	3.75026e+06	3.24441e+06	6.8142e+06	1.6553e+06	4.12265e+06	6.57301e+06	5.90699e+06	5.90202e+06	3.80995e+06	5.00608e+06	5.85008e+06	4.02634e+06	3.28253e+06	4.85907e+06	4.14878e+06	3.66932e+06
M491T96	375675	284303	270169	492222	1.02889e+06	1.55005e+06	673239	681927	280723	211857	1.09172e+06	359736	701723	709827	732095	916881	310416	677623	678536	295013	196998	1.17096e+06	460474	818226	168201	219644	63745.7	884713	214759	41656.2	450158	NaN	61661	191812	36003.2	270343	158220	329079	178245	224723
M492T80	7.46413e+06	8.21304e+06	9.40239e+06	8.37282e+06	8.302e+06	4.51421e+06	8.45069e+06	9.43271e+06	8.17607e+06	9.14058e+06	7.87383e+06	1.14941e+07	9.01387e+06	8.39356e+06	8.4416e+06	9.98158e+06	8.45993e+06	8.41263e+06	1.0447e+07	8.63135e+06	9.13888e+06	8.94196e+06	9.79168e+06	8.48553e+06	8.66225e+06	1.09994e+07	2.90966e+07	8.51773e+06	1.13015e+07	1.68779e+07	1.19442e+07	1.1392e+07	9.79576e+06	1.09873e+07	1.21389e+07	9.19184e+06	9.38755e+06	1.43415e+07	1.20139e+07	1.05457e+07
M493T584	NaN	NaN	2.11975e+06	442294	1.36893e+06	NaN	1.57749e+06	NaN	NaN	734272	NaN	NaN	NaN	NaN	792456	602083	3.07906e+07	899983	1.43934e+06	653851	NaN	NaN	518763	734929	4.67642e+07	3.26588e+07	2.2487e+07	649122	6.5627e+07	3.09502e+07	1.7372e+07	8.30587e+06	2.72908e+07	3.40532e+07	4.01663e+07	9.60441e+07	1.33688e+07	8.37489e+07	5.9991e+06	2.88811e+07
M494T93	1.91006e+08	1.50422e+08	1.25568e+08	3.22353e+08	1.78918e+08	4.22813e+07	8.07598e+07	1.33255e+08	1.88648e+08	1.79758e+08	9.83001e+07	1.64262e+08	1.40313e+08	1.15836e+08	2.18123e+08	2.53063e+08	2.09021e+08	1.37389e+08	1.35402e+08	1.79533e+08	1.4909e+08	2.00162e+08	2.02525e+08	1.52868e+08	2.47878e+08	2.54354e+08	3.74729e+08	1.83592e+08	2.9106e+08	3.73183e+08	2.52692e+08	3.02947e+08	2.19756e+08	2.80806e+08	4.2543e+08	1.43472e+08	2.34097e+08	3.70345e+08	3.24117e+08	2.33682e+08
M495T584	NaN	106465	1.96657e+06	NaN	799226	NaN	3.11307e+06	255037	NaN	1.27184e+06	NaN	NaN	507151	299427	1.3553e+06	515655	2.71286e+07	1.62099e+06	2.24033e+06	718849	NaN	NaN	1.54749e+06	1.36215e+06	2.93357e+07	2.17426e+07	2.11852e+07	921181	4.05271e+07	2.73825e+07	2.06372e+07	7.89794e+06	2.93614e+07	2.91103e+07	3.56427e+07	7.84196e+07	1.30089e+07	7.90591e+07	5.0882e+06	2.76675e+07
M495T595	NaN	NaN	2.46637e+06	762106	1.89019e+06	NaN	3.6383e+06	NaN	NaN	1.65378e+06	NaN	NaN	474019	763545	1.1016e+06	234441	1.26736e+08	2.55505e+06	2.51095e+06	1.09306e+06	NaN	NaN	2.62121e+06	1.90021e+06	7.91192e+07	6.83264e+07	5.76127e+07	1.12179e+06	1.11845e+08	1.18465e+08	8.26563e+07	2.95317e+07	1.31664e+08	9.57059e+07	8.49635e+07	2.60045e+08	4.38226e+07	1.71848e+08	1.78116e+07	1.09042e+08
M496T132	3.98708e+09	3.05748e+09	2.93178e+09	3.24963e+09	3.14196e+09	1.73906e+09	2.72172e+09	2.46779e+09	3.65719e+09	3.64078e+09	2.14287e+09	3.79848e+09	3.43232e+09	2.90681e+09	3.48076e+09	3.79764e+09	1.59548e+09	3.02972e+09	2.63699e+09	2.84419e+09	3.2257e+09	3.72967e+09	2.8775e+09	3.16818e+09	1.85249e+09	2.79893e+09	2.06576e+09	2.98129e+09	2.11648e+09	2.43945e+09	1.93115e+09	2.50326e+09	1.93423e+09	1.86916e+09	2.44969e+09	1.64935e+09	2.62296e+09	1.95411e+09	3.25322e+09	2.15256e+09
M496T93	8.58765e+06	5.79448e+06	4.83795e+06	1.32206e+07	6.96874e+06	NaN	2.2933e+06	5.4787e+06	7.86135e+06	7.48082e+06	3.93332e+06	6.5265e+06	6.04793e+06	4.37497e+06	9.2542e+06	1.02722e+07	7.94078e+06	5.25986e+06	5.40175e+06	7.79653e+06	6.13085e+06	8.43502e+06	8.35181e+06	6.02199e+06	1.0255e+07	1.05005e+07	1.62065e+07	7.27174e+06	1.21954e+07	1.59325e+07	1.03293e+07	1.26735e+07	8.87784e+06	1.15863e+07	1.87434e+07	6.02384e+06	9.76908e+06	1.59128e+07	1.42488e+07	9.40253e+06
M497T132	1.06735e+09	8.19437e+08	7.85642e+08	8.74288e+08	8.45501e+08	4.68603e+08	7.30853e+08	6.61242e+08	9.79189e+08	9.4671e+08	5.75674e+08	1.02268e+09	9.24679e+08	7.76596e+08	9.36117e+08	1.01141e+09	4.15583e+08	8.09669e+08	7.03471e+08	7.61346e+08	8.60823e+08	9.93744e+08	7.44386e+08	8.50855e+08	4.95455e+08	7.19298e+08	5.52741e+08	7.98132e+08	5.65715e+08	6.47591e+08	5.14073e+08	6.67353e+08	5.15777e+08	4.63445e+08	6.49884e+08	4.48243e+08	6.96036e+08	5.4211e+08	8.65723e+08	5.71118e+08
M498T132	1.76002e+08	1.39767e+08	1.39048e+08	1.41767e+08	1.44241e+08	8.25251e+07	1.23898e+08	1.12935e+08	1.68333e+08	1.6391e+08	9.71365e+07	1.75384e+08	1.51007e+08	1.31322e+08	1.59464e+08	1.74553e+08	6.98707e+07	1.33258e+08	1.13877e+08	1.28684e+08	1.46597e+08	1.6946e+08	1.31027e+08	1.45761e+08	8.29801e+07	1.25844e+08	9.68421e+07	1.34749e+08	9.55294e+07	1.1047e+08	8.75066e+07	1.14503e+08	8.68814e+07	8.38403e+07	1.09837e+08	7.52173e+07	1.16406e+08	8.84795e+07	1.45799e+08	9.63232e+07
M499T132	2.39634e+07	1.8853e+07	1.74827e+07	1.93502e+07	1.84634e+07	1.1054e+07	1.65475e+07	1.44931e+07	2.11971e+07	2.11042e+07	1.27666e+07	2.25554e+07	1.98111e+07	1.7183e+07	2.16231e+07	2.24859e+07	9.64958e+06	1.69614e+07	1.57455e+07	1.65536e+07	1.94278e+07	2.21496e+07	1.64679e+07	1.84961e+07	1.14341e+07	1.66078e+07	1.26723e+07	1.82931e+07	1.18363e+07	1.40779e+07	1.14396e+07	1.49753e+07	1.16034e+07	1.12342e+07	1.42574e+07	9.48086e+06	1.62445e+07	1.20347e+07	1.86548e+07	1.29831e+07
M502T105_2	1.30175e+07	1.78175e+07	1.84021e+07	1.91634e+07	2.09139e+07	6.76825e+06	1.59219e+07	1.69251e+07	1.76404e+07	1.80516e+07	1.27005e+07	1.57972e+07	1.79142e+07	1.4103e+07	1.672e+07	1.84521e+07	9.87555e+06	1.63018e+07	2.00767e+07	2.02387e+07	1.8337e+07	1.84901e+07	2.06353e+07	1.86722e+07	1.02029e+07	7.20064e+06	1.39224e+07	1.69301e+07	9.61023e+06	1.06673e+07	1.28292e+07	1.05723e+07	1.03473e+07	7.28514e+06	1.16639e+07	9.23002e+06	6.63191e+06	8.18693e+06	NaN	8.29125e+06
M504T118	4.89044e+06	7.04561e+06	8.89064e+06	5.2432e+06	5.91607e+06	5.59459e+06	3.71421e+06	5.3093e+06	NaN	5.60207e+06	NaN	5.91691e+06	4.82129e+06	4.08281e+06	5.41657e+06	NaN	2.103e+07	4.3984e+06	6.63341e+06	4.8501e+06	2.59265e+06	3.60754e+06	3.4009e+06	3.0553e+06	1.00031e+07	8.16135e+06	3.09661e+07	4.7517e+06	1.44297e+07	1.14161e+07	2.62765e+07	1.92028e+07	1.8459e+07	9.54074e+06	1.21933e+07	3.40455e+07	2.63969e+07	3.31118e+07	NaN	2.50775e+07
M504T222	1.18912e+07	1.05025e+07	9.8018e+06	1.13714e+07	1.22729e+07	8.9128e+06	9.3937e+06	8.93037e+06	1.52665e+07	8.01509e+06	5.89517e+06	1.20495e+07	1.44309e+07	1.02299e+07	1.61444e+07	9.21864e+06	5.665e+06	9.18046e+06	8.24457e+06	6.97573e+06	6.4499e+06	1.52189e+07	6.18694e+06	1.06482e+07	7.02093e+06	8.44946e+06	7.85658e+06	6.33857e+06	7.25505e+06	7.93606e+06	6.28911e+06	8.89133e+06	6.69808e+06	5.1532e+06	9.42052e+06	7.54447e+06	6.80261e+06	7.77197e+06	8.96837e+06	6.23736e+06
M505T222	2.98053e+06	1.31039e+06	2.38453e+06	2.72696e+06	2.85721e+06	2.5091e+06	2.33669e+06	2.17301e+06	3.79702e+06	1.86801e+06	2.97953e+06	2.89685e+06	3.47174e+06	2.65231e+06	3.79146e+06	4.20377e+06	1.40743e+06	2.10901e+06	1.96555e+06	1.42128e+06	1.44436e+06	1.82329e+06	2.95761e+06	2.3831e+06	1.84512e+06	2.0115e+06	1.91852e+06	1.48229e+06	1.68777e+06	1.75961e+06	1.5789e+06	2.08506e+06	1.72277e+06	1.36676e+06	2.14464e+06	2.00657e+06	1.59546e+06	1.82489e+06	2.18584e+06	1.52112e+06
M506T84	830951	1.37805e+06	1.60986e+06	1.5225e+06	1.66265e+06	NaN	1.43659e+06	1.15323e+06	1.59327e+06	1.20305e+06	1.00274e+06	1.52336e+06	1.11741e+06	984855	1.53884e+06	1.12761e+06	3.51987e+06	887086	1.55236e+06	1.67246e+06	1.53586e+06	1.59793e+06	1.59026e+06	1.10596e+06	2.44537e+06	1.52142e+06	4.49091e+06	923100	2.31383e+06	3.83398e+06	2.90633e+06	3.16704e+06	2.01014e+06	3.0023e+06	3.38657e+06	2.37916e+06	1.71205e+06	2.83425e+06	2.04128e+06	2.17915e+06
M507T84	NaN	NaN	389336	NaN	366069	NaN	315127	285513	337797	228650	219682	343072	283494	NaN	288110	242181	848093	156914	409137	365167	319487	350463	368702	247120	599041	349468	1.08848e+06	175028	529583	858897	677841	753073	NaN	731579	789087	579877	346579	625202	479023	557229
M508T115	1.38698e+07	1.09911e+07	1.20316e+07	1.81371e+07	1.24523e+07	NaN	NaN	8.95735e+06	9.74236e+06	1.25813e+07	NaN	1.19102e+07	NaN	NaN	1.29179e+07	1.19924e+07	4.26128e+07	9.00415e+06	1.04057e+07	1.21352e+07	8.94535e+06	1.18802e+07	1.35435e+07	1.08849e+07	4.71059e+07	5.09076e+07	7.08001e+07	9.81977e+06	4.79597e+07	6.44254e+07	5.69712e+07	6.50232e+07	5.04026e+07	4.95255e+07	5.12156e+07	3.57386e+07	4.36649e+07	5.69552e+07	5.77164e+07	5.12721e+07
M510T178	1.07226e+08	8.13472e+07	1.15352e+08	8.14393e+07	1.12832e+08	4.28391e+07	7.90207e+07	7.47409e+07	6.3555e+07	9.16606e+07	4.87824e+07	1.1678e+08	9.09885e+07	7.05032e+07	6.79309e+07	8.51642e+07	2.48231e+08	7.21868e+07	7.03625e+07	8.23899e+07	8.33333e+07	8.74055e+07	7.79794e+07	6.97871e+07	NaN	6.79398e+08	4.6549e+08	6.82972e+07	3.14667e+08	4.11582e+08	3.03652e+08	3.74874e+08	3.4107e+08	5.75295e+08	1.80793e+08	2.26443e+08	6.50184e+08	2.82731e+08	3.5565e+08	3.24556e+08
M510T304	3.02649e+06	5.26751e+06	5.30856e+06	2.13308e+06	2.98685e+06	3.92363e+06	3.76304e+06	3.90428e+06	4.74991e+06	3.95433e+06	4.09825e+06	3.83621e+06	3.6556e+06	3.82884e+06	3.41696e+06	3.34042e+06	3.5823e+06	4.29785e+06	4.43839e+06	3.89401e+06	4.91389e+06	3.56551e+06	5.41332e+06	3.59711e+06	2.32934e+06	3.99074e+06	2.9795e+06	3.41957e+06	2.33515e+06	2.64944e+06	3.22989e+06	4.18772e+06	2.58355e+06	2.91571e+06	2.76849e+06	2.30166e+06	2.13979e+06	3.73398e+06	3.85379e+06	2.12805e+06
M511T179	2.83705e+07	2.30919e+07	3.28642e+07	2.39216e+07	2.59546e+07	1.16635e+07	2.15867e+07	2.18876e+07	1.68334e+07	1.60662e+07	NaN	3.04297e+07	2.57501e+07	2.07962e+07	1.8282e+07	1.38178e+07	3.52844e+07	2.163e+07	NaN	2.3143e+07	2.12495e+07	2.52418e+07	9.41524e+06	1.88e+07	NaN	1.83467e+08	1.93196e+08	2.0015e+07	8.56174e+07	3.77132e+07	8.02006e+07	1.04012e+08	9.09123e+07	1.57119e+08	1.1659e+08	5.61782e+07	1.08016e+08	7.64021e+07	8.96871e+07	1.05141e+08
M511T304_2	1.32221e+06	1.52296e+06	1.10503e+06	560149	1.19872e+06	1.1661e+06	1.01583e+06	723698	1.45845e+06	1.1615e+06	1.18522e+06	1.05602e+06	1.60712e+06	1.13106e+06	970128	954922	723875	1.25852e+06	1.7299e+06	1.51273e+06	1.49453e+06	1.65441e+06	1.75313e+06	1.41897e+06	898263	1.11825e+06	1.18733e+06	878343	886592	1.00506e+06	940393	1.23085e+06	1.08354e+06	1.12238e+06	1.2234e+06	572744	650278	1.1017e+06	677561	627600
M516T101	1.44744e+08	1.30886e+08	5.9531e+07	1.68068e+08	1.43031e+08	5.71244e+07	8.99697e+07	1.30565e+08	1.60944e+08	1.41003e+08	8.39464e+07	7.35097e+07	6.90778e+07	1.20272e+08	1.37199e+08	1.40997e+08	1.88727e+08	1.35934e+08	1.34736e+08	1.12662e+08	1.1311e+08	1.15258e+08	1.20658e+08	1.18979e+08	1.42177e+08	2.21773e+08	2.38165e+08	1.48101e+08	2.04864e+08	2.64674e+08	1.88529e+08	2.23087e+08	1.55147e+08	2.67591e+08	1.21866e+08	1.0225e+08	2.13405e+08	3.26628e+08	3.0864e+08	1.94059e+08
M516T342	955652	484353	845247	175402	294621	1.22013e+06	581387	1.1692e+06	1.56741e+06	1.18898e+06	1.11322e+06	1.23326e+06	789296	917131	922598	1.06845e+06	1.11407e+06	954837	556787	999434	768313	1.29608e+06	740293	1.25418e+06	181804	377764	517635	564400	319158	204830	560719	814101	1.11875e+06	602171	472538	1.6545e+06	535397	545926	572263	624540
M516T93	2.02658e+07	1.94579e+07	1.68977e+07	3.87207e+07	2.32817e+07	NaN	1.06777e+07	1.63833e+07	2.45332e+07	1.95171e+07	1.13053e+07	1.83667e+07	1.49772e+07	1.13371e+07	2.75041e+07	2.65551e+07	2.27776e+07	1.34607e+07	1.70053e+07	2.31414e+07	1.95064e+07	2.31789e+07	2.47771e+07	1.58707e+07	2.68191e+07	2.73754e+07	4.86666e+07	1.89695e+07	3.29694e+07	4.57684e+07	2.43282e+07	3.92154e+07	2.31315e+07	3.3122e+07	5.1076e+07	1.60876e+07	2.50046e+07	4.08805e+07	3.49679e+07	2.63285e+07
M519T321	412115	915013	722029	372276	481413	1.59922e+06	1.04764e+06	736934	370082	614020	784159	964028	717329	972220	689655	744568	181911	753486	1.16374e+06	660264	954972	678715	797220	1.01035e+06	47396.3	54731.3	63622	681598	62685.7	NaN	155130	50339.2	57522.6	77842.8	64486.5	63146.7	45075.7	NaN	68749.1	58951.2
M519T585	NaN	2.37718e+06	5.91205e+06	3.27114e+06	4.43086e+06	NaN	5.9697e+06	2.09491e+06	NaN	3.72136e+06	NaN	NaN	2.21537e+06	2.06803e+06	3.46868e+06	3.49201e+06	1.61613e+07	3.62572e+06	4.52823e+06	2.39319e+06	NaN	NaN	3.15838e+06	3.34476e+06	2.69056e+07	1.61722e+07	2.09625e+07	2.99599e+06	2.80423e+07	1.40429e+07	1.00803e+07	1.22328e+07	1.46622e+07	1.35545e+07	1.70427e+07	3.7679e+07	6.65871e+06	3.37305e+07	1.0124e+07	1.22303e+07
M520T105	3.07647e+09	3.94217e+09	4.4453e+09	5.09429e+09	4.43693e+09	1.58219e+09	4.08054e+09	4.08973e+09	4.21113e+09	4.19222e+09	3.34255e+09	3.68673e+09	3.94866e+09	3.32811e+09	4.16653e+09	4.5815e+09	2.09168e+09	3.34859e+09	4.56776e+09	4.63381e+09	4.06096e+09	4.11734e+09	5.03278e+09	4.20618e+09	2.2888e+09	1.70233e+09	3.02797e+09	4.27464e+09	2.25562e+09	2.76264e+09	2.99241e+09	2.62954e+09	2.5919e+09	1.85055e+09	2.61847e+09	2.38073e+09	1.74258e+09	2.16822e+09	2.06814e+09	1.9207e+09
M521T105	9.09156e+08	1.15573e+09	1.29665e+09	1.4893e+09	1.30158e+09	4.46332e+08	1.18506e+09	1.17424e+09	1.2333e+09	1.19714e+09	9.76837e+08	1.07235e+09	1.14976e+09	9.74816e+08	1.21674e+09	1.33569e+09	6.07838e+08	9.78935e+08	1.33887e+09	1.35824e+09	1.18397e+09	1.2063e+09	1.47106e+09	1.23226e+09	6.60818e+08	4.92666e+08	8.79813e+08	1.24447e+09	6.50132e+08	8.02898e+08	8.68496e+08	7.66266e+08	7.50272e+08	5.33218e+08	7.55121e+08	6.90253e+08	4.99406e+08	6.27498e+08	5.97704e+08	5.71978e+08
M521T585	NaN	NaN	1.19502e+07	5.36787e+06	8.85339e+06	404926	1.21632e+07	2.63507e+06	NaN	6.68289e+06	NaN	NaN	NaN	3.57346e+06	7.57477e+06	7.26286e+06	3.81035e+07	6.89995e+06	1.11424e+07	4.08958e+06	NaN	NaN	5.69283e+06	5.02874e+06	4.25386e+07	1.92473e+07	2.84072e+07	5.61666e+06	4.34701e+07	2.94662e+07	1.42732e+07	1.20174e+07	3.76912e+07	2.65241e+07	3.69056e+07	8.40509e+07	1.19651e+07	7.35986e+07	5.81487e+06	2.49679e+07
M522T145	2.46091e+09	1.88533e+09	2.12457e+09	3.04382e+09	2.05184e+09	5.07254e+08	1.28799e+09	1.95573e+09	2.42266e+09	2.46402e+09	1.24754e+09	2.01376e+09	1.82212e+09	1.66752e+09	2.37762e+09	2.30241e+09	2.51633e+09	1.70401e+09	1.85449e+09	2.57197e+09	2.15798e+09	2.5856e+09	2.63885e+09	2.06334e+09	3.48345e+09	3.48477e+09	4.40426e+09	2.14658e+09	3.27241e+09	3.62899e+09	4.22626e+09	4.09413e+09	2.95761e+09	2.61713e+09	4.2836e+09	2.38099e+09	3.49842e+09	3.15758e+09	4.464e+09	3.0491e+09
M522T211	1.5251e+08	NaN	7.75552e+07	1.08921e+08	1.37695e+08	NaN	NaN	7.01201e+07	9.49643e+07	1.15111e+08	5.79641e+07	8.50911e+07	1.02847e+08	NaN	1.0052e+08	7.2609e+07	1.00574e+08	7.16655e+07	1.14965e+08	9.91897e+07	8.32348e+07	1.10927e+08	9.13028e+07	1.12944e+08	1.42242e+08	1.73733e+08	1.54031e+08	NaN	1.39848e+08	1.61706e+08	1.62814e+08	1.89307e+08	1.23675e+08	1.22692e+08	1.65783e+08	9.55629e+07	1.77602e+08	1.35208e+08	1.58871e+08	1.51267e+08
M523T145	7.61945e+08	5.59399e+08	5.92685e+08	8.83084e+08	5.66863e+08	1.63658e+08	3.73197e+08	5.63067e+08	6.97432e+08	7.08645e+08	3.5915e+08	5.80112e+08	5.27061e+08	4.82652e+08	6.86053e+08	6.96015e+08	7.18473e+08	5.0365e+08	5.57098e+08	7.40366e+08	6.25655e+08	7.44011e+08	7.6578e+08	6.16692e+08	1.00467e+09	9.96954e+08	1.27599e+09	6.17231e+08	9.28754e+08	1.04671e+09	1.21823e+09	1.27214e+09	8.24613e+08	8.18972e+08	1.23079e+09	6.82998e+08	1.00668e+09	9.35553e+08	1.26884e+09	8.71728e+08
M523T211	4.22752e+07	NaN	2.13749e+07	NaN	2.60502e+07	NaN	NaN	2.10391e+07	2.66576e+07	3.77216e+07	1.84899e+07	2.62759e+07	2.94498e+07	NaN	3.01297e+07	NaN	2.88919e+07	2.0611e+07	3.30417e+07	3.1615e+07	2.53638e+07	NaN	2.71316e+07	3.23672e+07	3.53999e+07	4.8636e+07	4.80907e+07	NaN	3.99439e+07	4.52466e+07	8.69078e+07	5.90967e+07	3.28864e+07	3.54772e+07	5.93477e+07	2.44638e+07	4.45979e+07	3.88851e+07	4.18519e+07	4.21488e+07
M523T596	NaN	4.07251e+06	1.76315e+07	5.75449e+06	1.49442e+07	2.03654e+06	1.19374e+07	1.57112e+06	2.03606e+06	9.6024e+06	2.8112e+06	NaN	4.93094e+06	5.4577e+06	1.01421e+07	7.64701e+06	8.03732e+07	1.62699e+07	8.89597e+06	6.16002e+06	2.50627e+06	3.16357e+06	1.49074e+07	1.25606e+07	6.11421e+07	5.48075e+07	5.29648e+07	8.53679e+06	7.55652e+07	6.52957e+07	5.83195e+07	2.30481e+07	5.92979e+07	6.34722e+07	6.77705e+07	1.25567e+08	2.89884e+07	1.18553e+08	1.29599e+07	4.8641e+07
M523T606	3.25407e+06	8.9048e+06	1.35823e+07	7.88186e+06	1.44425e+07	2.53587e+06	2.22607e+07	3.61324e+06	4.28178e+06	1.09899e+07	4.62435e+06	2.64599e+06	5.39547e+06	9.16392e+06	1.06459e+07	7.99108e+06	1.28938e+08	1.45268e+07	8.22242e+06	7.68915e+06	3.66677e+06	4.37145e+06	1.43872e+07	1.33194e+07	1.1075e+08	1.06096e+08	8.88815e+07	8.69626e+06	1.29949e+08	1.86105e+08	2.18331e+08	3.27204e+07	1.98103e+08	1.28891e+08	9.51913e+07	1.57658e+08	1.24965e+08	3.29446e+08	4.23042e+07	1.0732e+08
M524T215	1.5282e+09	1.11175e+09	9.71748e+08	1.14173e+09	1.00836e+09	6.84346e+08	1.11609e+09	5.74936e+08	1.52162e+09	1.30496e+09	6.4518e+08	1.30608e+09	1.29195e+09	1.14253e+09	1.32509e+09	1.49042e+09	4.22419e+08	1.10042e+09	9.49294e+08	1.05592e+09	1.20372e+09	1.43366e+09	9.83122e+08	1.36726e+09	6.08969e+08	4.47916e+07	1.47842e+08	1.17724e+09	6.5477e+08	7.60546e+08	3.93456e+08	7.91392e+08	7.72552e+08	5.05246e+08	7.76528e+08	5.48753e+08	9.02644e+08	5.64676e+08	1.08972e+09	7.92955e+08
M524T230	1.87842e+10	1.43169e+10	1.67397e+10	1.33549e+10	1.43971e+10	NaN	1.65884e+10	1.03124e+10	1.88756e+10	1.73708e+10	9.33278e+09	1.74595e+10	1.56636e+10	1.38486e+10	1.48447e+10	1.642e+10	NaN	1.2746e+10	1.55374e+10	1.36371e+10	7.43576e+09	1.46485e+10	7.09586e+09	1.7889e+10	8.69406e+09	1.24194e+10	1.00262e+10	1.53463e+10	9.59487e+09	1.01965e+10	NaN	1.29848e+10	1.00694e+10	6.9035e+09	1.09905e+10	3.0877e+09	1.07493e+10	7.29104e+09	1.46717e+10	1.01995e+10
M524T390	208149	384725	165683	431945	554792	244926	298067	331423	259174	497040	244986	182920	453910	150968	478655	242548	49526.2	296192	225883	562522	271155	537987	184598	450273	83346.9	91644.2	64437.9	242714	159995	205636	81458.7	94509.1	60669.2	179453	68932.4	207275	240830	193216	309182	53189.3
M526T108	1.88271e+07	2.37584e+07	3.42813e+07	2.39435e+07	2.23435e+07	1.17426e+07	2.32872e+07	3.08513e+07	2.95558e+07	3.22149e+07	2.61984e+07	3.80254e+07	3.06521e+07	1.23587e+07	3.63086e+07	1.39723e+07	6.12942e+06	2.29611e+07	3.00916e+07	2.30942e+07	4.19671e+07	3.14136e+07	2.56516e+07	1.20867e+07	1.5549e+07	1.94025e+07	1.17939e+07	2.37635e+07	7.94043e+06	1.46996e+07	5.36584e+06	1.84386e+07	1.12118e+07	7.33872e+06	4.32128e+06	6.80122e+06	1.40739e+07	7.27356e+06	1.71662e+07	9.77016e+06
M526T222	4.85154e+06	4.2719e+06	4.32833e+06	4.52187e+06	5.35264e+06	5.0319e+06	3.95861e+06	3.83872e+06	5.9139e+06	5.95339e+06	5.19819e+06	4.84321e+06	5.73563e+06	4.31907e+06	6.04895e+06	6.14459e+06	3.20046e+06	4.15293e+06	3.5417e+06	4.4678e+06	4.98126e+06	5.21245e+06	4.6399e+06	4.47477e+06	3.48767e+06	3.61533e+06	3.42919e+06	4.85778e+06	3.32531e+06	3.01404e+06	3.56138e+06	3.73517e+06	3.30363e+06	2.75094e+06	3.84482e+06	3.9042e+06	3.077e+06	3.64587e+06	4.00947e+06	3.09003e+06
M527T222	1.07222e+06	1.01905e+06	1.01178e+06	1.14133e+06	511360	1.26216e+06	950535	541687	597770	1.33155e+06	1.26587e+06	1.08273e+06	647597	1.00393e+06	1.31782e+06	1.53983e+06	809244	877025	825585	1.01962e+06	1.17691e+06	1.34208e+06	516734	1.01693e+06	818495	811177	825747	1.19207e+06	428799	334282	472520	908641	774999	314148	537692	527543	713282	430874	1.02639e+06	663685
M529T131	6.9671e+06	2.43388e+06	4.01349e+06	4.37448e+06	6.17709e+06	2.79824e+06	5.4851e+06	3.42351e+06	9.12725e+06	5.56396e+06	5.2386e+06	5.48033e+06	5.97661e+06	4.49655e+06	4.14256e+06	1.06621e+07	1.20009e+06	4.5705e+06	3.23107e+06	7.70295e+06	6.62233e+06	8.08125e+06	4.89823e+06	6.18378e+06	480095	1.60406e+06	743466	6.6882e+06	1.30664e+06	1.18891e+06	1.25175e+06	969660	750738	781254	1.12571e+06	796895	1.35114e+06	1.32091e+06	1.48082e+06	632966
M532T100	4.10839e+07	5.68253e+07	3.17036e+07	9.4555e+07	6.46581e+07	3.22648e+07	4.14344e+07	4.96025e+07	7.09169e+07	5.77066e+07	2.39232e+07	3.90344e+07	3.74536e+07	5.86088e+07	7.71156e+07	5.99622e+07	1.00188e+08	6.51979e+07	5.99228e+07	6.58611e+07	3.45522e+07	5.14958e+07	5.09965e+07	3.31542e+07	8.30298e+07	6.4043e+07	6.94259e+07	6.17716e+07	1.12892e+08	1.10516e+08	9.8747e+07	9.93984e+07	8.28562e+07	1.41397e+08	1.39878e+08	6.0197e+07	1.00697e+08	1.64639e+08	1.31074e+08	1.01452e+08
M532T178	5.67201e+06	8.57369e+06	7.45553e+06	6.39199e+06	9.95412e+06	NaN	5.84729e+06	NaN	NaN	855535	NaN	1.06567e+07	3.39456e+06	NaN	NaN	7.19413e+06	NaN	NaN	4.65648e+06	NaN	9.52643e+06	7.67113e+06	4.70314e+06	5.81412e+06	2.25085e+07	NaN	6.67539e+07	NaN	1.38217e+07	3.67075e+07	NaN	4.0565e+07	2.86695e+07	NaN	3.47096e+07	2.30615e+07	2.70207e+07	4.48508e+07	3.23142e+07	3.22641e+07
M532T291	1.03665e+06	957241	1.79022e+06	977288	1.68904e+06	1.43631e+06	1.5633e+06	1.13748e+06	2.19021e+06	1.80765e+06	2.08266e+06	762483	1.45381e+06	1.62836e+06	1.56256e+06	1.58863e+06	993498	1.53054e+06	1.8461e+06	1.90906e+06	2.41635e+06	1.58055e+06	2.1942e+06	2.00111e+06	951041	1.47764e+06	1.48477e+06	1.30455e+06	1.38693e+06	1.38515e+06	1.31219e+06	1.4179e+06	1.26195e+06	1.02145e+06	1.36234e+06	1.11732e+06	1.04364e+06	614674	731233	910983
M532T303_2	774919	548138	1.72899e+06	536341	960622	1.04335e+06	1.17783e+06	946742	1.72097e+06	1.56795e+06	1.60417e+06	1.09559e+06	998691	1.51171e+06	1.28084e+06	841222	608802	1.06445e+06	1.42287e+06	1.54209e+06	1.91572e+06	1.08208e+06	1.48906e+06	1.3539e+06	728888	1.06766e+06	1.19288e+06	986843	831583	979747	970116	1.07231e+06	936613	751438	832156	867914	NaN	714134	538082	759276
M532T93	1.06638e+07	1.07793e+07	1.00078e+07	2.01956e+07	1.32737e+07	1.99453e+06	6.79075e+06	8.79399e+06	1.37409e+07	1.17645e+07	5.97817e+06	1.04695e+07	9.65019e+06	6.85645e+06	1.60892e+07	1.43942e+07	1.41818e+07	7.80561e+06	1.10142e+07	1.40663e+07	1.12654e+07	1.23584e+07	1.38367e+07	9.1335e+06	1.81878e+07	1.4959e+07	2.99528e+07	1.15371e+07	1.93305e+07	2.55343e+07	1.34235e+07	2.0263e+07	1.34224e+07	1.92976e+07	3.11637e+07	9.18293e+06	1.30888e+07	2.34114e+07	1.80289e+07	1.63026e+07
M533T100	2.00051e+07	1.4344e+07	1.65253e+07	2.40241e+07	1.70197e+07	8.31023e+06	1.17366e+07	1.53805e+07	1.50197e+07	1.82293e+07	1.28385e+07	9.38771e+06	1.5956e+07	8.99826e+06	1.93082e+07	1.53557e+07	2.39773e+07	1.74422e+07	1.53199e+07	1.32922e+07	8.51233e+06	1.33119e+07	1.67064e+07	1.73997e+07	1.20334e+07	8.21074e+06	1.89937e+07	1.56113e+07	2.96626e+07	3.12194e+07	3.20365e+07	2.70061e+07	2.35824e+07	3.68763e+07	3.51706e+07	1.47085e+07	2.02071e+07	4.14833e+07	2.61705e+07	2.73476e+07
M533T93	2.98011e+06	2.88096e+06	2.62432e+06	5.45277e+06	3.56467e+06	NaN	1.90545e+06	2.4076e+06	3.73523e+06	2.94132e+06	1.69636e+06	2.81028e+06	2.77913e+06	1.89993e+06	4.0586e+06	3.86589e+06	3.71347e+06	2.21612e+06	2.95412e+06	3.76778e+06	2.96057e+06	3.62074e+06	3.81047e+06	2.60154e+06	4.70341e+06	4.12535e+06	8.11306e+06	2.8997e+06	5.21561e+06	6.7656e+06	3.56293e+06	5.42655e+06	3.58238e+06	4.93307e+06	7.96072e+06	2.46363e+06	3.49237e+06	6.52549e+06	4.95306e+06	4.37365e+06
M534T100	3.85451e+06	1.59476e+06	1.32044e+06	3.89578e+06	4.42523e+06	1.67602e+06	650289	2.66822e+06	2.84273e+06	3.26324e+06	1.05567e+06	946842	3.61562e+06	4.09816e+06	4.09435e+06	379473	6.98882e+06	3.83246e+06	4.4214e+06	2.25503e+06	3.3714e+06	2.55159e+06	3.61126e+06	3.55374e+06	4.08266e+06	7.33735e+06	2.6886e+06	4.57368e+06	8.03236e+06	3.72548e+06	6.38269e+06	6.3849e+06	4.88498e+06	9.5265e+06	9.61194e+06	2.72638e+06	4.2817e+06	1.10624e+07	9.04424e+06	6.87393e+06
M534T142_2	NaN	1.11391e+06	NaN	1.47081e+06	1.66811e+06	NaN	NaN	2.37901e+06	NaN	340791	889191	1.8069e+06	1.44388e+06	2.70094e+06	2.46196e+06	2.93754e+06	1.06156e+07	2.15064e+06	NaN	1.97045e+06	1.21958e+06	702140	929409	2.45693e+06	1.22212e+07	1.74568e+07	1.5716e+07	678102	1.45412e+07	1.94282e+07	1.38029e+07	1.09446e+07	1.77978e+07	1.18587e+07	1.89852e+07	1.09131e+07	1.21776e+07	1.66829e+07	2.14698e+07	1.68324e+07
M534T99	5.632e+06	8.95392e+06	7.33268e+06	8.4774e+06	7.01633e+06	3.95972e+06	7.04308e+06	9.68562e+06	6.7662e+06	8.80046e+06	9.08323e+06	7.10689e+06	7.23366e+06	5.57113e+06	8.17863e+06	6.79371e+06	8.00689e+06	5.55737e+06	7.07143e+06	6.96088e+06	6.77444e+06	5.75837e+06	7.52613e+06	5.33412e+06	4.18291e+06	4.67446e+06	6.01703e+06	7.04324e+06	4.7991e+06	4.157e+06	6.81429e+06	5.78559e+06	2.67724e+06	6.91357e+06	5.64388e+06	3.96486e+06	4.57368e+06	7.10532e+06	6.83238e+06	4.28808e+06
M535T601	NaN	576395	1.48627e+06	938470	825779	NaN	555687	NaN	447750	1.38252e+06	NaN	NaN	180075	413146	891890	181371	1.91767e+07	663858	704261	763602	NaN	NaN	364668	533463	2.37449e+07	1.02145e+07	2.12081e+07	1.19488e+06	1.81252e+07	1.57356e+07	8.25338e+06	6.45274e+06	8.66536e+06	1.35793e+07	1.83446e+07	3.38861e+07	8.00631e+06	5.28291e+07	4.42973e+06	1.17995e+07
M537T602	595875	1.27328e+06	2.15893e+06	NaN	1.59234e+06	191219	1.94346e+06	474374	539900	NaN	1.74973e+06	202824	NaN	916248	NaN	NaN	1.92614e+07	867189	536593	NaN	553721	NaN	NaN	NaN	1.57573e+07	1.21077e+07	1.09071e+07	1.19607e+06	1.73754e+07	1.36397e+07	1.25254e+07	5.69597e+06	1.46502e+07	1.48673e+07	1.44562e+07	2.77967e+07	7.13532e+06	3.02295e+07	2.80313e+06	1.26608e+07
M538T265	5.33289e+07	6.25306e+07	5.80775e+07	4.6049e+07	4.59924e+07	2.54115e+07	4.46288e+07	2.53646e+07	4.31437e+07	3.75085e+07	2.05666e+07	5.65611e+07	4.85818e+07	3.73261e+07	3.69111e+07	4.54894e+07	6.40047e+07	4.2242e+07	4.52068e+07	4.12735e+07	4.65437e+07	1.89588e+07	4.26339e+07	4.79764e+07	4.20023e+07	6.05199e+07	1.10587e+08	2.83686e+07	1.41531e+08	3.14444e+08	7.16154e+07	2.80807e+08	6.86421e+07	2.56437e+08	3.13363e+08	3.16133e+07	5.15729e+07	1.28616e+08	6.08344e+07	3.04609e+08
M539T265	1.64554e+07	1.90134e+07	1.64896e+07	1.46592e+07	1.43726e+07	NaN	1.47876e+07	5.74267e+06	1.22714e+07	1.12304e+07	5.90746e+06	1.59085e+07	1.14983e+07	1.07782e+07	1.13744e+07	9.3416e+06	3.70792e+07	1.34835e+07	1.16451e+07	1.00546e+07	1.04655e+07	1.19831e+07	1.26446e+07	1.44129e+07	3.69477e+07	1.74964e+07	1.0624e+08	8.43849e+06	4.60448e+07	9.41351e+07	2.10715e+07	8.36877e+07	5.43221e+07	5.24804e+07	9.42322e+07	8.25101e+06	1.45099e+07	3.88778e+07	1.818e+07	8.95608e+07
M539T291	5.80092e+06	9.10827e+06	1.02902e+07	5.33607e+06	9.29086e+06	8.27014e+06	1.07394e+07	6.15096e+06	8.2471e+06	8.3421e+06	6.92431e+06	1.0578e+07	1.0856e+07	8.95214e+06	6.51606e+06	7.76131e+06	3.8304e+06	7.57499e+06	9.14754e+06	7.11691e+06	7.72878e+06	7.61238e+06	7.83669e+06	8.56699e+06	4.3093e+06	5.57132e+06	8.62088e+06	6.32614e+06	5.43703e+06	1.04282e+07	4.24454e+06	7.55413e+06	6.59806e+06	5.92462e+06	6.54003e+06	4.14933e+06	5.0794e+06	5.74637e+06	5.48554e+06	6.15062e+06
M541T265	NaN	371277	NaN	261635	21944.3	NaN	NaN	NaN	NaN	NaN	NaN	387432	265999	177883	NaN	185520	179738	NaN	249414	87873	NaN	NaN	233840	226710	892573	1.20303e+06	2.59238e+06	NaN	1.7312e+06	701193	864135	1.03993e+06	658439	445743	2.33972e+06	632952	549135	261164	82728.7	1.03234e+06
M542T139	4.90039e+07	6.43229e+07	6.59408e+07	6.53248e+07	6.98374e+07	NaN	6.34465e+07	5.76e+07	5.66192e+07	5.56459e+07	6.69292e+07	5.91091e+07	6.41136e+07	5.72028e+07	5.83088e+07	6.42631e+07	4.01896e+07	6.34339e+07	6.51395e+07	6.14028e+07	5.90892e+07	5.36419e+07	6.68382e+07	6.91063e+07	4.13066e+07	3.64765e+07	NaN	6.23439e+07	NaN	4.86382e+07	NaN	4.90363e+07	4.21985e+07	NaN	4.8638e+07	NaN	NaN	4.25277e+07	NaN	NaN
M542T222	748126	691187	370931	754877	822231	739294	731747	652767	528829	952155	857150	473435	1.01039e+06	632138	999116	981662	265742	601336	550180	692545	790436	498900	781063	715936	633368	570563	261698	731270	505904	507300	307604	631561	573434	396514	671174	651714	497337	597533	623055	458837
M542T85	2.87186e+07	2.77789e+07	NaN	4.03357e+07	3.98724e+07	7.59941e+06	2.48169e+07	1.80959e+07	3.18583e+07	2.97266e+07	1.93975e+07	2.28669e+07	2.4371e+07	2.3257e+07	3.77742e+07	5.1787e+07	1.16492e+08	2.6762e+07	2.58799e+07	3.4287e+07	2.832e+07	4.59488e+07	3.50786e+07	3.10369e+07	1.39428e+08	1.78327e+08	2.0038e+08	3.6423e+07	1.54295e+08	2.34036e+08	1.23332e+08	1.76809e+08	2.23993e+08	1.29969e+08	1.90259e+08	1.39538e+08	1.28353e+08	1.70915e+08	1.76961e+08	1.80023e+08
M543T85	8.8841e+06	6.06775e+06	NaN	1.33426e+07	6.97601e+06	2.32849e+06	6.06477e+06	NaN	1.21748e+07	NaN	NaN	7.48463e+06	7.72131e+06	6.80471e+06	1.15235e+07	1.96792e+07	3.49676e+07	8.9217e+06	9.35816e+06	NaN	9.1298e+06	1.23933e+07	6.72012e+06	1.078e+07	4.30098e+07	5.04564e+07	6.109e+07	1.09743e+07	4.65929e+07	7.06754e+07	3.82524e+07	5.47186e+07	4.92044e+07	3.95386e+07	5.90772e+07	4.3082e+07	3.9297e+07	5.65827e+07	5.43742e+07	7.82306e+07
M544T101	2.68538e+09	2.11646e+09	3.46979e+09	2.74136e+09	1.84353e+09	5.00894e+08	2.0368e+09	2.9296e+09	2.24415e+09	2.65962e+09	1.39534e+09	2.24084e+09	1.99001e+09	1.48696e+09	2.41225e+09	2.00927e+09	7.36402e+08	1.52444e+09	2.15677e+09	2.52796e+09	2.6532e+09	2.59538e+09	2.66504e+09	1.95866e+09	1.13163e+09	9.82616e+08	9.7412e+08	1.78674e+09	8.85158e+08	1.07882e+09	1.13992e+09	1.3229e+09	7.4668e+08	6.87744e+08	8.68356e+08	5.26952e+08	9.41945e+08	6.15404e+08	1.09124e+09	8.17127e+08
M544T109	6.18698e+09	7.23496e+09	1.52561e+10	1.18156e+10	8.57739e+09	3.75394e+09	7.77206e+09	1.4239e+10	9.84444e+09	9.64969e+09	6.60778e+09	9.72459e+09	8.37425e+09	4.72365e+09	8.27518e+09	1.14e+10	3.17213e+09	7.48387e+09	6.79357e+09	8.25655e+09	9.8575e+09	1.01121e+10	1.2191e+10	8.60925e+09	3.69698e+09	6.01719e+09	3.16458e+09	7.68677e+09	3.7199e+09	4.37662e+09	6.03829e+09	5.01088e+09	2.85296e+09	2.98437e+09	3.30436e+09	1.86739e+09	5.24502e+09	2.98345e+09	6.21035e+09	3.52451e+09
M544T291	9.01126e+06	NaN	9.60534e+06	NaN	5.49167e+06	NaN	6.81075e+06	6.13791e+06	6.43762e+06	6.4436e+06	6.10858e+06	5.55029e+06	9.4156e+06	5.04384e+06	6.5945e+06	8.49992e+06	NaN	NaN	NaN	6.87667e+06	1.20673e+07	1.55797e+07	7.53682e+06	5.41598e+06	6.16895e+06	9.20082e+06	7.14096e+06	6.7112e+06	6.97841e+06	9.07822e+06	5.59175e+06	7.58029e+06	4.72771e+06	4.25373e+06	7.54683e+06	2.71935e+06	5.27762e+06	4.73497e+06	5.10682e+06	5.7397e+06
M544T85	1.63963e+06	481064	593105	NaN	2.19365e+06	NaN	247758	647556	NaN	831831	870111	1.18604e+06	667766	813150	1.14763e+06	1.60545e+06	3.73618e+06	1.27847e+06	745978	1.88412e+06	1.3914e+06	995925	955266	1.68155e+06	4.98412e+06	3.68617e+06	1.26771e+07	1.39026e+06	3.87686e+06	7.42051e+06	3.81891e+06	4.36857e+06	5.73183e+06	7.71698e+06	6.45894e+06	5.15232e+06	3.69273e+06	4.84574e+06	3.8442e+06	5.89531e+06
M545T101	8.44099e+08	6.6175e+08	1.08576e+09	8.55781e+08	5.79701e+08	1.57026e+08	6.3644e+08	9.29891e+08	7.07674e+08	8.27844e+08	4.36368e+08	6.98605e+08	6.29869e+08	4.63965e+08	7.55474e+08	6.26346e+08	2.25933e+08	4.55644e+08	6.77966e+08	7.92801e+08	8.31996e+08	8.16192e+08	8.38658e+08	6.15698e+08	3.51262e+08	3.03499e+08	3.00785e+08	5.59738e+08	2.76184e+08	3.29433e+08	3.55082e+08	4.08931e+08	2.29185e+08	2.13798e+08	2.67431e+08	1.61743e+08	2.91035e+08	1.89338e+08	3.3469e+08	2.43046e+08
M545T108	1.93737e+09	3.30036e+09	4.78452e+09	2.46636e+09	2.69355e+09	1.17597e+09	3.48274e+09	4.49298e+09	3.09505e+09	3.0339e+09	2.07779e+09	3.07021e+09	3.66698e+09	2.46802e+09	2.59855e+09	3.57649e+09	1.0011e+09	2.37982e+09	3.11377e+09	2.59206e+09	3.09264e+09	3.1479e+09	3.83502e+09	2.71401e+09	1.65911e+09	1.85751e+09	9.88561e+08	2.34293e+09	1.16169e+09	1.36205e+09	1.19506e+09	1.56123e+09	8.77415e+08	9.23219e+08	1.01245e+09	5.77423e+08	1.62899e+09	9.29639e+08	1.85786e+09	1.10495e+09
M546T101	1.58889e+08	1.24865e+08	2.0492e+08	1.61183e+08	1.08471e+08	2.77382e+07	1.19704e+08	1.7126e+08	1.35879e+08	1.56504e+08	8.26659e+07	1.31344e+08	1.18341e+08	8.677e+07	1.42716e+08	1.17151e+08	4.26648e+07	8.64829e+07	1.28319e+08	1.49613e+08	1.58802e+08	1.5497e+08	1.58126e+08	1.15215e+08	6.6035e+07	5.65606e+07	5.6706e+07	1.05978e+08	4.95777e+07	6.34127e+07	6.78446e+07	7.77574e+07	4.31702e+07	3.95973e+07	5.03916e+07	2.9474e+07	5.43541e+07	3.50813e+07	6.44168e+07	4.76495e+07
M546T108	3.90778e+08	5.98401e+08	2.57057e+08	4.59843e+08	2.91114e+08	2.29065e+08	6.32541e+08	8.35653e+08	5.86979e+08	5.75416e+08	3.91231e+08	5.71573e+08	6.64614e+08	4.97987e+08	4.92301e+08	6.47165e+08	1.83123e+08	4.44038e+08	5.71999e+08	4.92361e+08	5.92137e+08	5.92185e+08	7.07846e+08	5.09634e+08	2.99522e+08	3.50726e+08	1.37585e+08	4.50298e+08	2.15916e+08	2.52736e+08	3.23714e+08	1.85813e+08	1.67656e+08	1.75241e+08	1.90124e+08	1.0851e+08	3.03898e+08	1.73688e+08	3.65737e+08	2.04059e+08
M546T150	5.8383e+08	3.83758e+08	2.18454e+08	4.77034e+08	3.73786e+08	NaN	2.20305e+08	2.72151e+08	2.52764e+07	7.59475e+07	1.97565e+08	3.1206e+08	3.42469e+08	1.31582e+08	3.75559e+08	5.06146e+08	9.90032e+08	3.35796e+08	3.51389e+08	2.9943e+08	3.08971e+08	1.38287e+07	5.0556e+08	3.52113e+08	1.07697e+09	1.82142e+09	1.11567e+09	3.46843e+08	1.22067e+09	8.98515e+08	1.11948e+09	1.43507e+09	7.99646e+08	1.19936e+09	1.46633e+09	2.45129e+08	1.79114e+09	1.32387e+09	2.42961e+09	1.15958e+09
M546T214	1.6453e+08	1.19065e+08	1.02898e+08	1.16164e+08	1.12053e+08	2.5928e+07	1.13742e+08	5.49864e+07	1.91025e+08	1.47242e+08	5.68148e+07	1.47247e+08	1.35951e+08	1.13229e+08	1.61168e+08	1.74757e+08	1.8972e+07	1.11699e+08	3.33674e+06	1.25936e+08	1.26836e+08	1.63584e+08	1.12832e+08	1.48444e+08	6.94584e+07	6.46403e+07	3.52062e+07	3.3316e+07	8.42441e+07	1.01572e+08	1.82959e+07	9.80665e+07	8.68082e+07	5.40096e+07	7.64836e+07	2.47197e+07	1.01191e+08	5.66033e+07	1.13188e+08	8.59013e+07
M546T228	1.33036e+09	1.10196e+09	9.99413e+08	1.11322e+09	9.66044e+08	7.79341e+08	1.17423e+09	8.57045e+08	1.34134e+09	1.16079e+09	6.80418e+08	1.17602e+09	9.78931e+08	1.12757e+09	1.11161e+09	1.85786e+09	8.40368e+08	1.08161e+09	1.2994e+09	1.07415e+09	1.20798e+09	1.02509e+09	1.07136e+09	1.17855e+09	8.47716e+08	9.58335e+08	9.62688e+08	1.11784e+09	8.77597e+08	7.81585e+08	6.67844e+08	7.83391e+08	7.12479e+08	6.56706e+08	9.29553e+08	4.99355e+08	9.39207e+08	6.71862e+08	1.08352e+09	8.67733e+08
M546T237	8.17752e+08	7.15532e+08	9.17064e+08	6.73515e+08	6.98891e+08	3.62763e+08	7.15492e+08	5.7114e+08	8.30772e+08	8.31823e+08	4.72897e+08	8.57281e+08	8.21163e+08	6.63977e+08	8.34851e+08	7.10819e+08	2.96393e+08	6.27738e+08	7.90256e+08	8.27299e+08	7.26335e+08	8.84824e+08	7.73366e+08	8.5801e+08	3.85078e+08	7.33661e+08	4.2626e+08	7.86473e+08	3.88438e+08	4.38038e+08	2.98928e+08	5.62662e+08	4.69497e+08	3.32191e+08	4.76785e+08	4.51067e+08	4.85644e+08	3.07224e+08	4.99992e+08	4.2343e+08
M546T249	3.04147e+08	2.40356e+08	6.01362e+08	2.90975e+08	3.45518e+08	3.07907e+08	3.73112e+08	3.74972e+08	4.2327e+08	4.48624e+08	3.66487e+08	3.61413e+08	3.20183e+08	4.30457e+08	4.6049e+08	3.29533e+08	7.97277e+07	3.79425e+08	3.81413e+08	4.05098e+08	4.85016e+08	4.18806e+08	4.13499e+08	4.5224e+08	2.03285e+08	1.4355e+08	1.46316e+08	3.68077e+08	1.21186e+08	1.24388e+08	1.05981e+08	1.57257e+08	1.29311e+08	8.81647e+07	1.19731e+08	1.0877e+08	1.27264e+08	9.52281e+07	2.49934e+08	1.14542e+08
M546T291	2.02659e+07	1.48042e+07	3.01693e+07	1.73161e+07	2.74689e+07	1.27459e+07	2.89235e+07	1.69963e+07	3.18278e+07	3.29713e+07	1.82336e+07	2.67112e+07	2.14058e+07	2.11207e+07	3.58487e+07	3.04338e+07	1.32959e+07	2.14921e+07	2.44571e+07	2.89734e+07	3.12744e+07	2.7377e+07	3.30212e+07	2.91262e+07	1.47518e+07	2.32579e+07	2.0416e+07	2.16508e+07	2.16096e+07	2.0958e+07	1.2008e+07	1.93432e+07	1.71026e+07	1.47969e+07	1.91625e+07	1.27551e+07	1.52199e+07	1.23319e+07	1.45246e+07	1.70664e+07
M547T101	2.3152e+07	1.74957e+07	2.9402e+07	2.24232e+07	1.46573e+07	4.17116e+06	1.69885e+07	2.37372e+07	1.88509e+07	2.30596e+07	1.16505e+07	1.88045e+07	1.63008e+07	1.27404e+07	2.0517e+07	1.67232e+07	5.89745e+06	1.26857e+07	1.80039e+07	2.12207e+07	2.17703e+07	2.10907e+07	2.2036e+07	1.60796e+07	9.00019e+06	8.27596e+06	8.24683e+06	1.46335e+07	6.79261e+06	8.62871e+06	9.43276e+06	1.09947e+07	6.05731e+06	5.52738e+06	6.57248e+06	4.30753e+06	8.1122e+06	4.58378e+06	8.2347e+06	6.15654e+06
M547T108	1.02898e+08	2.61276e+07	3.95868e+07	9.38087e+07	7.15938e+07	2.98368e+07	8.70051e+07	1.17634e+08	8.38278e+07	1.13169e+08	5.66671e+07	8.07157e+07	9.2623e+07	6.70249e+07	9.50709e+07	6.90307e+07	1.66988e+07	6.25438e+07	2.5422e+07	7.05395e+07	8.21457e+07	1.10979e+08	7.16142e+07	7.22915e+07	4.15983e+07	4.51387e+07	2.50152e+07	2.92238e+07	3.05418e+07	4.66934e+07	3.30815e+07	3.71892e+07	2.32857e+07	2.50589e+07	2.67203e+07	1.67607e+07	4.35481e+07	3.04148e+07	4.63983e+07	2.8824e+07
M547T150	1.10968e+08	1.18286e+08	6.7801e+07	1.28017e+08	1.17318e+08	3.30385e+07	9.10058e+07	8.12756e+07	1.14405e+08	1.00834e+08	5.62622e+07	9.56892e+07	1.03073e+08	1.07907e+08	1.43903e+08	1.30712e+08	3.4237e+08	9.64426e+07	1.08747e+08	8.82903e+07	9.76281e+07	1.34049e+08	1.33599e+08	1.41681e+08	3.27274e+08	5.57745e+08	3.44925e+08	1.12601e+08	3.82475e+08	3.4605e+08	3.4718e+08	4.45617e+08	2.32476e+08	3.71504e+08	4.5176e+08	1.20423e+08	5.47679e+08	4.04707e+08	7.44028e+08	3.63202e+08
M547T596	3.18655e+07	1.31271e+07	7.92421e+07	6.23441e+07	7.28296e+07	7.53181e+06	7.18796e+07	2.38222e+07	4.06585e+07	5.02945e+07	1.10905e+07	4.84309e+06	3.35345e+07	5.13955e+07	6.00405e+07	1.08231e+08	1.51142e+08	9.14639e+07	6.7724e+07	3.57749e+07	3.47775e+07	4.4624e+07	7.84123e+07	7.39093e+07	1.4439e+08	8.50549e+07	9.7418e+07	8.59749e+07	1.53953e+08	8.47257e+07	4.45392e+07	6.64999e+07	1.32406e+08	1.10326e+08	1.9243e+08	1.56241e+08	3.36205e+07	1.77637e+08	4.50722e+07	9.38095e+07
M548T150	8.49942e+06	2.2047e+07	1.24593e+07	2.48678e+07	2.04337e+07	NaN	1.49544e+07	1.65463e+07	2.09865e+07	2.17538e+07	1.09636e+07	1.85242e+07	1.92413e+07	2.03521e+07	2.27369e+07	2.82268e+07	6.88332e+07	1.62607e+07	2.09303e+07	NaN	1.82287e+07	2.63324e+07	7.13442e+06	2.19063e+07	6.39363e+07	1.05424e+08	6.47023e+07	2.10668e+07	6.80389e+07	6.62697e+07	6.26265e+07	8.59567e+07	4.40604e+07	6.1234e+07	8.54932e+07	2.67522e+06	1.07036e+08	7.65864e+07	1.44292e+08	6.90835e+07
M548T185	2.90526e+08	2.53775e+08	2.03253e+08	2.1638e+08	1.93197e+08	1.13236e+08	8.75819e+07	1.62327e+08	3.046e+08	2.99123e+08	2.17982e+08	1.65711e+08	5.39825e+07	2.71911e+08	2.92265e+08	3.08251e+08	1.94606e+08	2.31835e+08	1.00521e+08	1.94772e+08	2.7902e+08	2.70049e+08	1.22133e+08	2.42695e+08	3.75551e+08	5.63577e+08	3.89889e+08	2.38306e+08	3.801e+08	4.18813e+08	2.87457e+08	4.31033e+08	2.8707e+08	3.37339e+08	5.12126e+08	1.17152e+08	4.45074e+08	4.03693e+08	6.81819e+08	3.41227e+08
M548T238	3.61481e+07	3.49102e+07	4.84016e+07	3.5481e+07	3.43899e+07	1.90104e+07	4.09435e+07	3.33138e+07	4.28195e+07	3.97079e+07	2.27474e+07	4.55896e+07	4.47753e+07	3.25543e+07	4.15673e+07	2.91861e+07	1.49555e+07	3.13284e+07	3.68855e+07	4.09994e+07	4.20866e+07	4.73034e+07	3.65822e+07	4.62224e+07	1.91046e+07	3.42169e+07	2.15614e+07	3.04685e+07	1.87195e+07	2.14775e+07	1.18439e+07	2.81461e+07	2.65554e+07	1.34568e+07	2.21457e+07	1.9872e+07	1.90905e+07	1.60148e+07	1.81476e+07	2.57571e+07
M548T249	1.49614e+07	1.22261e+07	3.10631e+07	1.48319e+07	1.70947e+07	1.51226e+07	1.82567e+07	1.91845e+07	2.1292e+07	2.27637e+07	1.8505e+07	1.79068e+07	1.61985e+07	2.17646e+07	2.40002e+07	1.68671e+07	3.46508e+06	1.89268e+07	1.89974e+07	2.40945e+07	2.46419e+07	2.1742e+07	2.0567e+07	2.32138e+07	6.47357e+06	6.40658e+06	6.21985e+06	1.83506e+07	5.49692e+06	5.91963e+06	4.3372e+06	6.83166e+06	6.00587e+06	6.57703e+06	5.09124e+06	5.0767e+06	5.53948e+06	4.01566e+06	1.05457e+07	5.15043e+06
M549T606	7.93618e+07	7.9979e+07	1.41251e+08	1.812e+08	1.5185e+08	2.18909e+07	1.33923e+08	1.11857e+08	9.27315e+07	1.98035e+08	2.51043e+07	4.57715e+07	8.36668e+07	8.00341e+07	1.39611e+08	1.74878e+08	5.39792e+08	1.16476e+08	1.32873e+08	8.29937e+07	1.05081e+08	1.05191e+08	1.07802e+08	1.10473e+08	3.07367e+08	2.54042e+08	3.15309e+08	1.25132e+08	5.57908e+08	3.05112e+08	2.09813e+08	2.13519e+08	1.50187e+08	2.70605e+08	6.71353e+08	5.54298e+08	1.78512e+08	9.27204e+08	2.79387e+08	2.44247e+08
M549T616	3.19223e+06	4.88979e+06	7.6137e+06	9.38917e+06	9.38289e+06	1.60208e+06	1.13632e+07	NaN	6.51817e+06	8.43178e+06	NaN	NaN	6.10225e+06	4.14482e+06	8.82885e+06	1.10026e+07	4.74921e+07	9.82335e+06	1.21707e+07	5.24346e+06	NaN	5.94041e+06	9.38855e+06	9.3101e+06	3.78267e+07	2.48103e+07	3.30705e+07	8.29008e+06	4.41217e+07	3.98381e+07	2.43363e+07	2.14871e+07	3.75003e+07	3.55458e+07	4.32428e+07	6.70223e+07	1.99814e+07	7.33108e+07	1.59872e+07	2.7992e+07
M550T227	3.97098e+07	6.12113e+07	3.04531e+07	4.71169e+07	3.70272e+07	3.78324e+07	4.94748e+07	3.17225e+07	3.50457e+07	2.96305e+07	3.47185e+07	6.3282e+07	4.72214e+07	6.28703e+07	2.66851e+07	3.07253e+07	4.30024e+07	4.65495e+07	5.91098e+07	4.744e+07	5.42834e+07	2.86176e+07	4.65835e+07	2.97846e+07	6.26619e+07	9.76434e+07	1.34135e+08	3.88508e+07	7.97935e+07	7.46565e+07	7.3054e+07	1.10091e+08	7.83388e+07	8.53257e+07	1.35961e+08	2.36908e+07	8.10313e+07	6.53583e+07	1.20098e+08	8.6292e+07
M550T98	2.87792e+06	3.4936e+06	3.02649e+06	3.07879e+06	3.54803e+06	2.02931e+06	2.03656e+06	4.29662e+06	2.72776e+06	2.96346e+06	4.38094e+06	3.22971e+06	2.87436e+06	2.96132e+06	3.7709e+06	2.91702e+06	3.60315e+06	3.00261e+06	2.72154e+06	2.4308e+06	3.27257e+06	2.77744e+06	3.12101e+06	2.7488e+06	667794	2.15404e+06	2.04753e+06	1.37202e+06	1.66482e+06	849491	3.28633e+06	2.58708e+06	1.4481e+06	3.16941e+06	2.09033e+06	1.44638e+06	1.86338e+06	2.81803e+06	2.67198e+06	1.96348e+06
M552T303	1.63773e+07	2.95033e+07	2.22957e+07	1.51518e+07	2.08312e+07	2.37057e+07	3.34826e+07	1.11154e+07	2.35256e+07	1.88755e+07	1.6148e+07	2.37102e+07	1.9386e+07	2.75499e+07	1.53808e+07	2.06745e+07	4.41878e+06	2.41981e+07	3.18732e+07	1.79855e+07	1.98584e+07	1.67586e+07	1.87584e+07	2.11577e+07	6.35079e+06	9.15253e+06	1.47973e+07	1.53311e+07	8.56731e+06	1.30748e+07	4.3406e+06	9.27997e+06	1.38031e+07	1.05172e+07	1.2962e+07	9.2239e+06	8.405e+06	6.94516e+06	9.11063e+06	1.08226e+07
M552T606	2.29897e+07	3.41312e+07	7.45263e+07	5.23102e+07	6.58965e+07	3.45576e+07	8.46027e+07	3.33297e+07	3.13104e+07	5.22439e+07	6.75702e+07	1.50212e+07	4.1337e+07	3.95607e+07	6.10576e+07	6.02478e+07	9.09075e+07	6.14554e+07	7.43913e+07	3.97198e+07	2.64455e+07	3.53536e+07	5.56119e+07	5.88714e+07	8.68344e+07	6.63241e+07	6.629e+07	6.41865e+07	9.3018e+07	7.34612e+07	8.07856e+07	5.03609e+07	7.10098e+07	7.99718e+07	7.18308e+07	1.21374e+08	5.7222e+07	1.26816e+08	3.96713e+07	6.70607e+07
M552T616	3.56978e+07	5.05604e+07	6.0203e+07	4.18393e+07	9.91441e+07	3.67755e+07	1.12176e+08	4.20318e+07	5.32529e+07	7.16005e+07	7.75763e+07	2.52619e+07	6.31284e+07	5.5305e+07	8.75501e+07	1.0004e+08	3.12165e+08	8.35938e+07	8.81625e+07	1.04538e+08	3.83536e+07	9.63647e+07	7.62241e+07	7.48528e+07	2.56472e+08	1.27209e+08	1.25959e+08	9.36373e+07	2.62151e+08	2.27371e+08	1.74433e+08	1.86375e+08	1.36491e+08	1.41204e+08	2.29198e+08	1.96895e+08	1.85081e+08	1.93338e+08	1.0473e+08	2.09584e+08
M552T625	3.32087e+06	4.85828e+06	5.32832e+06	8.23483e+06	1.00193e+07	5.37475e+06	1.08347e+07	3.92861e+06	5.36162e+06	6.38623e+06	1.17837e+07	2.11424e+06	8.02243e+06	6.5597e+06	9.01369e+06	1.02986e+07	2.6123e+07	8.06492e+06	7.44155e+06	5.21035e+06	3.13678e+06	4.41818e+06	7.21119e+06	6.13911e+06	2.34557e+07	2.16254e+07	1.92332e+07	1.19571e+07	2.00755e+07	1.70804e+07	3.29741e+07	2.12221e+07	2.00837e+07	1.91089e+07	1.77857e+07	2.69486e+07	1.73523e+07	3.38255e+07	2.00343e+07	2.17667e+07
M553T303	5.08469e+06	8.44374e+06	6.9361e+06	4.52825e+06	6.42831e+06	7.34429e+06	1.0412e+07	3.55966e+06	7.28814e+06	5.89547e+06	4.99381e+06	7.76169e+06	6.03575e+06	8.73817e+06	4.78377e+06	6.25108e+06	NaN	7.26861e+06	9.75066e+06	5.59376e+06	6.20536e+06	5.266e+06	5.8021e+06	6.59552e+06	2.11132e+06	2.60666e+06	4.84887e+06	4.80742e+06	2.64655e+06	3.99035e+06	NaN	2.95538e+06	4.32815e+06	3.38818e+06	3.9995e+06	2.87896e+06	2.61296e+06	2.1137e+06	NaN	3.37298e+06
M555T435	2.0002e+06	4.53136e+06	4.55282e+06	4.05677e+06	2.97068e+06	3.33471e+06	3.7659e+06	3.20362e+06	1.79718e+06	3.71242e+06	2.63056e+06	3.90931e+06	3.48197e+06	3.35667e+06	2.19205e+06	5.08201e+06	2.23971e+06	4.17966e+06	1.97056e+06	3.78857e+06	1.65641e+06	1.8503e+06	1.71683e+06	3.08737e+06	2.19527e+06	1.91692e+06	2.93941e+06	3.49466e+06	2.79428e+06	1.31266e+06	1.94464e+06	1.48401e+06	909879	1.1982e+06	3.72737e+06	3.06612e+06	2.70018e+06	2.34055e+06	1.3628e+06	2.27194e+06
M558T113	1.08958e+08	1.43426e+08	1.80399e+08	1.17761e+08	1.06341e+08	3.89249e+08	1.90373e+08	1.30786e+08	8.82094e+07	2.74981e+07	7.99039e+07	1.05068e+08	9.06706e+07	1.12638e+08	9.09558e+07	2.58601e+07	1.88907e+08	4.92827e+07	2.12667e+08	1.00591e+08	4.61594e+07	1.04958e+08	9.85243e+07	1.26881e+08	1.5554e+08	NaN	2.15163e+08	1.12434e+08	NaN	4.04815e+08	5.43422e+08	2.98086e+08	2.54898e+08	NaN	1.79271e+08	3.27308e+08	1.28777e+08	1.96991e+08	NaN	NaN
M558T139	2.51163e+07	3.22374e+07	2.98679e+07	2.7921e+07	3.64156e+07	NaN	3.45908e+07	2.46518e+07	2.59612e+07	2.62319e+07	3.33072e+07	2.93138e+07	3.16864e+07	3.46429e+07	2.55638e+07	2.55867e+07	NaN	3.14291e+07	3.29562e+07	3.12281e+07	3.19455e+07	2.69825e+07	2.95264e+07	3.39464e+07	2.25314e+07	1.79333e+07	2.59449e+07	3.26892e+07	2.15514e+07	2.22694e+07	2.49317e+07	2.34361e+07	2.06941e+07	1.68188e+07	2.38113e+07	2.22191e+07	1.81618e+07	2.77926e+07	2.33585e+07	2.18604e+07
M559T139	NaN	9.79176e+06	9.91632e+06	8.52751e+06	1.03507e+07	NaN	1.08089e+07	7.27563e+06	7.59544e+06	7.24231e+06	8.71984e+06	8.76602e+06	9.2213e+06	9.4272e+06	7.28419e+06	7.47631e+06	6.93273e+06	8.64239e+06	9.48366e+06	8.8583e+06	8.81071e+06	7.79369e+06	8.714e+06	1.03552e+07	5.82257e+06	5.19584e+06	8.1504e+06	9.76495e+06	7.23161e+06	6.10627e+06	6.86142e+06	7.81849e+06	6.54497e+06	4.49559e+06	7.5423e+06	6.40769e+06	4.93812e+06	5.16061e+06	6.7839e+06	5.45269e+06
M562T237	3.63445e+08	2.66079e+08	3.41631e+08	2.97042e+08	3.27927e+08	1.65216e+08	3.31502e+08	2.33515e+08	4.16019e+08	3.99886e+08	1.78584e+08	3.52713e+08	3.47136e+08	3.46095e+08	3.88804e+08	3.16037e+08	1.24646e+08	3.3441e+08	3.21546e+08	2.99729e+08	3.15643e+08	3.65609e+08	2.99355e+08	4.23169e+08	1.92563e+08	2.97409e+08	1.85224e+08	2.96868e+08	1.70122e+08	2.12991e+08	1.2906e+08	2.26293e+08	2.01032e+08	1.18877e+08	2.10678e+08	NaN	2.32784e+08	1.38445e+08	2.42891e+08	1.93605e+08
M562T249	9.05984e+07	7.89985e+07	1.60954e+08	8.75892e+07	9.58586e+07	9.10742e+07	1.08133e+08	1.0474e+08	1.23322e+08	1.23894e+08	9.80023e+07	1.30412e+08	9.59534e+07	1.17728e+08	1.29317e+08	9.53541e+07	3.57695e+07	1.06623e+08	1.05914e+08	1.13338e+08	1.32848e+08	1.19445e+08	1.1559e+08	1.29915e+08	6.23108e+07	4.55214e+07	5.07458e+07	1.05455e+08	4.0909e+07	4.10555e+07	3.14705e+07	5.89255e+07	5.66173e+07	5.10992e+07	3.62824e+07	4.5107e+07	5.06987e+07	3.13074e+07	9.20694e+07	7.40065e+07
M562T291	6.43212e+06	3.36482e+06	8.44314e+06	4.49831e+06	7.242e+06	3.51512e+06	7.76981e+06	4.82613e+06	8.82264e+06	9.24438e+06	4.97027e+06	6.48463e+06	5.86525e+06	5.83013e+06	9.57317e+06	6.22193e+06	2.76716e+06	6.02489e+06	7.07687e+06	8.25241e+06	8.57924e+06	6.99227e+06	7.50228e+06	8.40721e+06	4.37243e+06	6.97357e+06	5.81686e+06	6.29579e+06	5.33895e+06	5.41461e+06	2.91635e+06	5.93714e+06	5.35731e+06	3.42529e+06	4.66569e+06	4.01062e+06	3.83801e+06	3.20586e+06	3.53795e+06	4.17313e+06
M563T214	1.90107e+07	6.70763e+06	1.02708e+07	6.84655e+06	1.27341e+07	5.64293e+06	1.31094e+07	NaN	2.05921e+07	1.75965e+07	NaN	1.02189e+07	8.43244e+06	1.36994e+07	1.89423e+07	2.24535e+07	1.51172e+06	1.19584e+07	2.38339e+06	7.99675e+06	1.6377e+07	2.05031e+07	1.22877e+07	1.59909e+07	5.94408e+06	1.27052e+07	7.51807e+06	7.89159e+06	4.26156e+06	5.18687e+06	1.03771e+06	4.79877e+06	4.39707e+06	4.05676e+06	8.18219e+06	5.08239e+06	9.56529e+06	5.1032e+06	6.43254e+06	8.29126e+06
M563T237	9.74038e+07	7.5658e+07	1.19951e+08	8.78842e+07	8.3e+07	4.78901e+07	8.66281e+07	6.67432e+07	9.56234e+07	1.1377e+08	4.96129e+07	9.94201e+07	1.00623e+08	7.9927e+07	1.10745e+08	8.39857e+07	3.53919e+07	9.6657e+07	1.08186e+08	9.90143e+07	8.55519e+07	1.04477e+08	8.66916e+07	1.21868e+08	5.56376e+07	7.20333e+07	6.72337e+07	8.74015e+07	4.40688e+07	5.21701e+07	3.74587e+07	6.44845e+07	5.35409e+07	3.24937e+07	6.089e+07	NaN	5.69485e+07	4.48183e+07	6.2735e+07	5.36664e+07
M563T249	2.61058e+07	2.30799e+07	4.70323e+07	2.43107e+07	2.77032e+07	2.65397e+07	3.15031e+07	3.09844e+07	3.53446e+07	3.55692e+07	2.89833e+07	3.81508e+07	2.72554e+07	3.40021e+07	3.67252e+07	2.85194e+07	1.40452e+07	3.05258e+07	3.08056e+07	3.22005e+07	4.21608e+07	3.52848e+07	3.29814e+07	3.73252e+07	1.79049e+07	1.73985e+07	1.34694e+07	2.9973e+07	1.15474e+07	1.16663e+07	9.04666e+06	1.76206e+07	1.45752e+07	7.74238e+06	1.06624e+07	8.22938e+06	1.46122e+07	9.59639e+06	1.16105e+07	2.09104e+07
M563T291_1	1.5912e+06	1.14537e+06	2.53479e+06	1.54437e+06	2.10824e+06	966450	2.2086e+06	1.43542e+06	2.9572e+06	2.66015e+06	1.44722e+06	1.58805e+06	1.86045e+06	NaN	2.823e+06	2.21499e+06	962058	1.75716e+06	1.98735e+06	2.42152e+06	2.45556e+06	1.99629e+06	2.21785e+06	2.4681e+06	1.26509e+06	2.02224e+06	1.76196e+06	1.77447e+06	1.64217e+06	1.73438e+06	812560	1.60191e+06	1.55969e+06	1.01081e+06	1.56685e+06	1.29359e+06	1.19563e+06	923611	985006	1.05904e+06
M564T237	2.52765e+07	2.1475e+07	2.58273e+07	2.23764e+07	2.08937e+07	1.16208e+07	2.53768e+07	2.06358e+07	2.81634e+07	2.50218e+07	1.87287e+07	2.66559e+07	2.54247e+07	2.14107e+07	2.67966e+07	2.47805e+07	1.00739e+07	2.54344e+07	2.43345e+07	2.7497e+07	2.4856e+07	2.90041e+07	2.4161e+07	2.77783e+07	1.50285e+07	2.0461e+07	1.71888e+07	2.08978e+07	1.59796e+07	1.44287e+07	6.31551e+06	1.99438e+07	1.52259e+07	6.61061e+06	1.58824e+07	NaN	1.60411e+07	1.12944e+07	1.82954e+07	1.82221e+07
M564T249	7.20328e+06	6.10421e+06	1.23061e+07	6.87775e+06	7.54148e+06	6.7913e+06	8.67312e+06	8.2302e+06	1.08131e+07	9.48655e+06	7.8227e+06	7.79876e+06	7.55615e+06	9.21104e+06	9.68399e+06	9.8531e+06	2.8331e+06	8.34287e+06	8.36816e+06	8.69937e+06	1.029e+07	9.12972e+06	9.07175e+06	1.01619e+07	4.02917e+06	3.65168e+06	3.573e+06	8.29304e+06	2.93079e+06	4.88781e+06	2.30776e+06	4.8078e+06	3.92377e+06	3.60382e+06	NaN	2.17138e+06	NaN	2.92112e+06	3.04504e+06	5.51339e+06
M564T602	2.91059e+06	4.62976e+06	8.35556e+06	5.56798e+06	8.27182e+06	1.9532e+06	8.1256e+06	2.8179e+06	2.94955e+06	5.21262e+06	3.78309e+06	1.98814e+06	4.35363e+06	4.62976e+06	5.16295e+06	6.51603e+06	2.73967e+07	4.39267e+06	6.1479e+06	4.02096e+06	2.79995e+06	3.40261e+06	4.04709e+06	NaN	2.33828e+07	1.55396e+07	2.2171e+07	5.97053e+06	2.63278e+07	2.29237e+07	1.3843e+07	1.02311e+07	2.48203e+07	2.02962e+07	2.74173e+07	5.25213e+07	8.89979e+06	4.99213e+07	6.52748e+06	1.72328e+07
M564T611	8.21608e+06	1.05104e+07	1.0084e+07	5.91748e+06	1.44825e+07	1.92426e+06	1.19714e+07	2.4206e+06	2.38532e+06	1.03493e+07	5.48048e+06	3.49757e+06	1.26775e+07	2.6909e+06	1.44686e+07	3.94675e+06	7.00274e+07	1.14464e+07	1.43624e+07	7.11003e+06	4.91489e+06	9.71277e+06	7.44637e+06	6.96897e+06	7.06615e+07	4.57649e+07	6.63114e+07	1.50035e+07	7.04112e+07	6.83479e+07	4.28202e+07	3.38917e+07	7.68085e+07	5.35802e+07	8.77681e+07	1.63011e+08	3.87955e+07	1.34226e+08	3.29365e+07	6.46929e+07
M565T237	7.67395e+06	5.15843e+06	7.79361e+06	5.07582e+06	5.21852e+06	3.50664e+06	4.3907e+06	4.64349e+06	NaN	7.09176e+06	4.49455e+06	6.88782e+06	6.03257e+06	6.23164e+06	6.90068e+06	6.57318e+06	2.81272e+06	5.39315e+06	6.45753e+06	7.00422e+06	4.45969e+06	8.68008e+06	7.28635e+06	8.55935e+06	3.68923e+06	6.17045e+06	3.52166e+06	5.61862e+06	3.7221e+06	NaN	NaN	3.35713e+06	3.84509e+06	2.07446e+06	5.67369e+06	NaN	3.19724e+06	2.71588e+06	4.33108e+06	4.11634e+06
M565T249	3.01129e+06	1.54779e+06	3.35692e+06	1.82818e+06	2.68365e+06	1.96463e+06	2.29744e+06	2.3213e+06	2.92607e+06	2.86799e+06	2.13563e+06	2.69574e+06	2.10235e+06	2.46026e+06	3.38113e+06	2.58169e+06	736463	2.53425e+06	2.30209e+06	2.44402e+06	2.97216e+06	2.70145e+06	2.59665e+06	2.87195e+06	1.36043e+06	NaN	803247	2.27401e+06	NaN	826095	NaN	NaN	1.35518e+06	593007	NaN	697500	NaN	NaN	NaN	NaN
M566T100	1.86226e+08	2.08237e+08	4.19859e+08	2.35143e+08	1.76785e+08	4.60396e+07	2.86178e+08	3.33528e+08	1.8738e+08	2.58013e+08	1.04831e+08	1.48923e+08	2.19752e+08	1.52895e+08	1.94612e+08	1.30514e+08	9.92393e+07	1.45188e+08	3.20035e+08	2.22415e+08	2.27786e+08	1.48305e+08	2.29315e+08	1.66348e+08	1.18656e+08	7.73101e+07	1.12186e+08	2.04227e+08	1.00076e+08	9.86121e+07	1.15025e+08	1.23286e+08	6.49937e+07	7.94384e+07	8.4811e+07	5.82555e+07	8.12473e+07	6.67158e+07	1.06786e+08	7.69413e+07
M566T620	873382	621440	1.42953e+06	1.67686e+06	2.13407e+06	454794	NaN	558022	1.05492e+06	824463	1.64655e+06	465537	1.27239e+06	1.88901e+06	1.44491e+06	1.80511e+06	3.70039e+07	1.41215e+06	1.36776e+06	1.04734e+06	661251	817529	1.81449e+06	793342	1.3851e+07	1.84405e+07	1.6676e+07	1.74912e+06	2.05394e+07	1.26018e+07	1.97353e+07	4.69305e+06	1.95488e+07	2.32571e+07	1.94781e+07	3.74261e+07	1.07467e+07	4.70247e+07	3.23651e+06	1.09036e+07
M567T100	5.75806e+07	6.46522e+07	1.28711e+08	7.3927e+07	5.50331e+07	1.4505e+07	8.92915e+07	1.03902e+08	5.69939e+07	8.34355e+07	4.04492e+07	5.64423e+07	6.79423e+07	4.77168e+07	6.18432e+07	4.16185e+07	3.00936e+07	4.47145e+07	1.00084e+08	6.79274e+07	7.20218e+07	5.20252e+07	7.05044e+07	5.19119e+07	3.8135e+07	2.50875e+07	3.57338e+07	6.14411e+07	3.02789e+07	3.08949e+07	3.66096e+07	3.74959e+07	2.0311e+07	2.27368e+07	2.65152e+07	1.84497e+07	2.4425e+07	2.03184e+07	3.34787e+07	2.43451e+07
M568T152	3.59501e+07	3.49477e+07	NaN	3.01951e+07	2.75305e+07	NaN	NaN	NaN	NaN	3.01082e+07	NaN	2.88277e+07	NaN	3.00469e+07	2.31364e+07	NaN	8.51076e+07	NaN	3.7687e+07	NaN	3.56883e+07	NaN	3.6449e+07	NaN	7.71183e+07	1.08185e+08	7.33984e+07	3.35734e+07	8.39644e+07	7.46933e+07	9.42387e+07	1.00003e+08	7.23046e+07	9.30031e+07	8.55173e+07	2.29359e+07	1.19022e+08	8.5484e+07	1.59597e+08	7.54426e+07
M570T125	1.76661e+08	1.30778e+08	1.80948e+08	1.89866e+08	1.38438e+08	3.48049e+07	1.95005e+08	2.37717e+08	2.21373e+08	1.88956e+08	1.93914e+08	1.53659e+08	1.62752e+08	1.19581e+08	2.18249e+08	1.81656e+08	6.32129e+07	1.17186e+08	2.05617e+08	2.36081e+08	2.51319e+08	2.43922e+08	2.77729e+08	1.58499e+08	7.2964e+07	6.28532e+07	7.14582e+07	1.88847e+08	6.26775e+07	8.12796e+07	1.07432e+08	7.88665e+07	5.12024e+07	5.58887e+07	7.81094e+07	4.38949e+07	6.35376e+07	6.64654e+07	7.35247e+07	5.48601e+07
M570T136	8.05282e+08	4.28277e+08	4.14549e+08	4.92208e+08	5.47136e+08	2.16657e+08	6.98696e+08	7.41451e+08	7.69356e+08	6.65816e+08	1.1136e+09	6.7613e+08	9.04085e+08	5.24154e+08	7.44964e+08	7.13837e+08	1.88929e+08	5.21383e+08	5.71952e+08	6.07057e+08	8.12536e+08	8.22639e+08	8.10592e+08	6.63924e+08	3.00143e+08	2.44063e+08	1.41892e+08	7.23778e+08	1.86679e+08	2.08745e+08	2.69293e+08	9.36002e+07	1.43717e+08	5.21999e+07	1.80499e+08	9.27411e+07	2.45272e+08	2.04608e+08	4.29767e+08	1.38533e+08
M571T125	5.99205e+07	4.56077e+07	6.06642e+07	6.29605e+07	4.86109e+07	1.18921e+07	6.12285e+07	8.22153e+07	7.26887e+07	6.27559e+07	6.4572e+07	5.08874e+07	5.60893e+07	3.91336e+07	7.39735e+07	6.10442e+07	2.23967e+07	3.96736e+07	6.68509e+07	7.93247e+07	8.45407e+07	8.14926e+07	9.48675e+07	5.44082e+07	2.43589e+07	NaN	2.37595e+07	6.43648e+07	2.07978e+07	2.61233e+07	3.67688e+07	2.82324e+07	NaN	1.69589e+07	2.74682e+07	1.25927e+07	1.93223e+07	2.03748e+07	2.41217e+07	NaN
M571T136	2.72108e+08	1.43529e+08	1.3903e+08	1.62188e+08	1.79536e+08	7.36457e+07	3.19814e+08	2.40618e+08	2.5619e+08	2.19506e+08	2.66661e+08	2.25378e+08	3.00871e+08	1.72849e+08	2.63524e+08	2.38924e+08	6.31999e+07	1.75637e+08	1.93227e+08	3.06186e+08	2.71266e+08	2.76212e+08	2.71641e+08	2.24952e+08	9.90703e+07	1.29068e+08	4.97442e+07	3.37465e+08	6.32877e+07	6.90215e+07	9.012e+07	1.1816e+08	4.59081e+07	5.30352e+07	6.18326e+07	3.17749e+07	8.18147e+07	6.96721e+07	9.22395e+07	4.62836e+07
M572T125	1.13873e+07	8.45824e+06	1.15369e+07	1.2217e+07	9.44934e+06	2.20496e+06	1.19005e+07	1.59294e+07	1.40002e+07	1.25469e+07	1.18481e+07	1.09278e+07	1.05853e+07	7.48428e+06	1.46379e+07	1.17291e+07	4.34357e+06	8.10181e+06	1.30524e+07	1.59505e+07	1.66996e+07	1.6246e+07	1.85318e+07	1.01869e+07	4.54433e+06	3.78272e+06	5.30103e+06	1.22473e+07	4.28864e+06	4.77997e+06	6.75235e+06	5.48118e+06	3.30741e+06	NaN	5.57575e+06	NaN	4.19752e+06	4.21751e+06	4.76215e+06	NaN
M572T158	1.54956e+08	8.64148e+07	8.82408e+07	1.02116e+08	1.09504e+08	5.34966e+07	1.07828e+08	1.04517e+08	1.80122e+08	1.29812e+08	1.39099e+08	1.39067e+08	1.26081e+08	1.27955e+08	2.26712e+08	5.80914e+07	2.87051e+07	1.07489e+08	1.18403e+08	1.18608e+08	1.20627e+08	1.42864e+08	1.29135e+08	1.08677e+08	3.29208e+07	8.51504e+07	3.77182e+07	1.40675e+08	5.92994e+07	4.50957e+07	6.18945e+07	3.53602e+07	3.60633e+07	3.47148e+07	3.80591e+07	3.61838e+07	3.58459e+07	2.05176e+07	4.76577e+07	1.90431e+07
M573T159	1.97637e+07	1.71787e+07	2.49745e+07	3.33986e+07	3.55281e+07	1.58238e+07	3.91581e+07	3.51197e+07	3.14107e+07	3.78263e+07	4.75578e+07	2.58864e+07	1.7539e+07	4.21966e+07	2.88543e+07	1.59035e+07	1.26985e+07	4.38895e+07	3.34558e+07	3.9775e+07	3.90681e+07	2.77589e+07	4.54188e+07	3.86587e+07	2.07734e+07	4.74449e+06	1.13479e+07	3.69653e+07	5.02182e+06	8.64852e+06	9.80504e+06	1.12257e+07	1.09426e+07	6.2996e+06	1.50877e+06	7.3728e+06	7.3743e+06	7.70479e+06	8.18739e+06	1.31361e+07
M573T587	2.27718e+07	4.76954e+07	1.62372e+08	5.05429e+07	9.58885e+07	2.41607e+07	1.36092e+08	5.55529e+07	3.44954e+07	1.00785e+08	3.4733e+07	3.20851e+07	6.78726e+07	5.566e+07	8.24579e+07	6.41581e+07	1.46106e+07	7.06976e+07	1.17424e+08	5.24991e+07	3.60999e+07	3.47875e+07	6.25352e+07	4.76986e+07	1.83813e+07	1.12468e+07	1.94797e+07	6.57218e+07	1.95525e+07	1.56797e+07	7.53263e+06	8.38217e+06	1.72219e+07	1.20651e+07	2.25075e+07	3.33661e+07	6.05559e+06	3.16137e+07	8.62234e+06	1.2544e+07
M574T249	2.90689e+06	3.01486e+06	6.2642e+06	2.32874e+06	3.11126e+06	3.30259e+06	3.2679e+06	3.96077e+06	3.5432e+06	4.28783e+06	4.2983e+06	4.05322e+06	3.95674e+06	5.90876e+06	3.37639e+06	3.30171e+06	762996	4.13269e+06	4.52085e+06	3.68221e+06	5.44093e+06	3.94969e+06	5.00553e+06	3.74438e+06	1.32904e+06	2.50558e+06	2.44267e+06	2.96226e+06	1.7051e+06	1.85212e+06	508147	3.24628e+06	1.35689e+06	1.53815e+06	1.5676e+06	671868	1.36363e+06	1.0223e+06	1.51932e+06	2.71706e+06
M574T303	4.75314e+06	5.57972e+06	1.06434e+07	3.89445e+06	7.15808e+06	6.73437e+06	1.12809e+07	4.62606e+06	9.8869e+06	7.96626e+06	6.96219e+06	7.48081e+06	5.41194e+06	1.18419e+07	6.27587e+06	5.67055e+06	1.25324e+06	9.12297e+06	1.23177e+07	7.27764e+06	9.02455e+06	5.43927e+06	7.47578e+06	8.38015e+06	2.22105e+06	4.02507e+06	6.70058e+06	6.04235e+06	3.13197e+06	5.00173e+06	1.31376e+06	3.33186e+06	5.24345e+06	3.00386e+06	4.08766e+06	3.88006e+06	2.05246e+06	2.15041e+06	2.14286e+06	4.02815e+06
M576T303_2	175409	247976	477587	160367	375192	331711	618850	211077	460402	371799	273294	363524	258654	607383	308773	217351	295109	497647	629258	350530	481694	234327	347905	410658	NaN	169658	257640	270845	103802	NaN	271461	108788	168490	NaN	181701	162727	39601.9	NaN	NaN	NaN
M576T439	1.16337e+08	1.36234e+08	1.04448e+08	1.68617e+08	2.08531e+08	1.10833e+08	2.02262e+08	8.22592e+07	1.66165e+08	1.55829e+08	1.53961e+08	1.74872e+08	1.90191e+08	1.32328e+08	2.08074e+08	2.71525e+08	7.07312e+07	1.45061e+08	1.83306e+08	1.52705e+08	6.90189e+07	1.90169e+08	1.93004e+08	1.64136e+08	7.92966e+07	5.62701e+07	8.96913e+07	2.0067e+08	7.48777e+07	9.97967e+07	4.16434e+07	6.20085e+07	8.41725e+07	7.17097e+07	9.65672e+07	1.16316e+08	5.08639e+07	1.11421e+08	7.73173e+07	6.0963e+07
M576T448	1.49089e+07	2.81202e+07	NaN	3.98517e+07	4.83702e+07	2.5702e+07	4.74724e+07	2.50696e+07	2.77242e+07	1.61117e+07	3.17895e+07	1.56176e+07	2.52628e+07	2.04307e+07	3.17314e+07	4.82654e+07	1.07979e+07	2.27003e+07	3.03535e+07	2.27001e+07	1.58047e+07	3.58771e+07	1.95276e+07	2.21239e+07	1.41002e+07	1.74619e+07	1.57028e+07	3.35657e+07	1.85842e+07	1.77993e+07	8.2833e+06	1.10151e+07	1.37192e+07	1.46646e+07	1.98229e+07	2.22164e+07	1.27994e+07	2.43457e+07	1.57133e+07	1.43719e+07
M576T597	1.54222e+08	2.3402e+08	4.28159e+08	3.17518e+08	3.69376e+08	1.62926e+08	4.3758e+08	2.27953e+08	2.02434e+08	2.98709e+08	2.54133e+08	1.46612e+08	2.63642e+08	2.37849e+08	3.20184e+08	3.46932e+08	1.36575e+08	2.89398e+08	3.66486e+08	2.2441e+08	1.77659e+08	2.26981e+08	2.58497e+08	2.45528e+08	1.70321e+08	1.12759e+08	1.81745e+08	3.20557e+08	1.7131e+08	1.65398e+08	8.81206e+07	1.03889e+08	1.59574e+08	1.32604e+08	2.4275e+08	2.52921e+08	7.65787e+07	2.88981e+08	1.07335e+08	1.17668e+08
M578T460	1.25213e+07	1.4161e+07	9.08823e+06	2.16282e+07	2.52911e+07	1.28086e+07	2.34776e+07	1.42622e+07	1.6539e+07	1.16382e+07	1.88557e+07	1.58846e+07	1.46593e+07	1.55116e+07	2.51644e+07	2.75696e+07	7.43311e+07	1.54031e+07	2.21572e+07	1.14046e+07	1.3575e+07	8.69023e+06	1.75225e+07	1.64254e+07	5.46463e+07	3.32993e+07	8.18274e+07	2.19039e+07	5.53641e+07	9.11395e+07	4.03147e+07	4.39662e+07	1.08307e+08	8.46124e+07	9.16619e+07	7.40732e+07	3.05637e+07	1.27374e+08	3.57263e+07	4.51851e+07
M578T616	3.80579e+08	7.15933e+08	5.84692e+08	7.28598e+08	1.13864e+09	1.99538e+08	6.8461e+08	3.92478e+08	8.43696e+08	5.29444e+08	3.81882e+08	2.9629e+08	7.97696e+08	4.59327e+08	6.54089e+08	7.49993e+08	1.40392e+09	5.834e+08	5.63951e+08	7.04715e+08	3.70052e+08	5.41611e+08	5.30398e+08	5.15865e+08	1.40442e+09	7.50539e+08	9.23092e+08	6.47031e+08	1.5093e+09	8.75928e+08	8.22272e+08	6.89905e+08	1.51813e+09	7.40463e+08	1.95779e+09	2.56871e+09	6.46219e+08	2.2124e+09	9.15707e+08	6.31762e+08
M578T625	2.16242e+07	3.16227e+07	3.21125e+07	6.64285e+07	6.9361e+07	3.28233e+07	7.2562e+07	2.84573e+07	3.77751e+07	4.68105e+07	6.07162e+07	1.6704e+07	3.97277e+07	3.91074e+07	5.48284e+07	5.66577e+07	1.8097e+08	6.01884e+07	5.29272e+07	2.849e+07	1.95084e+07	3.63668e+07	5.2261e+07	4.36385e+07	1.67309e+08	1.00754e+08	1.4178e+08	5.51499e+07	1.72236e+08	1.29983e+08	1.27216e+08	8.49099e+07	1.72706e+08	1.16347e+08	2.19056e+08	3.35232e+08	9.39778e+07	2.98981e+08	1.2609e+08	9.97458e+07
M579T597	NaN	NaN	1.42306e+06	855413	751293	NaN	NaN	NaN	NaN	911857	345324	NaN	1.05872e+06	NaN	NaN	1.03187e+06	2.64592e+07	NaN	NaN	NaN	197459	NaN	471657	NaN	1.46611e+07	1.04334e+07	2.29149e+07	NaN	2.01097e+07	2.62045e+07	1.27356e+07	5.88931e+06	1.5364e+07	1.47772e+07	1.92514e+07	3.86952e+07	6.05411e+06	3.39427e+07	1.21886e+07	1.84223e+07
M579T83	535769	325838	848512	1.41665e+06	770119	490512	508753	1.03353e+06	1.0276e+06	1.03528e+06	459990	1.17221e+06	1.53978e+06	571805	1.19548e+06	1.37679e+06	464727	1.29898e+06	438471	1.29114e+06	546551	549139	1.02574e+06	1.73617e+06	248040	154199	388452	669527	163374	471657	160194	305084	365686	282828	401633	229693	307960	593531	541650	299716
M580T625	6.12509e+06	5.319e+06	1.24423e+07	1.82924e+07	3.06775e+07	1.04089e+07	3.10818e+07	9.58002e+06	1.20709e+07	1.67516e+07	3.47358e+07	4.57107e+06	1.90213e+07	1.3155e+07	2.41274e+07	2.27766e+07	7.62856e+07	2.44708e+07	2.25094e+07	1.30075e+07	6.90079e+06	1.18343e+07	2.37957e+07	1.92073e+07	6.81095e+07	4.54673e+07	5.17853e+07	2.65782e+07	7.90169e+07	5.42782e+07	6.49075e+07	4.44864e+07	6.15502e+07	5.42815e+07	6.12002e+07	9.58824e+07	5.91819e+07	1.18495e+08	4.04544e+07	4.56066e+07
M582T100	9.65906e+07	9.64639e+07	1.73486e+08	9.75786e+07	7.97996e+07	3.0724e+07	1.14838e+08	1.24793e+08	8.33511e+07	1.01283e+08	6.47012e+07	7.74497e+07	9.12376e+07	7.47642e+07	8.66498e+07	6.11458e+07	5.20025e+07	5.55467e+07	1.26631e+08	9.51656e+07	1.02309e+08	7.92131e+07	9.5419e+07	8.7483e+07	5.85422e+07	4.09203e+07	5.56441e+07	7.86035e+07	4.42114e+07	4.44597e+07	6.79398e+07	5.79617e+07	3.53827e+07	3.88808e+07	4.24385e+07	3.00867e+07	3.92125e+07	3.14826e+07	4.79609e+07	4.17278e+07
M582T129	2.49437e+07	1.65655e+07	1.86958e+07	NaN	1.33311e+07	NaN	NaN	NaN	2.03673e+07	2.0998e+07	7.70233e+06	1.38262e+07	9.07965e+06	1.45258e+07	1.73196e+07	NaN	NaN	NaN	8.25969e+06	4.05122e+07	1.23439e+07	2.08389e+07	NaN	NaN	8.16822e+06	9.92435e+06	6.66086e+06	1.28421e+07	6.60486e+06	NaN	7.12959e+06	8.38371e+06	6.24915e+06	7.24375e+06	5.88861e+06	2.83026e+06	7.75022e+06	4.54494e+06	NaN	NaN
M583T100	2.88107e+07	3.01121e+07	5.13583e+07	3.06205e+07	2.56135e+07	9.27996e+06	3.63476e+07	3.97838e+07	2.72722e+07	3.21642e+07	1.83336e+07	2.61616e+07	2.86388e+07	2.35854e+07	2.78999e+07	1.92908e+07	1.57164e+07	2.32747e+07	3.76488e+07	2.96032e+07	3.32649e+07	2.58663e+07	2.92639e+07	2.76452e+07	1.7879e+07	1.24321e+07	1.65247e+07	2.32573e+07	1.38009e+07	1.42131e+07	2.11525e+07	1.88448e+07	1.13648e+07	1.22986e+07	1.26223e+07	9.85168e+06	1.24137e+07	9.39537e+06	1.54509e+07	1.26298e+07
M583T460	4.09091e+06	9.47819e+06	4.67237e+06	4.16559e+06	6.00537e+06	6.45294e+06	9.59731e+06	5.98454e+06	7.58952e+06	8.38864e+06	3.47346e+06	8.92077e+06	1.04988e+07	8.48608e+06	7.66115e+06	8.47052e+06	1.55069e+06	8.55006e+06	3.49375e+06	8.36254e+06	2.38532e+06	9.74263e+06	3.40386e+06	8.06064e+06	3.47299e+06	6.09088e+06	NaN	3.31226e+06	4.55213e+06	4.18892e+06	1.03953e+06	2.77176e+06	4.85993e+06	3.41156e+06	4.4691e+06	4.14001e+06	2.28325e+06	3.16137e+06	3.56546e+06	4.50432e+06
M589T249	5.11586e+06	8.31798e+06	9.36554e+06	5.85374e+06	4.387e+06	5.48034e+06	5.02818e+06	5.46306e+06	5.52191e+06	7.43559e+06	7.13837e+06	6.30652e+06	6.95719e+06	1.18689e+07	6.03361e+06	3.91039e+06	1.28928e+06	6.77021e+06	6.93938e+06	8.12188e+06	7.12342e+06	3.19222e+06	6.22068e+06	8.6887e+06	4.90574e+06	4.262e+06	4.63062e+06	4.1668e+06	5.69086e+06	3.17196e+06	1.94817e+06	7.29264e+06	2.88398e+06	4.66276e+06	3.10538e+06	558439	3.93641e+06	1.97173e+06	3.02766e+06	4.21966e+06
M590T249	1.65637e+06	975019	2.8353e+06	1.1312e+06	1.20857e+06	1.39638e+06	1.71199e+06	1.51256e+06	1.47574e+06	1.97358e+06	1.90154e+06	1.64494e+06	1.43499e+06	2.85156e+06	1.58306e+06	476736	330404	1.73574e+06	2.12305e+06	1.33528e+06	2.42289e+06	811340	1.8804e+06	1.49569e+06	542245	1.01707e+06	1.09856e+06	1.28177e+06	517860	1.42244e+06	411667	665811	415968	1.08078e+06	831669	181304	634609	676781	945741	830250
M590T303_2	1.28713e+06	1.32711e+06	2.27698e+06	1.04057e+06	1.66843e+06	1.78996e+06	3.13433e+06	981968	2.0726e+06	1.6858e+06	1.39971e+06	1.75696e+06	1.5425e+06	2.87095e+06	668528	1.20791e+06	278323	2.19391e+06	2.72709e+06	823264	2.2611e+06	1.16664e+06	713815	1.99441e+06	513103	425990	1.41824e+06	695717	784379	447817	325604	727999	1.19884e+06	699932	905356	1.02751e+06	499536	518760	413771	915863
M590T602	2.65775e+06	5.90168e+06	1.18415e+07	5.66146e+06	8.81536e+06	2.92017e+06	1.08175e+07	NaN	3.36554e+06	7.04197e+06	5.96358e+06	NaN	NaN	4.94897e+06	6.03106e+06	6.20653e+06	1.10211e+07	5.98207e+06	8.27238e+06	5.10601e+06	3.0345e+06	3.54518e+06	5.46752e+06	3.79964e+06	1.03354e+07	6.89681e+06	1.26697e+07	5.67673e+06	1.16708e+07	1.10433e+07	6.44987e+06	6.56573e+06	1.30214e+07	9.67514e+06	1.37826e+07	1.79086e+07	4.25743e+06	1.95639e+07	NaN	8.77383e+06
M590T612	7.66254e+06	5.114e+06	1.69689e+07	1.44027e+07	9.26753e+06	3.73004e+06	1.81687e+07	1.34997e+07	4.9228e+06	1.26873e+07	8.11687e+06	9.16609e+06	1.63208e+07	4.05231e+06	1.33784e+07	1.5306e+07	4.85063e+07	4.26545e+06	5.5402e+06	1.45635e+07	9.8411e+06	9.47887e+06	1.09978e+07	2.73287e+06	4.03463e+07	2.8811e+07	6.09463e+07	1.95396e+07	4.06923e+07	4.43495e+07	2.83131e+07	3.42614e+07	6.83976e+07	4.48058e+07	7.66509e+07	8.51844e+07	2.06352e+07	9.60089e+07	3.9927e+07	1.23798e+07
M591T303	271517	382962	693350	253398	542530	512363	869541	118845	568111	492765	427275	550732	419618	858701	427451	342953	29902.4	640759	910505	251902	536361	337000	475865	629924	131104	259594	198769	416273	205486	346791	NaN	184897	361305	76778.4	238206	292998	97995.2	109557	76362.1	273208
M591T535	3.04707e+06	4.02949e+06	2.93403e+06	4.42477e+06	6.56107e+06	1.61238e+06	5.50971e+06	2.18929e+06	1.47295e+06	1.08566e+06	2.77638e+06	2.33752e+06	3.22439e+06	2.49075e+06	1.53209e+06	3.99128e+06	2.28218e+06	3.32971e+06	4.80609e+06	3.62168e+06	3.34822e+06	5.34667e+06	3.99905e+06	3.67579e+06	5.43402e+06	4.19753e+06	6.16858e+06	3.00171e+06	5.80059e+06	7.00986e+06	1.14864e+06	4.33421e+06	8.49897e+06	3.86714e+06	5.81441e+06	6.03715e+06	5.5445e+06	4.79774e+06	4.15417e+06	5.67068e+06
M592T611	1.12908e+06	2.61555e+06	4.93033e+06	3.28153e+06	5.30976e+06	4.15589e+06	6.30976e+06	2.45581e+06	1.90423e+06	3.74775e+06	4.83629e+06	NaN	2.99177e+06	2.98879e+06	3.39815e+06	2.97602e+06	1.64447e+07	3.32656e+06	4.05553e+06	2.46246e+06	1.40961e+06	NaN	2.98901e+06	2.27535e+06	1.38434e+07	8.98906e+06	1.3888e+07	3.7097e+06	1.43296e+07	1.31907e+07	9.87937e+06	6.38683e+06	1.49155e+07	1.16363e+07	1.66348e+07	2.82e+07	5.89734e+06	2.65096e+07	5.59987e+06	1.06999e+07
M592T620	2.41197e+06	1.56063e+06	1.10664e+07	5.97609e+06	8.18287e+06	996858	7.97792e+06	4.18299e+06	3.69601e+06	5.47779e+06	7.39785e+06	2.02143e+06	5.04949e+06	4.41632e+06	3.50442e+06	5.09336e+06	5.40643e+07	4.01549e+06	4.47259e+06	3.69424e+06	374822	3.5514e+06	1.29909e+06	2.71012e+06	6.54737e+07	2.75919e+07	4.46851e+07	2.53302e+06	6.41064e+07	6.10291e+07	3.97527e+07	2.35541e+07	5.82671e+07	4.68673e+07	5.80748e+07	1.10497e+08	2.22599e+07	6.98303e+07	2.8012e+07	4.09825e+07
M594T629	168309	357037	203499	140920	423272	NaN	302508	181891	173847	323244	549267	89284.5	266293	248116	243029	229978	5.28847e+06	279429	253720	155419	99808	171635	397013	126796	4.34843e+06	3.28743e+06	2.16065e+06	367723	5.12346e+06	4.57116e+06	3.69905e+06	2.50693e+06	5.04109e+06	2.33818e+06	2.73904e+06	9.07125e+06	2.41326e+06	6.61068e+06	1.52783e+06	3.05843e+06
M597T83	316031	NaN	233356	466496	528339	309773	307302	464656	305194	301540	402056	369010	560688	323837	457514	555073	60849.6	464078	348687	511307	380097	365467	414816	608272	27961.8	32314	NaN	480777	55804.6	89302.3	78584.4	7133.05	81242.1	72562.4	80681.1	NaN	17263.5	155113	61708.6	41488.8
M600T435	9.2401e+08	8.15007e+08	3.67946e+08	8.81687e+08	7.70936e+08	6.63995e+08	7.99676e+08	6.1832e+08	4.27669e+08	8.47678e+08	5.11474e+08	8.10436e+08	7.38832e+08	6.96526e+08	9.60683e+08	9.44753e+08	4.76666e+08	7.8441e+08	3.95717e+08	8.12597e+08	8.24874e+08	8.62495e+08	7.65128e+08	6.6336e+08	4.87834e+08	5.85878e+08	6.15572e+08	7.68015e+08	5.57582e+08	6.21082e+08	3.99136e+08	6.05934e+08	2.77301e+08	5.7103e+08	3.11108e+08	6.03247e+08	5.13082e+08	5.79091e+08	6.64218e+08	2.54288e+08
M600T589	2.93794e+07	9.38482e+07	2.19008e+08	1.44445e+08	1.78846e+08	1.37338e+08	2.3241e+08	9.93561e+07	5.21984e+07	1.66954e+08	2.90802e+08	4.91475e+07	1.57403e+08	1.26991e+08	1.59731e+08	1.91748e+08	7.97058e+06	1.3095e+08	1.75095e+08	1.07417e+08	6.189e+07	8.33186e+07	1.12256e+08	1.08508e+08	9.43451e+06	6.1471e+06	9.66897e+06	2.15149e+08	1.04249e+07	9.14211e+06	NaN	NaN	6.09726e+06	5.11697e+06	NaN	2.07258e+07	4.60073e+06	1.55394e+07	NaN	5.50054e+06
M600T599	9.71837e+07	1.2849e+08	2.50352e+08	1.57764e+08	1.94337e+08	1.9252e+08	2.68334e+08	1.28518e+08	1.64326e+08	1.79718e+08	2.73583e+08	8.04377e+07	1.71265e+08	1.4874e+08	1.72299e+08	1.84723e+08	4.66319e+07	1.69462e+08	2.12417e+08	2.88358e+08	8.80302e+07	1.09622e+08	1.47475e+08	1.46988e+08	2.23204e+07	1.13319e+07	3.29311e+07	2.07698e+08	1.76413e+07	1.67774e+07	1.4636e+07	8.57673e+06	3.71448e+07	1.44974e+07	1.88336e+07	8.01412e+07	8.12989e+06	2.89656e+07	8.40094e+06	1.56738e+07
M602T290	1.40913e+06	NaN	1.22522e+06	223736	635895	191448	498031	1.2675e+06	1.74192e+06	1.207e+06	1.25198e+06	1.18821e+06	824960	605043	1.57137e+06	843045	1.66553e+06	1.07536e+06	637971	1.17585e+06	1.51448e+06	1.5809e+06	1.19329e+06	926535	1.10144e+06	2.79617e+06	1.17764e+06	NaN	1.62009e+06	1.65105e+06	2.20829e+06	1.79784e+06	1.20372e+06	1.41997e+06	1.17955e+06	513123	2.08739e+06	2.54816e+06	2.55367e+06	1.06481e+06
M602T442	9.15672e+07	1.08429e+08	1.37145e+08	6.57577e+07	8.65542e+07	7.76656e+07	1.08618e+08	6.66804e+07	8.0735e+07	9.87852e+07	9.39922e+07	1.4753e+08	1.18704e+08	1.00917e+08	9.40071e+07	1.0626e+08	1.46932e+07	1.02039e+08	1.22471e+08	1.02421e+08	1.15997e+08	1.09507e+08	8.86376e+07	9.8643e+07	1.57772e+07	1.91596e+07	NaN	8.6883e+07	1.97608e+07	2.45056e+07	9.05631e+06	1.90338e+07	1.88082e+07	2.37665e+07	2.70842e+07	NaN	1.8137e+07	NaN	2.22253e+07	2.31322e+07
M602T455	3.04797e+07	2.09138e+07	1.47182e+07	3.19501e+07	2.23609e+07	5.1271e+06	1.86082e+07	1.79158e+07	2.72006e+07	2.20926e+07	1.78239e+07	1.88568e+07	1.69253e+07	1.60855e+07	3.13786e+07	3.28495e+07	9.08318e+07	2.32353e+07	2.60787e+07	2.31355e+07	1.84351e+07	2.72795e+07	2.12267e+07	2.16106e+07	8.48985e+07	1.31553e+08	1.23343e+08	2.17091e+07	9.95774e+07	1.00814e+08	4.82248e+07	1.90312e+08	6.81176e+07	1.16137e+08	1.46437e+08	6.6005e+07	1.17633e+08	1.11286e+08	1.60478e+08	9.32488e+07
M602T598	1.11798e+08	2.0861e+08	4.46182e+08	2.20642e+08	3.1155e+08	2.3061e+08	4.19462e+08	2.25772e+08	1.39272e+08	3.16928e+08	3.90239e+08	1.43976e+08	2.72117e+08	2.3132e+08	2.74737e+08	2.5466e+08	6.09603e+07	2.69051e+08	3.49533e+08	2.12467e+08	1.63779e+08	1.89081e+08	2.41791e+08	2.26499e+08	5.77737e+07	3.65059e+07	5.5988e+07	2.9072e+08	5.609e+07	4.8812e+07	4.49788e+07	3.30463e+07	5.23213e+07	4.68031e+07	5.8848e+07	9.42448e+07	2.58918e+07	8.4104e+07	3.33032e+07	3.84523e+07
M602T618	2.01457e+07	4.49378e+07	6.08919e+07	4.22761e+07	6.36982e+07	7.04e+07	8.86288e+07	4.27722e+07	3.13788e+07	5.48128e+07	1.09996e+08	2.57465e+07	4.91776e+07	5.31943e+07	4.80593e+07	4.62411e+07	3.14408e+07	6.54865e+07	7.68433e+07	3.43845e+07	2.95057e+07	3.08156e+07	5.7112e+07	5.03626e+07	2.68503e+07	2.00512e+07	2.44025e+07	5.34488e+07	2.78402e+07	2.29208e+07	2.36705e+07	1.58948e+07	2.66792e+07	2.39219e+07	2.32798e+07	4.39206e+07	1.59891e+07	3.82873e+07	2.20593e+07	1.95798e+07
M603T100	7.85621e+06	8.89768e+06	1.19818e+07	7.42354e+06	6.39771e+06	NaN	7.2393e+06	8.5184e+06	6.25808e+06	NaN	5.76383e+06	7.99542e+06	5.35833e+06	5.57628e+06	NaN	4.92669e+06	4.23303e+06	6.12806e+06	7.35334e+06	5.60368e+06	7.82454e+06	2.57915e+06	3.26362e+06	7.76557e+06	3.97631e+06	3.27915e+06	4.27629e+06	5.75714e+06	3.60588e+06	4.01365e+06	8.22794e+06	5.95571e+06	3.89709e+06	4.28792e+06	3.36491e+06	NaN	5.18253e+06	2.3833e+06	5.14657e+06	3.57722e+06
M603T510	1.26774e+06	2.54827e+06	1.06363e+06	1.32333e+06	1.05645e+06	NaN	4.26856e+06	520422	2.14366e+06	NaN	NaN	1.61162e+06	1.36361e+06	NaN	NaN	1.1788e+06	NaN	2.37329e+06	4.47524e+06	2.18452e+06	1.21654e+06	NaN	839382	908193	3.71093e+06	4.95468e+06	6.14282e+06	NaN	4.79329e+06	6.49778e+06	NaN	4.68899e+06	6.903e+06	2.94056e+06	5.10944e+06	NaN	6.32301e+06	1.28412e+06	4.52807e+06	7.47261e+06
M603T526	1.20468e+07	1.11304e+07	1.20867e+07	1.49133e+07	8.05892e+06	4.17886e+06	2.31246e+07	6.61776e+06	1.5709e+07	1.25201e+07	4.8939e+06	1.2644e+07	1.00751e+07	1.23597e+07	1.0112e+07	1.08648e+07	4.16851e+06	1.32682e+07	2.06777e+07	1.47584e+07	1.42915e+07	1.15524e+07	1.17786e+07	7.39154e+06	1.45807e+07	2.26555e+07	2.99972e+07	1.14776e+07	2.00807e+07	2.90365e+07	3.13129e+06	1.98433e+07	3.07648e+07	1.82417e+07	2.52104e+07	1.72353e+07	3.22449e+07	1.21317e+07	2.9071e+07	2.5486e+07
M604T464	1.12177e+08	1.946e+08	1.55541e+08	1.6816e+08	2.23135e+08	2.04285e+08	3.05002e+08	1.55757e+08	1.48008e+08	1.25338e+08	2.18169e+08	1.82558e+08	2.08448e+08	1.731e+08	1.63119e+08	1.57814e+08	1.05137e+08	1.6933e+08	2.63136e+08	1.73205e+08	1.76145e+08	1.37657e+08	1.71933e+08	2.02528e+08	9.27291e+07	7.79455e+07	1.38003e+08	2.08765e+08	1.15774e+08	1.24389e+08	8.43291e+07	9.20183e+07	1.33461e+08	1.24817e+08	1.4174e+08	1.25942e+08	7.34643e+07	1.83516e+08	1.0538e+08	8.70071e+07
M604T617	4.02935e+08	4.56292e+08	6.82236e+08	5.90541e+08	6.57486e+08	2.22826e+08	6.75654e+08	4.47447e+08	5.17715e+08	6.08079e+08	4.23875e+08	5.71451e+08	5.24413e+08	7.19978e+08	8.90388e+08	5.73297e+08	6.72353e+08	5.87733e+08	5.85778e+08	4.61226e+08	6.2488e+08	4.98949e+08	5.40271e+08	4.81135e+08	6.90553e+08	6.55713e+08	8.1979e+08	5.58257e+08	7.37577e+08	6.99267e+08	7.786e+08	6.38279e+08	7.91777e+08	6.69454e+08	9.58914e+08	1.33008e+09	5.76641e+08	1.5079e+09	1.32496e+09	5.91965e+08
M604T626	2.36906e+07	3.52036e+07	4.07894e+07	5.07879e+07	6.50147e+07	3.91674e+07	7.70308e+07	3.69327e+07	3.49547e+07	5.64633e+07	7.37744e+07	2.13829e+07	4.41973e+07	4.05147e+07	5.48798e+07	4.52802e+07	1.28142e+08	6.64711e+07	6.11602e+07	3.14083e+07	2.47262e+07	3.59855e+07	5.52126e+07	4.60578e+07	1.09358e+08	7.38022e+07	1.10114e+08	5.30078e+07	1.12441e+08	9.1158e+07	1.05308e+08	7.11581e+07	1.21641e+08	9.49013e+07	1.39061e+08	1.58534e+08	6.64273e+07	1.9378e+08	1.23015e+08	8.15601e+07
M604T80	3.45208e+06	1.17058e+06	1.74718e+06	2.56824e+06	1.98552e+06	1.54123e+06	1.34912e+06	1.9244e+06	2.14862e+06	2.5763e+06	1.12209e+06	2.31986e+06	2.44752e+06	2.04865e+06	2.28035e+06	2.22217e+06	2.44171e+06	2.32143e+06	1.48185e+06	2.57701e+06	2.55343e+06	2.48422e+06	2.3284e+06	3.17516e+06	889897	1.24909e+06	1.05568e+06	1.98367e+06	1.38967e+06	655091	1.483e+06	1.84047e+06	1.081e+06	1.33777e+06	1.60989e+06	721185	2.48395e+06	1.56155e+06	3.34761e+06	1.61092e+06
M606T101	4.02661e+07	3.83035e+07	1.21403e+08	6.08788e+07	5.99365e+07	3.21764e+07	4.36798e+07	4.45524e+07	7.86627e+07	9.17622e+07	5.327e+07	9.12334e+07	9.87206e+07	8.80337e+07	5.23629e+07	6.27514e+07	6.4973e+07	6.63564e+07	5.0115e+07	4.74854e+07	1.10051e+08	8.71602e+07	4.99002e+07	7.14833e+07	1.42984e+08	1.03749e+08	6.38417e+07	5.70802e+07	8.80636e+07	1.23269e+08	1.18602e+08	1.64663e+08	9.45314e+07	9.83776e+07	1.27061e+08	9.13144e+07	8.12825e+07	6.94958e+07	1.08112e+08	1.35895e+08
M606T483	7.12413e+06	8.04252e+06	NaN	1.02637e+07	1.91172e+07	9.18935e+06	2.36161e+07	1.00809e+07	8.2092e+06	9.14879e+06	8.00605e+06	9.93734e+06	1.10106e+07	6.71541e+06	9.5912e+06	1.77539e+07	3.95583e+07	7.125e+06	1.40492e+07	7.61256e+06	8.29936e+06	1.20701e+07	9.35498e+06	1.03573e+07	4.09903e+07	2.09392e+07	2.7214e+07	1.72524e+07	3.66707e+07	4.75335e+07	2.35657e+07	3.0755e+07	5.94866e+07	3.69656e+07	4.96513e+07	5.44539e+07	2.13977e+07	8.0294e+07	2.87862e+07	2.71622e+07
M606T626	2.10239e+07	3.90728e+07	4.69857e+07	5.8418e+07	8.93822e+07	1.41745e+08	1.02247e+08	3.40796e+07	4.35208e+07	6.49384e+07	9.90792e+07	1.74259e+07	4.76194e+07	4.36581e+07	6.81966e+07	7.069e+07	1.87608e+08	8.77546e+07	8.02586e+07	4.59402e+07	2.54302e+07	4.11612e+07	1.0446e+08	6.43041e+07	1.68592e+08	9.98202e+07	1.32142e+08	6.61019e+07	1.64236e+08	1.36197e+08	1.23105e+08	8.91836e+07	1.77137e+08	9.75889e+07	1.96207e+08	2.93026e+08	9.15166e+07	2.978e+08	1.12571e+08	1.03692e+08
M606T634	1.56474e+06	2.68428e+06	NaN	2.88806e+06	5.2276e+06	7.16852e+06	5.92188e+06	2.52609e+06	NaN	NaN	1.07877e+07	997002	NaN	3.39691e+06	3.63461e+06	3.41281e+06	2.88518e+07	NaN	NaN	2.28861e+06	1.55847e+06	NaN	5.83514e+06	3.82324e+06	2.41287e+07	9.21e+06	1.33641e+07	4.45498e+06	1.97643e+07	1.35317e+07	1.2445e+07	7.62763e+06	2.29152e+07	1.30833e+07	1.97928e+07	3.26813e+07	9.8367e+06	4.19043e+07	1.00504e+07	1.1215e+07
M608T422	5.7055e+07	5.29035e+07	6.74798e+07	5.12092e+07	5.51494e+07	4.48896e+07	7.96491e+07	3.94429e+07	7.77772e+07	6.32777e+07	5.17608e+07	6.66153e+07	6.0346e+07	6.5353e+07	6.45417e+07	6.55414e+07	2.7488e+07	6.27635e+07	6.98971e+07	6.98499e+07	6.05736e+07	2.56981e+07	6.06129e+07	4.92512e+07	3.80941e+07	4.71532e+07	4.61022e+07	5.27506e+07	3.6887e+07	1.88545e+07	2.87929e+07	4.6818e+07	4.24276e+07	3.47366e+07	4.17199e+07	4.28078e+07	4.93185e+07	2.93145e+07	4.89496e+07	4.39187e+07
M608T433	6.33044e+07	6.59999e+07	6.53379e+07	3.71827e+07	5.84582e+07	4.75419e+07	8.3099e+07	4.4486e+07	7.46412e+07	7.18602e+07	6.06603e+07	6.76919e+07	6.39777e+07	6.38883e+07	5.96747e+07	6.60749e+07	4.07885e+07	6.47821e+07	7.19493e+07	6.88185e+07	6.64888e+07	4.94388e+07	6.54135e+07	5.8097e+07	3.59904e+07	3.11232e+07	4.57072e+07	5.93969e+07	3.6455e+07	3.07971e+07	8.17653e+06	4.44256e+07	4.5341e+07	3.73382e+07	3.99813e+07	4.44585e+07	2.77275e+07	2.01002e+07	3.28004e+07	3.8674e+07
M609T422	1.75978e+07	2.32751e+07	2.41103e+07	1.81548e+07	1.94853e+07	1.71889e+07	2.86368e+07	1.60357e+07	2.75092e+07	2.20458e+07	1.87549e+07	2.29482e+07	2.13133e+07	2.32685e+07	1.71136e+07	2.35997e+07	1.08724e+07	2.22965e+07	2.48128e+07	2.46455e+07	2.16048e+07	2.50834e+07	2.13635e+07	1.80416e+07	1.39074e+07	1.0624e+07	1.57356e+07	1.96149e+07	1.39967e+07	6.17838e+06	7.97658e+06	1.62253e+07	1.50587e+07	1.22655e+07	1.22744e+07	1.50454e+07	1.58879e+07	1.00981e+07	1.59791e+07	1.46906e+07
M609T433	2.20165e+07	5.4484e+06	2.18219e+07	1.66721e+07	2.02824e+07	1.6641e+07	7.88716e+06	1.56243e+07	2.53052e+07	2.29625e+07	1.90671e+07	2.28813e+07	2.2337e+07	2.30632e+07	2.12639e+07	2.37877e+07	1.16151e+07	3.23362e+06	2.56241e+07	2.49364e+07	2.28215e+07	2.17128e+07	2.2981e+07	2.43934e+07	9.54078e+06	9.86524e+06	1.4933e+07	1.94253e+07	1.12583e+07	1.04491e+07	9.68999e+06	1.4417e+07	1.50318e+07	1.38678e+07	1.34546e+07	1.71307e+07	9.1183e+06	9.12712e+06	1.43172e+07	1.30467e+07
M609T535	1.26676e+06	1.10481e+06	959400	1.63283e+06	2.3576e+06	504871	1.2473e+06	961263	1.03475e+06	188310	963224	348137	945956	995169	997002	1.56625e+06	122393	1.23906e+06	1.80277e+06	634406	1.07216e+06	497540	600959	1.03701e+06	2.03459e+06	1.11085e+06	2.15808e+06	1.25259e+06	1.93589e+06	992640	NaN	1.88794e+06	3.22737e+06	1.11078e+06	849099	2.57855e+06	1.08478e+06	1.84067e+06	1.13255e+06	2.15643e+06
M610T433	2.82521e+06	1.27768e+06	2.2046e+06	2.07641e+06	2.57057e+06	2.78102e+06	4.29449e+06	2.22508e+06	4.0588e+06	3.65148e+06	3.55417e+06	2.82854e+06	3.43153e+06	3.99943e+06	3.35496e+06	2.74149e+06	918362	2.8297e+06	4.06003e+06	2.31052e+06	3.73117e+06	3.03986e+06	2.81156e+06	2.04921e+06	1.80682e+06	1.09711e+06	1.19443e+06	3.20829e+06	1.39592e+06	1.24807e+06	1.1184e+06	1.66056e+06	1.81209e+06	1.29393e+06	1.06203e+06	2.24873e+06	NaN	1.15238e+06	1.7689e+06	959923
M612T424	163924	262694	116302	236413	184618	40646.2	195980	149440	142665	513810	71770.7	134691	190072	103115	134443	158011	179932	223091	228088	172560	178571	208446	413921	302161	288263	320347	401940	161799	279683	329010	83981.6	336884	423605	359353	292294	262533	306998	409493	203935	346532
M614T214	1.23534e+07	8.15534e+06	7.93002e+06	8.63386e+06	5.11955e+06	5.01634e+06	8.16186e+06	NaN	1.26509e+07	1.05943e+07	4.95309e+06	1.1112e+07	1.04756e+07	NaN	1.09892e+07	1.19183e+07	1.12248e+06	2.23274e+06	6.65458e+06	8.12763e+06	9.81558e+06	1.13423e+07	7.599e+06	1.16696e+07	4.85648e+06	5.08475e+06	5.9006e+06	9.11083e+06	6.23559e+06	7.14608e+06	1.10593e+06	7.08732e+06	2.79476e+06	3.57604e+06	3.12605e+06	1.47396e+06	2.3912e+06	4.02971e+06	9.44605e+06	5.9877e+06
M614T249	2.34953e+07	1.89322e+07	4.32823e+07	2.26957e+07	2.6566e+07	2.42288e+07	2.84468e+07	2.74998e+07	3.18264e+07	3.34371e+07	2.60293e+07	2.87071e+07	2.48899e+07	3.27609e+07	3.34502e+07	2.41802e+07	6.35724e+06	3.13517e+07	3.26495e+07	3.49103e+07	3.52568e+07	3.10217e+07	3.02703e+07	3.497e+07	9.40562e+06	1.15639e+07	1.15254e+07	2.84654e+07	9.64293e+06	9.37973e+06	7.65926e+06	1.18941e+07	1.0979e+07	6.57977e+06	9.02251e+06	7.98181e+06	1.13318e+07	7.00299e+06	2.07093e+07	1.02692e+07
M615T249	7.95745e+06	5.5416e+06	1.30622e+07	6.68923e+06	7.30447e+06	7.29658e+06	8.62636e+06	8.20804e+06	1.32351e+07	9.75717e+06	7.72228e+06	8.50428e+06	7.43864e+06	9.39123e+06	9.79258e+06	7.24267e+06	1.98292e+06	8.40909e+06	8.52609e+06	8.59499e+06	1.33416e+07	9.50907e+06	9.21376e+06	1.05248e+07	2.79556e+06	3.07427e+06	3.41562e+06	8.34701e+06	2.88667e+06	3.05541e+06	2.31706e+06	3.26289e+06	3.34551e+06	1.94606e+06	4.63541e+06	2.04384e+06	3.19983e+06	2.08694e+06	NaN	2.75378e+06
M618T434	8.24736e+06	7.37572e+06	6.92991e+06	9.41457e+06	8.00877e+06	7.13607e+06	7.30561e+06	5.80328e+06	8.24553e+06	8.69301e+06	5.54831e+06	8.0226e+06	7.35109e+06	6.19112e+06	9.99154e+06	1.0771e+07	4.50388e+06	7.47865e+06	8.98195e+06	8.32904e+06	8.28611e+06	8.73455e+06	7.76412e+06	5.70551e+06	4.30305e+06	4.54647e+06	5.56736e+06	6.38171e+06	4.96779e+06	3.93218e+06	3.66781e+06	5.30512e+06	4.87548e+06	5.3489e+06	3.12932e+06	5.91939e+06	4.52004e+06	5.84977e+06	5.97835e+06	3.89957e+06
M618T621	699597	1.8255e+06	3.07109e+06	3.09541e+06	4.53513e+06	2.03274e+06	6.37098e+06	3.36712e+06	2.25894e+06	3.54644e+06	3.85272e+06	1.49192e+06	2.07808e+06	2.87143e+06	2.77976e+06	1.6225e+06	1.63394e+07	4.98215e+06	2.97187e+06	3.05883e+06	1.71902e+06	2.14433e+06	4.67412e+06	1.97633e+06	1.86867e+07	1.0204e+07	1.53646e+07	1.33014e+06	1.36048e+07	1.72146e+07	1.41559e+07	5.69991e+06	1.33216e+07	1.17921e+07	1.99065e+07	2.9597e+07	7.93032e+06	2.88938e+07	1.28399e+07	1.05623e+07
M619T536	4.65667e+06	2.79051e+06	3.13911e+06	4.01656e+06	3.91247e+06	1.82921e+06	3.67996e+06	1.9353e+06	2.94544e+06	3.19245e+06	2.05231e+06	3.3799e+06	2.57582e+06	2.45092e+06	4.00675e+06	4.266e+06	2.9531e+06	3.2791e+06	3.7455e+06	3.85137e+06	2.90047e+06	4.91413e+06	3.11532e+06	3.90371e+06	4.64212e+06	6.77979e+06	7.1652e+06	3.09994e+06	7.36115e+06	6.47226e+06	2.02694e+06	5.83472e+06	5.37177e+06	4.25076e+06	5.73838e+06	2.73832e+06	7.73891e+06	4.43385e+06	6.76637e+06	6.43248e+06
M619T625	1.95258e+06	1.61033e+06	1.69899e+06	1.70528e+06	1.39297e+06	740539	1.35323e+06	622839	979239	634310	653603	1.42622e+06	1.16529e+06	NaN	1.23759e+06	1.61858e+06	1.73244e+06	NaN	1.57792e+06	1.42091e+06	1.24817e+06	1.57684e+06	865331	NaN	2.08442e+06	3.22759e+06	3.32807e+06	1.17877e+06	3.26767e+06	3.363e+06	NaN	2.41357e+06	2.42406e+06	2.59062e+06	2.91915e+06	966112	4.00385e+06	1.75337e+06	3.92195e+06	2.79184e+06
M620T629	234227	622283	486618	424680	767332	464363	882474	401987	285288	603364	532152	90788.7	390286	565756	466274	287926	1.33151e+07	698378	910608	314050	296472	257578	736487	346563	4.3273e+06	2.7565e+06	4.97406e+06	523592	5.21771e+06	4.28984e+06	5.10576e+06	2.49984e+06	7.47985e+06	3.93671e+06	7.04402e+06	1.37504e+07	1.92419e+06	9.6781e+06	2.49551e+06	4.07429e+06
M621T432	915871	998662	1.17e+06	693253	780430	616473	792101	502448	778328	727726	501773	1.11556e+06	595965	549360	1.26148e+06	1.05251e+06	560942	420856	891892	889753	507277	851186	913637	469058	1.14439e+06	725137	1.716e+06	924605	835500	1.52089e+06	844304	1.32976e+06	946265	1.46039e+06	1.72113e+06	1.50152e+06	676665	1.35272e+06	1.60647e+06	897139
M621T526	1.55297e+06	7.28911e+06	2.19467e+06	2.71846e+06	5.54552e+06	1.1719e+06	7.89617e+06	2.62879e+06	2.66222e+06	1.90012e+06	2.19348e+06	5.29564e+06	4.55363e+06	4.904e+06	1.74373e+06	4.54735e+06	NaN	4.92356e+06	4.243e+06	4.48228e+06	2.09189e+06	2.21383e+06	2.04912e+06	4.93396e+06	2.86936e+06	8.57935e+06	5.68757e+06	4.35309e+06	6.56881e+06	1.15959e+07	NaN	4.79895e+06	8.87692e+06	3.44606e+06	1.03594e+07	6.10807e+06	9.09933e+06	4.12868e+06	7.83338e+06	4.13838e+06
M621T551	4.96706e+06	2.87531e+06	2.19603e+06	5.58457e+06	6.56581e+06	1.92452e+06	3.3107e+06	1.28371e+06	4.21897e+06	4.37274e+06	3.25119e+06	4.29339e+06	3.58241e+06	2.54446e+06	5.65504e+06	6.01078e+06	2.88811e+06	1.89666e+06	1.68248e+06	4.33503e+06	2.54331e+06	7.48186e+06	2.32513e+06	4.00971e+06	6.69294e+06	6.24266e+06	5.99674e+06	4.84845e+06	6.94595e+06	8.21359e+06	1.47927e+06	5.74888e+06	5.75038e+06	4.16196e+06	6.90674e+06	3.71603e+06	7.2621e+06	6.14976e+06	6.64505e+06	5.33622e+06
M624T457	1.10432e+07	8.83651e+06	6.94844e+06	3.61458e+06	6.85471e+06	7.88187e+06	8.66406e+06	3.36712e+06	7.62332e+06	7.19069e+06	2.94617e+06	8.29034e+06	4.63375e+06	6.19797e+06	7.19548e+06	8.75897e+06	6.38422e+06	5.07403e+06	7.49407e+06	5.51182e+06	6.19896e+06	7.5826e+06	4.75147e+06	5.77082e+06	1.50659e+07	1.35843e+07	1.0934e+07	4.85311e+06	1.09923e+07	8.85563e+06	9.9383e+06	1.08208e+07	8.41861e+06	1.05096e+07	1.43677e+07	1.90979e+07	1.14178e+07	9.66502e+06	1.83229e+07	1.03535e+07
M624T595	1.69766e+07	1.09364e+07	1.05986e+07	1.73025e+07	1.54628e+07	1.99137e+07	1.99652e+07	1.69014e+07	1.13726e+07	1.29874e+07	2.98507e+07	1.21038e+07	1.45165e+07	1.10096e+07	1.3709e+07	1.45473e+07	5.53596e+06	4.37183e+06	1.04209e+07	9.21871e+06	1.45073e+07	1.62051e+07	1.11248e+07	7.53681e+06	3.98608e+06	5.34162e+06	1.25308e+06	1.64281e+07	NaN	4.92953e+06	5.85976e+06	2.61264e+06	3.77554e+06	2.43342e+06	4.04298e+06	9.94613e+06	3.05975e+06	3.24662e+06	5.01629e+06	NaN
M626T92	299025	464289	287053	NaN	550167	NaN	311259	397907	562453	312104	376749	494779	255023	NaN	352385	317221	1.12701e+06	407191	NaN	349439	356933	304852	304836	472425	467617	713874	1.02753e+06	111988	768302	937660	1.43703e+06	610028	760213	829681	863929	856533	759825	851620	964133	718530
M628T449	7.11082e+07	1.00116e+08	6.21817e+07	5.54698e+07	5.081e+07	2.85569e+07	3.7072e+07	2.61701e+07	6.89351e+07	6.47477e+07	3.66308e+07	6.61436e+07	6.11831e+07	6.05279e+07	6.2335e+07	6.11965e+07	7.98757e+07	7.95657e+07	8.62643e+07	6.68962e+07	7.02157e+07	5.85981e+07	6.02494e+07	6.43399e+07	8.0677e+07	1.44303e+08	1.08623e+08	5.09972e+07	9.95821e+07	1.18361e+08	4.63303e+07	1.19885e+08	8.02723e+07	9.52527e+07	1.57571e+08	2.17158e+07	1.17501e+08	7.51625e+07	1.75739e+08	8.94468e+07
M628T460	2.0167e+09	1.9374e+09	2.37633e+09	1.6356e+09	1.46224e+09	1.4644e+09	2.07962e+09	1.37501e+09	1.91589e+09	1.92213e+09	1.00238e+09	2.04556e+09	1.94094e+09	1.67851e+09	1.96593e+09	1.86225e+09	1.02144e+09	1.60517e+09	1.88938e+09	1.83817e+09	2.03943e+09	2.07329e+09	1.79767e+09	1.86739e+09	1.17698e+09	1.61778e+09	1.34205e+09	1.60908e+09	1.24245e+09	1.24247e+09	3.86037e+08	1.60617e+09	1.27129e+09	1.31822e+09	1.54468e+09	1.27282e+09	1.26177e+09	1.21693e+09	1.78615e+09	1.35687e+09
M630T237	9.92692e+06	7.52918e+06	1.10099e+07	7.85597e+06	1.98398e+07	3.8897e+06	9.042e+06	7.95938e+06	2.33592e+07	8.85176e+06	7.62114e+06	9.65964e+06	9.25466e+06	9.22971e+06	1.07795e+07	NaN	3.76351e+06	7.89702e+06	1.01554e+07	2.00115e+07	9.24585e+06	9.12514e+06	8.44978e+06	1.06279e+07	4.44529e+06	4.40034e+06	4.17853e+06	8.55272e+06	4.54454e+06	4.05305e+06	3.6384e+06	6.29556e+06	5.51829e+06	3.27397e+06	5.12927e+06	3.18583e+06	4.81465e+06	3.78243e+06	4.14202e+06	5.21467e+06
M630T422	7.01299e+06	5.96516e+06	6.97967e+06	5.8982e+06	6.63556e+06	3.32263e+06	8.10883e+06	3.91967e+06	1.05242e+07	8.33456e+06	4.8203e+06	7.57035e+06	7.29024e+06	5.43137e+06	8.07665e+06	1.04356e+07	2.41978e+06	5.40277e+06	6.64304e+06	1.03025e+07	7.42379e+06	8.86845e+06	7.24223e+06	6.82414e+06	3.67163e+06	4.85385e+06	4.45714e+06	6.17665e+06	3.61367e+06	5.89618e+06	1.74519e+06	4.86363e+06	3.77639e+06	2.85698e+06	3.83228e+06	3.71008e+06	4.88461e+06	2.9997e+06	4.69287e+06	3.71776e+06
M630T433	4.62543e+06	4.87307e+06	4.51994e+06	6.23753e+06	8.08116e+06	4.08239e+06	5.07855e+06	3.51932e+06	5.90524e+06	5.34464e+06	6.47083e+06	4.87382e+06	5.09287e+06	5.06776e+06	4.54855e+06	4.71647e+06	2.41361e+06	4.38706e+06	3.96087e+06	5.58728e+06	4.44543e+06	5.0062e+06	4.73358e+06	3.7995e+06	2.79675e+06	3.78267e+06	3.46516e+06	4.80397e+06	2.95378e+06	3.37123e+06	1.29047e+06	5.81799e+06	2.99094e+06	1.95375e+06	2.63249e+06	2.82486e+06	3.36048e+06	1.78771e+06	4.32458e+06	2.58607e+06
M632T625	1.71778e+07	3.51945e+07	1.7258e+07	3.84567e+07	2.98676e+07	4.48092e+07	4.12797e+07	2.5107e+07	3.74632e+07	2.94246e+07	6.27284e+07	1.52673e+07	2.68535e+07	1.2941e+07	3.90684e+07	3.83432e+07	8.92301e+07	3.7534e+07	1.64341e+07	3.24034e+07	8.91098e+06	2.48115e+07	5.10734e+07	2.34118e+07	8.08385e+07	7.47142e+07	1.23344e+08	3.12045e+07	9.80567e+07	7.74723e+07	9.70514e+07	7.24992e+07	9.66007e+07	7.97621e+07	1.41884e+08	1.20948e+08	5.82215e+07	1.29349e+08	1.16598e+08	6.19522e+07
M632T634	NaN	1.97604e+06	NaN	1.65216e+06	1.96992e+06	1.01624e+07	NaN	NaN	1.07912e+06	1.6214e+06	8.27448e+06	NaN	1.32777e+06	1.92284e+06	1.19081e+06	1.24835e+06	7.2046e+06	2.17626e+06	2.33889e+06	NaN	NaN	NaN	2.35806e+06	1.15918e+06	7.09771e+06	NaN	6.24496e+06	NaN	5.03417e+06	4.5204e+06	7.62055e+06	3.07072e+06	8.29715e+06	5.83832e+06	8.78834e+06	9.89028e+06	3.29493e+06	1.19518e+07	7.06303e+06	4.51703e+06
M634T634	852968	3.63432e+06	1.31962e+06	2.94596e+06	4.59218e+06	6.67359e+06	6.95342e+06	2.47992e+06	1.77856e+06	3.08519e+06	8.83837e+06	699282	2.47412e+06	3.09567e+06	2.40367e+06	2.809e+06	1.29284e+07	5.9696e+06	5.3424e+06	1.89791e+06	1.5337e+06	1.9321e+06	4.92859e+06	2.90936e+06	9.76766e+06	3.56721e+06	8.14361e+06	3.87064e+06	6.96269e+06	3.00672e+06	6.93701e+06	6.63801e+06	2.4595e+07	1.15815e+07	1.01052e+07	5.345e+07	3.35004e+06	1.79448e+07	4.78082e+06	6.9532e+06
M637T551	2.12702e+07	1.34786e+07	1.47326e+07	2.39163e+07	2.797e+07	8.5462e+06	1.54256e+07	5.40134e+06	1.88348e+07	1.9042e+07	1.46343e+07	1.98959e+07	1.55562e+07	1.11363e+07	2.41258e+07	2.52914e+07	1.24269e+07	1.37702e+07	1.25919e+07	1.99527e+07	1.73394e+07	2.40105e+07	2.08022e+07	1.71282e+07	2.89901e+07	3.03642e+07	2.52579e+07	2.02528e+07	2.99841e+07	3.38347e+07	6.9416e+06	2.64774e+07	2.39187e+07	1.82149e+07	3.02467e+07	1.73012e+07	3.24749e+07	2.55126e+07	2.97772e+07	2.30039e+07
M639T556	2.85528e+06	2.09803e+06	1.14983e+06	2.05091e+06	2.63462e+06	1.28628e+06	1.04794e+06	1.08407e+06	4.55749e+06	1.6166e+06	1.00288e+07	2.15608e+06	3.73419e+06	1.66822e+06	2.8302e+06	6.66899e+06	3.41968e+06	2.77056e+06	2.74554e+06	5.88863e+06	2.85356e+06	2.45765e+06	1.43365e+06	4.38906e+06	1.15715e+07	5.06955e+06	4.52718e+06	2.09911e+06	1.42719e+07	1.3546e+07	4.83969e+06	5.52998e+06	5.17826e+06	2.35482e+06	7.40009e+06	5.84665e+06	1.25945e+07	1.99819e+07	8.35561e+06	7.08544e+06
M640T249	4.17644e+06	1.83986e+06	7.52164e+06	3.10533e+06	5.00425e+06	4.12114e+06	4.20613e+06	4.61326e+06	5.95967e+06	5.50735e+06	5.26386e+06	5.31853e+06	5.70747e+06	8.72365e+06	5.0645e+06	3.26745e+06	1.0019e+06	5.36564e+06	8.08813e+06	5.95834e+06	7.52439e+06	3.97739e+06	6.64532e+06	5.17368e+06	1.96465e+06	3.01495e+06	5.7815e+06	3.50615e+06	3.99261e+06	4.61901e+06	1.80314e+06	4.50774e+06	3.42753e+06	2.91987e+06	3.18623e+06	856972	921092	1.93029e+06	3.29854e+06	4.2127e+06
M646T429	1.48909e+06	1.5676e+06	1.48531e+06	797599	1.20835e+06	1.77318e+06	1.9988e+06	1.05901e+06	2.33708e+06	1.74034e+06	1.51147e+06	1.72461e+06	1.86564e+06	1.49139e+06	1.78464e+06	1.79033e+06	754787	1.44726e+06	1.5694e+06	1.87229e+06	1.81418e+06	1.79831e+06	1.68566e+06	1.66004e+06	612810	967799	940751	1.58722e+06	703815	1.10709e+06	427349	829857	1.27501e+06	735639	861920	1.40805e+06	1.05824e+06	560274	1.01212e+06	834274
M646T460	1.71083e+07	1.70804e+07	2.06685e+07	1.43679e+07	1.29647e+07	1.26343e+07	1.55588e+07	1.22524e+07	1.86295e+07	1.49401e+07	8.52519e+06	1.78682e+07	1.65534e+07	1.56277e+07	1.61728e+07	1.60083e+07	7.8446e+06	1.34757e+07	1.59708e+07	9.29087e+06	9.58595e+06	1.78885e+07	1.47846e+07	1.59712e+07	8.13184e+06	1.26421e+07	1.07179e+07	1.39675e+07	8.31133e+06	9.71344e+06	7.37233e+06	1.34879e+07	9.93674e+06	1.08997e+07	1.14641e+07	1.03484e+07	1.09774e+07	7.6161e+06	1.04928e+07	9.75276e+06
M646T630	60468	407803	66049.3	139437	269384	655832	103676	261449	100140	71321.4	1.3436e+06	33303.1	135453	269340	133833	134717	1.13394e+06	228570	371257	180133	89004.3	NaN	434914	92977.2	772290	115793	417226	218212	716156	372233	329770	128672	1.48076e+06	379559	520409	1.13696e+06	290925	2.03058e+06	409560	945137
M647T422	878682	625646	198395	309779	784160	214386	935865	318808	537535	970407	491756	863065	808852	599739	1.15306e+06	1.46503e+06	109077	708660	224166	1.06679e+06	909226	1.02695e+06	303873	783755	383069	574791	208203	672478	380217	709238	NaN	594905	NaN	226162	133075	252862	557366	238306	411253	291677
M647T429	457984	518716	431794	171343	NaN	96181.4	596182	640453	744363	520150	435434	644824	536278	459637	587869	581361	100985	389955	577252	682182	599591	542253	524327	639657	NaN	174234	NaN	515059	NaN	NaN	51241.9	NaN	328331	171977	172219	468053	241971	NaN	NaN	197345
M647T602	2.44763e+06	1.82908e+06	461773	2.97159e+06	1.57493e+06	1.53157e+06	484151	487506	2.2585e+06	2.14318e+06	666520	2.17894e+06	1.27588e+06	1.97029e+06	584386	1.94408e+06	1.62661e+06	2.00808e+06	1.42743e+06	1.85299e+06	2.66588e+06	2.60701e+06	843796	1.18108e+06	5.52978e+06	3.60298e+06	2.50392e+06	2.44334e+06	3.31491e+06	4.75284e+06	1.73489e+06	2.40031e+06	4.08977e+06	2.15767e+06	2.72235e+06	1.41297e+06	6.8126e+06	5.86011e+06	2.38235e+06	4.65147e+06
M648T638	33330.1	230437	NaN	103198	136694	NaN	127421	121646	NaN	119948	1.77594e+06	NaN	72272	182408	22329.2	53131	1.22874e+06	180867	148460	63984.9	76843.8	36374.2	239891	NaN	873874	329977	566681	126060	866712	760404	632497	398115	1.90023e+06	939545	979943	3.24724e+06	237496	1.99638e+06	111204	1.23985e+06
M652T453	3.19608e+07	3.13596e+07	3.4076e+07	2.96354e+07	3.1194e+07	1.63321e+07	4.36503e+07	2.02252e+07	2.75084e+07	3.1389e+07	1.86563e+07	3.05566e+07	3.35961e+07	2.35694e+07	3.71835e+07	3.39182e+07	3.30713e+07	2.88516e+07	3.01701e+07	3.44224e+07	3.5379e+07	4.15241e+07	2.50133e+07	2.84233e+07	6.59067e+07	6.09185e+07	5.91079e+07	2.33635e+07	5.27383e+07	6.76008e+07	1.72586e+07	7.00044e+07	5.85778e+07	3.80354e+07	5.89248e+07	5.4695e+07	5.42612e+07	4.64603e+07	7.20294e+07	5.53166e+07
M653T453	1.28774e+07	1.44182e+07	1.61573e+07	1.31084e+07	1.3889e+07	7.33901e+06	2.01418e+07	7.64375e+06	1.38745e+07	1.38366e+07	7.15155e+06	9.02835e+06	1.68263e+07	1.1048e+07	1.6269e+07	1.68085e+07	1.53484e+07	1.1229e+07	1.47031e+07	1.69087e+07	1.48427e+07	1.87995e+07	1.14923e+07	1.3492e+07	2.72679e+07	2.71015e+07	2.84366e+07	1.33026e+07	2.76315e+07	3.21135e+07	7.98939e+06	3.06872e+07	2.6193e+07	1.94806e+07	2.85056e+07	2.42877e+07	2.49524e+07	2.04211e+07	3.2541e+07	2.52356e+07
M654T470	1.32901e+07	5.71929e+06	NaN	8.08564e+06	1.44338e+06	7.78076e+06	6.84272e+06	9.99964e+06	5.16294e+06	4.42353e+06	8.89703e+06	NaN	2.98903e+06	NaN	5.6154e+06	NaN	6.94261e+06	3.6934e+06	9.96112e+06	6.11835e+06	2.44532e+06	5.57779e+06	5.56524e+06	7.22103e+06	1.27511e+07	1.20698e+07	1.0888e+07	6.25913e+06	9.72453e+06	1.08928e+07	1.14021e+07	8.54467e+06	9.16558e+06	1.45778e+07	1.15974e+07	7.32376e+06	1.94362e+07	1.08619e+07	3.18174e+07	4.12861e+06
M655T435_2	8.87098e+06	9.92115e+06	9.00927e+06	8.82835e+06	9.53174e+06	1.49126e+07	1.05612e+07	9.69738e+06	8.56014e+06	6.83947e+06	7.5584e+06	1.03337e+07	9.32612e+06	9.4905e+06	6.8762e+06	6.53488e+06	9.128e+06	9.70403e+06	9.36516e+06	7.79488e+06	8.46893e+06	7.50862e+06	8.48767e+06	9.16443e+06	5.68093e+06	6.7504e+06	3.34786e+06	9.18304e+06	6.93337e+06	5.09051e+06	9.10727e+06	8.05467e+06	8.15573e+06	8.87065e+06	7.86586e+06	7.62634e+06	5.6098e+06	8.5029e+06	8.48517e+06	5.11777e+06
M655T542	3.43559e+06	5.03851e+06	4.08913e+06	1.03428e+07	1.47206e+07	4.99168e+06	1.01357e+07	6.46363e+06	7.76347e+06	5.13066e+06	1.7701e+07	6.79422e+06	7.97346e+06	5.5802e+06	1.04065e+07	1.44998e+07	1.67082e+07	6.9252e+06	6.32885e+06	9.7977e+06	5.62575e+06	1.3379e+07	8.58381e+06	7.49576e+06	2.01336e+07	1.6499e+07	1.90041e+07	9.71377e+06	2.40132e+07	1.99602e+07	2.35494e+06	1.75144e+07	1.58578e+07	1.19492e+07	1.79314e+07	9.24304e+06	1.72223e+07	2.52597e+07	1.4313e+07	1.18719e+07
M659T551	7.02486e+07	4.77731e+07	2.46667e+07	7.85293e+07	8.57838e+07	4.01874e+07	5.43304e+07	2.3815e+07	2.48659e+07	2.26798e+07	5.8716e+07	2.92076e+07	4.97946e+07	4.03847e+07	3.0809e+07	6.62187e+07	1.97527e+07	4.64269e+07	4.5549e+07	6.19299e+07	5.80788e+07	3.55749e+07	2.89781e+07	5.70822e+07	8.66511e+07	7.46259e+07	8.17729e+07	6.56311e+07	8.81074e+07	9.65212e+07	1.53503e+07	3.66503e+07	7.56424e+07	6.86765e+07	8.64134e+07	5.44877e+07	9.29231e+07	8.57068e+07	3.56698e+07	7.48085e+07
M659T569	1.60691e+06	672708	1.01339e+06	1.7489e+06	522068	1.23949e+06	722949	339066	989706	1.7879e+06	1.83443e+06	1.37928e+06	1.57134e+06	977554	1.1041e+06	2.00146e+06	954288	1.01865e+06	794162	1.68756e+06	1.35782e+06	1.03937e+06	1.74527e+06	1.42614e+06	851726	880358	348859	1.2938e+06	865732	967324	288722	1.11068e+06	453096	347213	790580	534769	953463	879111	1.05068e+06	201851
M660T551	1.47766e+07	2.20911e+07	1.13609e+07	3.5453e+07	1.53536e+07	1.7704e+07	2.47016e+07	1.10425e+07	1.1107e+07	1.04155e+07	2.65766e+07	1.35077e+07	2.23714e+07	1.79759e+07	1.37392e+07	3.04182e+07	2.3195e+07	2.06415e+07	2.07538e+07	2.77584e+07	2.71e+07	1.63302e+07	1.358e+07	2.61641e+07	3.8664e+07	3.28928e+07	3.66437e+07	2.9832e+07	4.0474e+07	4.44886e+07	6.94345e+06	1.68697e+07	3.44857e+07	1.28084e+07	3.81352e+07	2.42513e+07	4.17559e+07	3.85161e+07	3.69438e+07	3.31463e+07
M662T419	1.79989e+06	1.59795e+06	NaN	1.17242e+06	1.5361e+06	NaN	NaN	1.75759e+06	NaN	3.15473e+06	NaN	1.72904e+06	2.59525e+06	1.18257e+06	NaN	1.97215e+06	1.75786e+06	NaN	1.3565e+06	NaN	1.35356e+06	NaN	NaN	3.34918e+06	2.59327e+06	4.59357e+06	5.66437e+06	2.19584e+06	3.56994e+06	4.54005e+06	1.97882e+06	5.30628e+06	3.80927e+06	2.89719e+06	2.83626e+06	2.67622e+06	3.42301e+06	3.48737e+06	8.65024e+06	4.74438e+06
M662T556	1.1032e+06	940460	469316	2.2339e+06	1.1066e+06	470178	520007	463004	846089	539363	4.44663e+06	947428	1.67111e+06	730916	1.03244e+06	2.14348e+06	2.28814e+06	1.28738e+06	1.13157e+06	2.51741e+06	1.35036e+06	1.02767e+06	547963	1.83629e+06	4.87399e+06	1.756e+06	1.90214e+06	1.93752e+06	5.37132e+06	2.58918e+06	1.0179e+06	2.40477e+06	5.08755e+06	2.7101e+06	2.67843e+06	1.9855e+06	2.31799e+06	7.24472e+06	3.46139e+06	3.38244e+06
M662T580_1	2.25496e+06	1.43241e+06	703468	809647	901477	1.92814e+06	105198	1.28728e+06	1.16981e+06	1.20766e+06	844817	1.62535e+06	1.85459e+06	3.08166e+06	80313.3	897871	1.1771e+07	2.35309e+06	1.32836e+06	1.28586e+06	2.47711e+06	1.35219e+06	2.61464e+06	2.13858e+06	6.00622e+06	7.35612e+06	1.00682e+07	1.04181e+06	6.64633e+06	6.34795e+06	1.23271e+07	8.76688e+06	6.69806e+06	1.62855e+07	6.56212e+06	2.23353e+06	8.98828e+06	1.44761e+07	1.03716e+07	8.43055e+06
M667T533	8.78619e+06	9.07439e+06	7.17635e+06	1.01664e+07	1.46405e+07	7.9754e+06	1.05852e+07	1.00033e+07	1.26394e+07	7.86328e+06	1.75647e+07	5.72536e+06	6.18825e+06	1.03175e+07	1.33821e+07	1.24253e+07	1.64466e+07	8.64759e+06	9.5246e+06	1.07566e+07	1.02971e+07	1.3485e+07	1.16283e+07	1.06946e+07	2.08695e+07	1.72868e+07	1.04848e+07	1.34381e+07	2.04325e+07	1.82887e+07	1.21163e+07	1.75313e+07	1.41169e+07	1.24256e+07	1.78163e+07	1.27653e+07	1.41003e+07	2.01622e+07	1.80171e+07	1.39386e+07
M667T570	239088	153751	NaN	416302	665708	409140	281586	245432	417943	288113	1.34908e+06	48428.6	347668	384496	679282	547532	998697	338344	265769	771851	351476	761762	285500	366112	1.14882e+06	805080	895314	588413	1.27578e+06	1.15852e+06	407844	831723	974534	469892	1.39559e+06	600985	NaN	1.63106e+06	708077	661612
M673T434	1.56078e+06	1.09666e+06	762811	2.16284e+06	641820	282643	1.28042e+06	739784	1.12037e+06	393927	340899	793937	812629	NaN	2.11349e+06	2.68662e+06	2.59196e+06	928461	359914	1.53287e+06	NaN	2.17473e+06	1.62718e+06	584295	3.75323e+06	4.07812e+06	4.13798e+06	580324	4.76549e+06	2.23837e+06	2.64277e+06	4.20405e+06	1.21409e+06	1.06026e+06	1.27939e+06	2.69093e+06	4.31983e+06	3.98108e+06	1.97528e+06	1.24684e+06
M675T551	9.74766e+06	1.56677e+07	1.8432e+07	2.2891e+07	2.56974e+07	1.17542e+07	1.71365e+07	7.89426e+06	7.21098e+06	6.94577e+06	1.44422e+07	9.75093e+06	1.5456e+07	1.25084e+07	2.03312e+07	1.94156e+07	1.60374e+07	1.47889e+07	1.47982e+07	1.80522e+07	1.85775e+07	1.08241e+07	8.2544e+06	1.86766e+07	2.59603e+07	2.26116e+07	2.58549e+07	1.95769e+07	2.63445e+07	2.85471e+07	1.09949e+07	1.05492e+07	2.38658e+07	2.33736e+07	2.66213e+07	1.65239e+07	2.71959e+07	2.46763e+07	1.10948e+07	2.14015e+07
M675T569	328310	110525	170820	234158	197332	177174	NaN	89422.8	458919	251623	258353	311253	302366	169918	489815	360036	125953	112682	103732	363370	313997	466028	232540	295333	88689.6	132230	107260	228652	95752.9	NaN	NaN	84742	NaN	NaN	NaN	NaN	104605	72763.3	211557	NaN
M677T551	1.11961e+06	1.76392e+06	963887	2.88939e+06	1.29538e+06	1.55015e+06	824801	921954	871634	889413	1.84826e+06	2.45203e+06	1.92274e+06	1.48343e+06	1.03868e+06	2.34844e+06	695089	1.63951e+06	1.63955e+06	2.24447e+06	2.36025e+06	1.25872e+06	970553	2.22254e+06	1.74299e+06	2.54979e+06	3.21131e+06	2.3726e+06	3.28769e+06	3.41007e+06	598803	1.3127e+06	3.05931e+06	2.78312e+06	3.3855e+06	1.90015e+06	3.40174e+06	3.24408e+06	1.1401e+06	2.73399e+06
M677T556	883467	NaN	913261	1.49507e+06	1.10172e+06	923681	983707	799361	1.2309e+06	937022	2.51331e+06	514017	1.05782e+06	1.14127e+06	1.49629e+06	1.58051e+06	2.04339e+06	921154	774577	1.4578e+06	839452	1.46555e+06	867505	823430	2.84199e+06	2.77782e+06	3.32689e+06	1.39006e+06	3.85941e+06	3.33932e+06	2.19552e+06	3.71846e+06	3.28813e+06	2.12956e+06	4.41995e+06	1.66079e+06	3.28791e+06	4.1848e+06	1.55089e+06	2.11139e+06
M679T331	351769	8875.22	88851.3	69806.1	91608	14430.3	NaN	99726.1	197899	269391	211215	228520	333349	NaN	405173	229808	171336	57775.7	NaN	215921	145604	350520	137502	99587.1	NaN	29358.1	14654.4	283332	NaN	NaN	118301	NaN	NaN	33868.8	NaN	NaN	34564.6	87255.6	NaN	NaN
M679T426	1.73898e+06	1.96715e+06	1.70103e+06	1.956e+06	2.15163e+06	1.90256e+06	2.04714e+06	1.05916e+06	1.60005e+06	1.72375e+06	1.56262e+06	2.0475e+06	672304	1.58693e+06	1.97096e+06	2.27457e+06	1.83478e+06	1.73826e+06	2.11172e+06	1.90815e+06	1.77284e+06	2.05625e+06	1.56036e+06	1.43653e+06	3.60802e+06	2.43412e+06	2.64104e+06	1.8838e+06	2.38532e+06	2.8888e+06	1.23706e+06	2.66767e+06	3.06834e+06	2.78061e+06	2.95043e+06	3.4101e+06	3.78777e+06	2.88724e+06	2.58407e+06	1.93329e+06
M683T249	NaN	NaN	4.77671e+06	NaN	2.23978e+06	2.39578e+06	2.55362e+06	2.76485e+06	2.75166e+06	3.47821e+06	2.86637e+06	3.14361e+06	3.26125e+06	2.59496e+06	2.67662e+06	NaN	NaN	2.47259e+06	2.48001e+06	2.77403e+06	2.93374e+06	3.64938e+06	2.58747e+06	3.87388e+06	NaN	NaN	1.63943e+06	2.486e+06	NaN	1.18359e+06	806007	NaN	1.30629e+06	715671	NaN	NaN	NaN	736082	NaN	NaN
M686T593	2.72295e+06	2.83271e+06	570588	789114	1.00895e+06	1.36135e+06	1.08106e+06	973537	2.73816e+06	2.33321e+06	185105	1.10183e+06	2.19654e+06	2.59129e+06	1.65876e+06	818714	2.49893e+06	3.6566e+06	2.23922e+06	2.05341e+06	2.60876e+06	1.5245e+06	2.19057e+06	2.99603e+06	2.89996e+06	3.26999e+06	4.16299e+06	852638	906059	2.87494e+06	1.18068e+06	3.91164e+06	3.34687e+06	4.44266e+06	2.18385e+06	1.28692e+06	4.56659e+06	1.22213e+06	5.73051e+06	4.06789e+06
M689T586	1.3448e+06	725313	NaN	1.31754e+06	NaN	NaN	NaN	NaN	1.13523e+06	52793.5	NaN	591499	NaN	NaN	NaN	NaN	5.77354e+06	671935	617665	1.06782e+06	538677	958483	969815	NaN	2.2889e+07	2.31203e+07	2.89176e+07	NaN	1.71665e+07	2.48578e+07	8.57715e+06	2.38773e+07	1.92903e+07	9.96393e+06	2.34428e+07	1.0804e+07	2.61476e+07	6.08312e+06	1.66776e+07	3.24259e+07
M690T428	242293	143550	281956	169424	168766	168983	16486.8	32194.6	26161.1	167416	94204.9	165761	83986.1	NaN	76075.8	98391.8	251521	121202	162252	43723.4	164819	58825.6	64788.7	NaN	378560	546459	466217	42973.3	263915	173000	84196	541429	172989	652352	399959	NaN	428136	299307	588458	362108
M690T593	1.57633e+06	2.39119e+06	739090	820268	NaN	4.39575e+06	762827	1.19829e+06	2.61684e+06	1.85904e+06	2.47152e+06	2.3148e+06	2.47777e+06	4.83875e+06	1.18501e+06	926266	9.84384e+06	3.15702e+06	3.97859e+06	2.13839e+06	2.20729e+06	1.46989e+06	2.64513e+06	2.48485e+06	4.61772e+06	3.89293e+06	7.92016e+06	1.53641e+06	4.47715e+06	3.47002e+06	1.01556e+07	5.98794e+06	9.60495e+06	1.42872e+07	6.291e+06	2.52316e+06	2.40185e+06	8.70694e+06	6.74857e+06	5.14762e+06
M696T434	1.64806e+06	1.30451e+06	1.30371e+06	1.43983e+06	1.68743e+06	168571	1.93706e+06	1.36296e+06	999385	2.58653e+06	1.22319e+06	1.00827e+06	2.12438e+06	1.77444e+06	1.48816e+06	3.65928e+06	2.82021e+06	1.242e+06	821956	1.24014e+06	1.87437e+06	1.40844e+06	2.64768e+06	1.48683e+06	4.37749e+06	6.20779e+06	1.85417e+06	2.17743e+06	6.68112e+06	3.33896e+06	1.0357e+06	2.58707e+06	1.6301e+06	1.01518e+06	1.96059e+06	2.34292e+06	6.60586e+06	5.58248e+06	4.06801e+06	4.04428e+06
M699T457	7.04254e+06	6.76502e+06	6.60134e+06	5.53249e+06	7.09022e+06	6.17489e+06	3.3767e+06	5.13701e+06	6.24659e+06	5.76588e+06	6.90188e+06	6.3221e+06	4.65511e+06	5.28977e+06	9.03117e+06	8.35183e+06	7.69232e+06	5.27486e+06	7.73458e+06	8.48689e+06	7.55682e+06	8.57573e+06	6.7812e+06	8.50107e+06	6.67089e+06	8.83085e+06	9.02915e+06	6.76919e+06	1.01082e+07	9.44246e+06	6.55891e+06	1.00359e+07	8.38383e+06	8.50651e+06	8.431e+06	9.01507e+06	6.72581e+06	9.36933e+06	7.41853e+06	7.00168e+06
M701T551	739942	NaN	NaN	765755	678727	750247	NaN	NaN	NaN	529294	913479	612912	NaN	NaN	NaN	NaN	1.99456e+06	NaN	NaN	546684	NaN	NaN	530934	NaN	2.14703e+06	1.67653e+06	1.89754e+06	681607	2.07687e+06	2.21112e+06	1.74761e+06	2.31477e+06	1.74503e+06	NaN	2.18024e+06	1.44547e+06	2.39253e+06	2.43186e+06	2.51483e+06	1.48402e+06
M705T447	1.45496e+07	4.04071e+07	1.05839e+07	2.07407e+07	1.72936e+07	1.61151e+07	7.31777e+06	1.05719e+07	2.01573e+07	1.5166e+07	1.01091e+07	1.43137e+07	3.7312e+07	3.49512e+07	1.8586e+07	6.9697e+07	1.14244e+08	4.01396e+07	1.45695e+07	1.62205e+07	9.16323e+06	1.68894e+07	1.78576e+07	2.01987e+07	3.98891e+07	4.86822e+07	6.40826e+07	1.74431e+07	6.18976e+07	5.92298e+07	9.67352e+07	4.61925e+07	5.2688e+07	1.33628e+08	1.61474e+08	6.94465e+07	3.78597e+07	8.62432e+07	6.85649e+07	4.56906e+07
M705T465	9.74803e+08	9.08827e+08	1.1888e+09	8.58986e+08	8.30905e+08	1.11706e+09	9.80696e+08	7.29837e+08	1.07664e+09	2.65812e+08	8.09275e+08	2.95368e+08	4.02424e+08	8.93554e+08	9.5103e+08	3.09315e+08	9.40385e+08	8.92643e+08	1.09868e+09	1.00122e+09	1.03382e+09	9.25594e+08	2.50593e+08	9.70934e+08	9.09811e+08	1.09873e+09	1.0823e+09	8.70214e+08	1.0128e+09	9.87514e+08	9.42883e+08	1.23538e+09	8.93419e+08	1.03312e+09	9.41178e+08	7.93795e+08	9.88015e+08	8.40756e+08	1.15764e+09	9.41109e+08
M705T565	1.1185e+06	1.17371e+06	1.45372e+06	956481	1.48689e+06	3.26469e+06	1.68814e+06	1.94313e+06	1.62827e+06	1.70313e+06	1.51586e+06	2.18876e+06	1.69609e+06	681464	1.38982e+06	1.29348e+06	649073	1.25581e+06	1.39472e+06	1.80466e+06	1.73431e+06	1.67716e+06	1.38601e+06	1.44493e+06	1.36292e+06	704100	1.11254e+06	1.41749e+06	825524	1.03001e+06	632672	908644	1.03771e+06	769207	780697	438009	1.1408e+06	609022	450226	888106
M705T602	2.17603e+06	2.55618e+06	2.22881e+06	1.52833e+06	1.29692e+06	NaN	6.59574e+06	3.89315e+06	1.54319e+06	1.42904e+06	NaN	1.10687e+06	1.28369e+06	1.38521e+06	723285	1.31225e+06	NaN	828211	1.18386e+06	1.20197e+06	981221	1.22734e+06	1.3287e+06	605818	NaN	143400	NaN	897691	NaN	NaN	NaN	119964	NaN	NaN	NaN	NaN	274150	NaN	465061	37223.9
M706T428	203354	104599	253426	138735	122822	100787	71342.4	72530.8	NaN	170095	66410.4	127052	67845.2	51514.5	100609	NaN	98319.3	110320	177155	61119.2	20617	109652	NaN	52071.8	333191	524501	150622	7269	285046	NaN	107768	471272	96084.1	579319	388443	NaN	367321	300439	598626	341632
M706T438	1.00829e+07	1.32474e+07	1.62018e+07	1.19293e+07	2.62713e+07	5.00615e+06	1.68986e+07	1.16793e+07	1.44532e+07	2.76379e+07	1.73634e+07	1.22837e+07	2.55263e+07	1.28613e+07	1.19168e+07	1.15204e+07	6.42982e+06	1.41156e+07	1.15281e+07	9.53618e+06	1.02891e+07	1.31505e+07	1.15433e+07	1.17349e+07	9.23902e+06	8.8882e+06	1.1825e+07	1.10073e+07	1.14645e+07	1.05156e+07	1.05741e+07	9.96634e+06	9.39753e+06	7.53334e+06	7.05706e+06	8.86926e+06	1.20342e+07	1.26235e+07	9.85405e+06	1.17201e+07
M707T469	1.61386e+07	4.88341e+07	5.09988e+07	2.03266e+07	4.58876e+07	6.1382e+07	4.96427e+07	5.10296e+07	4.04147e+07	3.91715e+07	6.16169e+07	4.24462e+07	3.90766e+07	2.08738e+07	4.63923e+07	4.42301e+07	3.16826e+08	4.88718e+07	5.22658e+07	1.98916e+07	2.13278e+07	1.85269e+07	4.41019e+07	3.92344e+07	1.73868e+08	7.93001e+07	2.05444e+08	2.52237e+07	1.75845e+08	2.13161e+08	3.15696e+08	1.07232e+08	2.00218e+08	2.25458e+08	1.8416e+08	2.98642e+08	7.46489e+07	2.82375e+08	1.55503e+08	1.45229e+08
M708T469	3.8662e+06	1.60912e+07	9.11088e+06	1.92919e+07	6.60277e+06	2.25801e+07	8.59808e+06	1.01498e+07	5.93928e+06	1.29063e+07	2.47128e+07	5.12566e+06	8.39558e+06	1.64898e+07	1.68501e+07	1.56174e+07	1.41484e+08	1.50644e+07	2.05188e+07	1.2785e+07	4.49574e+06	1.25435e+07	1.49046e+07	1.51542e+07	7.68509e+07	3.11539e+07	5.14536e+07	1.81143e+07	4.00569e+07	9.08241e+07	1.29511e+08	7.86771e+07	8.72897e+07	9.66032e+07	3.91618e+07	1.25514e+08	3.00313e+07	1.15152e+08	2.81831e+07	6.13018e+07
M711T426	1.0041e+06	773015	728876	971959	910615	NaN	1.16282e+06	663964	824970	739308	533180	477988	639067	473784	619356	1.28139e+06	846507	672710	848602	501697	723215	687602	468233	813657	1.04226e+06	1.2384e+06	1.51362e+06	430379	1.56947e+06	723741	321933	1.36753e+06	1.46739e+06	1.23874e+06	487216	1.47833e+06	821014	1.55977e+06	1.30507e+06	1.23081e+06
M712T558_1	2.66436e+06	1.88077e+06	1.76022e+06	2.56362e+06	2.25804e+06	3.28343e+06	2.39452e+06	NaN	3.46399e+06	2.69651e+06	2.16007e+06	3.0104e+06	2.77711e+06	2.33885e+06	2.69423e+06	2.10923e+06	1.92688e+06	2.28865e+06	2.11139e+06	3.01531e+06	2.49265e+06	3.04643e+06	2.29951e+06	2.54232e+06	3.78651e+06	3.74581e+06	3.23277e+06	2.15351e+06	3.45415e+06	3.60882e+06	1.71773e+06	4.03203e+06	2.79644e+06	2.69946e+06	3.19591e+06	NaN	5.31008e+06	2.19004e+06	5.12588e+06	3.85885e+06
M713T580	429286	837679	349162	759963	210817	371634	188918	498441	655172	717253	NaN	561781	722930	194818	233474	465779	319381	743522	585843	900990	512278	493409	190920	547259	4.28309e+06	3.51648e+06	3.07819e+06	520349	1.18703e+06	3.7552e+06	452656	3.58056e+06	2.29364e+06	1.0419e+06	910835	723725	4.09742e+06	930407	1.55134e+06	3.07406e+06
M714T597	1.09003e+07	6.82415e+06	3.49231e+06	2.22424e+06	1.52686e+06	7.49156e+06	2.49071e+06	2.21525e+06	8.34482e+06	3.16988e+06	647284	8.91618e+06	1.34972e+06	2.49381e+06	642194	2.07172e+06	6.37695e+06	3.91093e+06	3.57114e+06	5.13721e+06	6.68507e+06	5.831e+06	1.50532e+06	5.89453e+06	7.36528e+06	1.17747e+07	8.38815e+06	3.18691e+06	7.05623e+06	6.83375e+06	1.26265e+07	1.48557e+07	7.48803e+06	8.12732e+06	4.36421e+06	NaN	1.53054e+07	NaN	2.02694e+07	9.47841e+06
M715T447	5.23331e+06	6.68575e+06	4.53504e+06	7.37833e+06	9.03223e+06	5.6485e+06	1.06549e+07	3.9803e+06	5.81022e+06	6.1037e+06	7.73894e+06	3.52399e+06	4.88515e+06	5.27981e+06	7.67137e+06	6.93071e+06	3.89499e+06	5.22901e+06	3.0501e+06	5.16918e+06	2.88456e+06	4.54285e+06	3.18949e+06	6.47152e+06	5.62593e+06	1.01116e+06	4.52691e+06	6.66004e+06	5.10299e+06	4.95739e+06	2.61911e+06	1.82345e+06	4.35105e+06	4.99569e+06	1.33226e+06	4.77016e+06	705039	6.91325e+06	2.63525e+06	1.39761e+06
M716T558	NaN	NaN	2.90057e+06	NaN	2.93079e+06	NaN	5.95315e+06	288670	NaN	1.46647e+06	NaN	NaN	NaN	444490	1.10555e+06	NaN	1.42093e+07	1.83417e+06	3.35774e+06	709596	NaN	NaN	1.95582e+06	1.69668e+06	1.43702e+07	8.33725e+06	6.95324e+06	1.05872e+06	2.32493e+07	1.21287e+07	1.49462e+07	2.939e+06	1.55011e+07	2.12653e+07	1.44893e+07	4.77653e+07	6.84623e+06	4.30825e+07	2.68823e+06	1.45022e+07
M718T580	1.5386e+06	841411	815412	501453	262740	292611	173908	364490	793958	625292	NaN	603555	584550	456644	193230	NaN	657661	879368	499329	957888	827372	992239	611573	895428	9.33214e+06	8.46881e+06	7.7543e+06	NaN	5.72522e+06	8.03749e+06	1.65747e+06	1.07682e+07	5.59252e+06	3.29949e+06	1.89503e+06	855507	1.20835e+07	1.38066e+06	1.33301e+07	7.5622e+06
M719T384	5.10982e+06	4.16983e+06	1.49243e+06	1.88318e+06	1.77838e+06	2.30064e+06	3.21222e+06	4.29364e+06	1.2611e+07	6.71102e+06	3.52918e+06	6.80667e+06	6.78659e+06	6.81478e+06	7.58828e+06	7.42836e+06	4.61222e+06	3.54598e+06	3.06387e+06	4.96924e+06	7.42242e+06	8.03399e+06	3.04414e+06	6.87663e+06	NaN	2.76499e+06	2.16058e+06	8.22621e+06	1.82228e+06	2.77426e+06	5.02493e+06	1.96999e+06	NaN	2.94238e+06	4.15815e+06	7.76971e+06	4.98501e+06	2.23852e+06	5.50586e+06	2.48025e+06
M719T458	NaN	NaN	NaN	1.28411e+07	1.23439e+07	NaN	860776	NaN	9.12334e+06	NaN	NaN	NaN	NaN	NaN	1.34525e+07	1.61857e+07	6.18737e+07	6.76395e+06	NaN	3.79169e+06	NaN	7.06403e+06	8.06556e+06	7.36982e+06	3.85165e+07	2.90037e+07	5.64165e+07	NaN	4.03095e+07	2.72499e+07	4.38419e+07	3.47308e+07	4.43772e+07	5.01163e+07	5.28091e+07	4.41984e+07	1.4901e+07	7.99074e+07	3.78884e+07	3.49066e+07
M719T580	386697	333351	253838	224577	NaN	NaN	NaN	NaN	123289	218690	NaN	226273	168461	NaN	NaN	NaN	259783	295301	116952	308928	386079	371934	267706	313311	4.72976e+06	4.52507e+06	1.73198e+06	NaN	1.21193e+06	3.98965e+06	672765	5.67161e+06	2.79081e+06	1.63237e+06	1.00904e+06	303061	6.20747e+06	638468	6.92869e+06	4.00353e+06
M722T590	1.92324e+07	6.84762e+06	1.2838e+07	8.20009e+06	6.44313e+06	9.411e+06	8.52442e+06	6.78482e+06	5.70056e+06	5.5329e+06	747610	1.67356e+07	1.06115e+07	1.1765e+07	7.08588e+06	4.394e+06	2.62106e+07	1.27697e+07	9.1594e+06	1.3284e+07	1.32802e+07	5.97047e+06	9.30765e+06	1.55017e+07	2.72677e+07	5.84879e+07	2.67238e+07	4.85419e+06	5.02799e+07	1.99496e+07	1.21493e+07	2.97165e+07	5.27237e+07	4.22998e+07	2.02382e+07	9.65393e+06	2.94298e+07	9.63798e+06	8.56838e+07	5.67718e+07
M725T565_1	1.50342e+06	1.45708e+06	2.52899e+06	1.28136e+06	3.13069e+06	5.54404e+06	2.38726e+06	2.7017e+06	2.12608e+06	2.48669e+06	2.19398e+06	2.93674e+06	2.38866e+06	2.12871e+06	1.98927e+06	1.76015e+06	3.62801e+06	1.61052e+06	2.00877e+06	2.91467e+06	2.01949e+06	2.22568e+06	1.8512e+06	1.9e+06	8.30533e+06	2.75128e+06	2.15369e+06	1.94988e+06	1.29621e+07	7.89679e+06	2.49503e+06	2.46417e+06	8.0714e+06	1.04645e+07	4.61607e+06	1.46478e+07	1.97328e+06	2.61132e+07	2.19483e+06	7.7541e+06
M726T433	6.88239e+06	9.48037e+06	8.05914e+06	NaN	5.52195e+06	5.51204e+06	8.29308e+06	NaN	1.07741e+07	8.16277e+06	7.08195e+06	7.85532e+06	4.60565e+06	8.10789e+06	7.79507e+06	1.02115e+07	NaN	5.18198e+06	7.36963e+06	9.75981e+06	9.66789e+06	9.48974e+06	8.43047e+06	7.67523e+06	2.89671e+06	3.02079e+06	2.67655e+06	7.20572e+06	1.83962e+06	NaN	NaN	2.73399e+06	3.53932e+06	5.36026e+06	NaN	NaN	2.12259e+06	2.25906e+06	NaN	NaN
M726T565	690163	696609	454641	739951	1.42751e+06	2.64184e+06	1.23934e+06	1.39101e+06	1.08685e+06	1.28131e+06	1.27287e+06	1.27025e+06	1.34365e+06	957320	974776	579182	1.72283e+06	697175	1.04495e+06	1.01627e+06	1.01027e+06	1.15054e+06	950517	886205	3.77167e+06	1.53866e+06	1.07301e+06	958465	6.35484e+06	3.90973e+06	1.26743e+06	466817	3.89334e+06	5.13984e+06	5.49019e+06	7.32158e+06	2.21905e+06	1.28715e+07	1.05643e+06	3.99974e+06
M730T467	1.96725e+07	3.0006e+07	2.87083e+07	1.64519e+07	1.56515e+07	6.79762e+07	2.92693e+07	4.45608e+07	4.45808e+07	1.90555e+07	2.5505e+07	1.94223e+07	4.04913e+07	2.53114e+07	2.0169e+07	1.73104e+07	8.95599e+07	2.19208e+07	2.38811e+07	1.91257e+07	4.58615e+07	1.71249e+07	1.95412e+07	2.07168e+07	6.97475e+07	4.97147e+07	8.30192e+07	1.72851e+07	7.51414e+07	3.23383e+07	1.02077e+08	9.67461e+07	8.16831e+07	9.71342e+07	3.99726e+07	7.58233e+07	2.9877e+07	5.59302e+07	5.61585e+07	8.69388e+07
M732T558	NaN	NaN	2.92621e+06	NaN	2.55862e+06	NaN	6.36084e+06	233598	NaN	1.36878e+06	NaN	NaN	NaN	244492	608807	NaN	1.40261e+07	1.86608e+06	2.9767e+06	253863	NaN	NaN	1.4077e+06	1.71713e+06	1.32331e+07	8.36769e+06	7.04356e+06	799517	2.1245e+07	1.11231e+07	1.57817e+07	3.00501e+06	1.46457e+07	2.22201e+07	1.31762e+07	3.7623e+07	6.31434e+06	3.60689e+07	2.61633e+06	1.43019e+07
M733T383	167778	205244	196225	95223.7	121027	313726	136085	539902	590461	451415	347562	435935	320001	474759	537210	578068	515532	269691	174841	388256	458122	549942	387139	414892	141760	288497	174296	252992	189262	245393	359368	NaN	500696	242964	254141	465867	493714	176324	538278	186433
M733T470	1.15017e+09	8.91887e+08	8.53825e+08	1.74603e+09	1.04803e+09	4.18425e+08	5.3476e+08	7.12178e+08	1.2075e+09	9.23331e+08	6.54005e+08	8.3542e+08	8.15938e+08	9.00092e+08	1.28486e+09	1.41862e+09	1.973e+09	9.83325e+08	8.6461e+08	9.48727e+08	9.59152e+08	1.09597e+09	1.15611e+09	1.01992e+09	2.19506e+09	3.06694e+09	3.02794e+09	1.29486e+09	2.54399e+09	2.97815e+09	2.10639e+09	2.65228e+09	2.20482e+09	2.68387e+09	3.3979e+09	2.06621e+09	2.77415e+09	4.13427e+09	3.68915e+09	2.31155e+09
M733T488	2.64999e+08	2.36698e+08	1.67954e+08	4.15539e+08	2.48932e+08	1.21565e+08	1.74073e+08	2.07183e+08	2.86749e+08	2.31506e+08	NaN	1.75234e+08	9.70409e+07	2.31288e+08	3.32924e+08	3.12355e+08	5.55379e+08	2.53487e+08	2.34973e+08	2.20872e+08	9.08897e+07	2.56283e+08	2.69789e+08	2.41039e+08	5.43551e+08	6.09584e+08	6.67575e+08	3.27969e+08	1.02088e+08	6.28942e+08	NaN	6.35238e+08	5.02339e+08	NaN	6.94728e+08	5.03278e+08	5.87418e+08	8.83955e+08	2.02661e+08	4.33357e+08
M733T525	6.94328e+06	1.95576e+07	1.46334e+07	1.23861e+07	2.04599e+07	2.7749e+07	1.50644e+07	1.43133e+07	1.61271e+07	6.15464e+06	2.00843e+07	1.52178e+07	1.50745e+07	1.59009e+07	1.32412e+07	1.81349e+07	3.76463e+07	1.21224e+07	1.96036e+07	1.46997e+07	8.73548e+06	6.92255e+06	9.11425e+06	1.84761e+07	3.03113e+07	2.20395e+07	3.12961e+07	9.72687e+06	3.03701e+07	3.72848e+07	3.874e+07	2.65535e+07	3.20467e+07	3.1215e+07	1.92675e+07	6.03851e+07	1.10619e+07	2.88308e+07	4.0878e+07	1.49383e+07
M734T470	5.87288e+08	4.42676e+08	3.26335e+08	8.62909e+08	4.73525e+08	1.81294e+08	2.4019e+08	3.59721e+08	5.33809e+08	4.53884e+08	2.81306e+08	3.6831e+08	3.66402e+08	4.02431e+08	5.69175e+08	6.14357e+08	8.9058e+08	4.67249e+08	4.15375e+08	4.15953e+08	4.23872e+08	4.51038e+08	5.05975e+08	4.53923e+08	9.95466e+08	1.36777e+09	1.33786e+09	5.38345e+08	1.11885e+09	1.48077e+09	9.49323e+08	1.33299e+09	9.74083e+08	1.18487e+09	1.50151e+09	9.12103e+08	1.24068e+09	1.86276e+09	1.45355e+09	1.0545e+09
M735T471	4.67775e+07	1.07937e+08	9.09838e+07	5.30899e+07	2.03378e+07	5.40534e+07	2.4228e+07	9.33815e+07	4.27795e+07	2.5057e+07	2.5295e+07	2.81401e+07	3.52692e+07	3.52933e+07	2.7103e+07	1.88705e+07	2.17079e+08	4.9052e+07	3.92605e+07	2.57198e+07	3.03802e+07	1.61997e+07	2.37503e+07	4.5008e+07	2.73113e+08	3.35151e+08	1.62421e+08	2.17831e+07	2.86822e+08	9.45134e+07	2.32111e+08	2.94673e+08	1.23761e+08	2.91164e+08	1.49498e+08	2.3286e+08	3.05132e+08	4.31224e+08	1.61563e+08	2.60263e+08
M735T493	1.94181e+09	1.22437e+09	2.40251e+09	1.53472e+09	1.57796e+09	1.39393e+09	1.47158e+09	2.16231e+09	1.69443e+09	1.7063e+09	1.65715e+09	1.99122e+09	1.75047e+09	1.53579e+09	1.69617e+09	1.54548e+09	1.1099e+09	1.3105e+09	1.37357e+09	1.53071e+09	1.72328e+09	1.03121e+09	1.49919e+09	1.39486e+09	9.4672e+08	5.63241e+08	7.05283e+08	1.5891e+09	7.18851e+08	7.30915e+08	1.17932e+09	8.51303e+08	6.62828e+08	8.67217e+08	6.07078e+08	7.13568e+08	6.46876e+08	8.17713e+08	5.88588e+08	6.17593e+08
M736T385	972030	606448	491940	224717	252730	395933	254838	475650	1.75041e+06	911023	197400	1.0256e+06	1.00341e+06	1.03928e+06	1.10194e+06	1.05027e+06	606014	829738	507612	731952	1.03744e+06	1.03754e+06	342157	1.04101e+06	152827	308749	279317	1.29515e+06	256402	408872	523167	277013	790484	372366	554136	1.01891e+06	672980	199304	732180	332135
M736T493	8.64938e+08	5.92194e+08	1.08154e+09	6.7436e+08	6.89035e+08	6.07741e+08	6.54572e+08	9.52483e+08	7.4571e+08	7.61276e+08	7.43175e+08	8.84722e+08	7.93215e+08	6.8499e+08	7.47544e+08	4.21228e+08	4.9905e+08	5.74746e+08	6.23183e+08	7.05193e+08	7.69263e+08	3.47895e+08	6.9999e+08	6.26362e+08	4.01897e+08	2.93178e+08	3.17025e+08	7.26857e+08	2.65167e+08	3.68273e+08	5.59059e+08	3.64604e+08	3.01268e+08	3.84153e+08	2.67375e+08	3.26094e+08	3.43518e+08	3.41015e+08	2.64441e+08	2.76186e+08
M737T390	350167	175906	154865	78518	91588.9	60370.4	87688	409375	541904	298517	220783	403057	334445	456553	396175	368441	241977	235630	96255.8	361461	375702	400764	378845	161073	25526.3	53565	69923.2	364104	66636.5	99238.4	296591	49491.7	206296	154555	172098	397953	176656	148972	202398	119692
M738T390	137716	36085.3	48113	9180.74	32389.7	12007.6	29002.4	169265	199633	154423	126198	191502	196189	128158	246131	182327	NaN	100721	21139.4	110853	196318	192507	120788	163386	NaN	NaN	24910.5	144132	NaN	13567.3	NaN	NaN	44513.3	69794.7	54298	96968.4	113881	NaN	80008.4	NaN
M738T590	1.13755e+07	6.52873e+06	5.50255e+06	4.61086e+06	2.58837e+06	6.01945e+06	3.38086e+06	2.64728e+06	6.36556e+06	3.23892e+06	NaN	8.0569e+06	5.03093e+06	5.13674e+06	2.80861e+06	2.41513e+06	1.27057e+07	5.48127e+06	4.555e+06	6.35609e+06	7.0556e+06	5.03606e+06	5.40687e+06	7.00191e+06	2.31618e+07	2.36304e+07	1.83575e+07	1.90313e+06	2.31676e+07	2.30585e+07	1.94699e+07	3.21743e+07	2.36018e+07	2.04325e+07	1.97076e+07	8.59509e+06	3.30836e+07	9.52384e+06	3.52814e+07	2.45135e+07
M739T441	1.85898e+07	1.67778e+07	1.44922e+07	1.77726e+07	1.71857e+07	8.58904e+06	1.70777e+07	6.93012e+06	1.68299e+07	1.61874e+07	1.51668e+07	1.43284e+07	1.49998e+07	1.4202e+07	2.15579e+07	2.05632e+07	4.2125e+06	1.52827e+07	1.62052e+07	1.11471e+07	9.95095e+06	1.25411e+07	1.26484e+07	1.27366e+07	1.45657e+07	1.14683e+07	5.38942e+06	1.35488e+07	1.08883e+07	5.83128e+06	6.67998e+06	1.17755e+07	8.50276e+06	1.35298e+07	1.23149e+07	1.07585e+07	9.20545e+06	1.26765e+07	7.53819e+06	1.00953e+07
M739T590	2.83717e+06	1.59203e+06	893050	646883	NaN	668081	NaN	539952	1.72654e+06	905074	NaN	2.31432e+06	956765	916558	317775	NaN	4.49583e+06	1.47232e+06	655810	1.36519e+06	1.5973e+06	1.07753e+06	1.23966e+06	2.21173e+06	4.25872e+06	7.04577e+06	7.19777e+06	NaN	6.65313e+06	6.21946e+06	3.45075e+06	8.77833e+06	4.05717e+06	6.14098e+06	6.23867e+06	2.63283e+06	8.82131e+06	3.09035e+06	1.00274e+07	4.99317e+06
M740T429	1.83082e+06	2.03893e+06	1.86651e+06	809386	1.39676e+06	1.29316e+06	1.83129e+06	2.53582e+06	2.37271e+06	2.51981e+06	3.13032e+06	2.28702e+06	1.79364e+06	2.11796e+06	2.62099e+06	1.9127e+06	1.55981e+06	1.54841e+06	1.35752e+06	1.84377e+06	2.1049e+06	2.52893e+06	2.25897e+06	1.78558e+06	788078	1.74086e+06	1.43766e+06	2.04607e+06	908350	1.5864e+06	1.30593e+06	1.36239e+06	1.92297e+06	1.19739e+06	1.41076e+06	2.14796e+06	1.53171e+06	361296	1.885e+06	1.33162e+06
M741T450	NaN	393839	NaN	527208	782949	5.55445e+06	2.7022e+06	326379	1.76379e+06	372311	1.96222e+06	NaN	1.03675e+06	602043	1.44692e+06	NaN	3.50304e+06	1.4795e+06	692276	NaN	2.01644e+06	NaN	345509	3.26159e+06	5.42771e+06	3.38848e+06	2.21731e+06	2.48074e+06	4.68359e+06	3.35191e+06	1.15019e+07	5.22001e+06	2.40106e+06	5.3647e+06	4.79271e+06	1.08661e+07	4.66176e+06	4.62086e+06	4.97641e+06	3.44925e+06
M741T452	5.10789e+06	2.49123e+07	1.36601e+07	3.06727e+07	3.24145e+07	3.78226e+07	2.93703e+07	2.15273e+07	1.12494e+07	1.2843e+07	2.55502e+07	1.16007e+07	2.61855e+07	2.09632e+07	2.3093e+07	3.85288e+07	1.08008e+07	2.41679e+07	2.99009e+07	2.1589e+07	9.50829e+06	2.82009e+07	1.72932e+07	2.57068e+07	9.83679e+06	NaN	1.24247e+07	3.0671e+07	1.39048e+07	7.79541e+06	1.01378e+07	4.91939e+06	9.92524e+06	1.27405e+07	1.04473e+07	1.62502e+07	6.48418e+06	2.16037e+07	5.08795e+06	8.95049e+06
M741T465	1.06929e+08	1.37464e+08	9.23685e+07	1.08546e+08	1.3763e+08	1.86835e+08	1.17934e+08	7.32203e+07	1.09456e+08	8.78826e+07	1.15632e+08	8.87084e+07	8.68636e+07	1.24582e+08	8.73865e+07	1.13884e+08	1.31539e+08	1.00076e+08	1.3596e+08	6.78818e+07	8.21665e+07	6.98012e+07	1.05401e+08	8.7468e+07	1.31427e+08	1.20876e+08	1.26227e+08	1.03743e+08	1.26749e+08	1.0533e+08	1.66624e+08	6.70009e+07	1.1103e+08	1.60806e+08	1.74059e+08	2.27519e+08	1.34105e+08	1.55219e+08	1.5725e+08	1.06091e+08
M741T584	476369	913601	1.61953e+06	1.0447e+06	1.9584e+06	871312	840710	279529	512500	1.21134e+06	393043	364828	750666	281961	452321	783383	2.27176e+08	1.19893e+06	2.04989e+06	532039	574434	503784	599145	1.25419e+06	2.45154e+08	2.01293e+08	1.68166e+08	1.37258e+06	3.93953e+08	2.55447e+08	2.26905e+08	6.49607e+07	2.66693e+08	3.0091e+08	3.77782e+08	6.12454e+08	1.50551e+08	7.40876e+08	4.19636e+07	2.43467e+08
M742T404	138051	94064.2	95332.3	NaN	43514.1	73547.5	97867.8	227982	253626	162282	NaN	188839	179487	NaN	208369	168983	112933	131730	63126.9	125186	NaN	229082	112024	133337	NaN	75427	54171	NaN	NaN	17291.9	174676	87329	164651	83717.3	97524.9	NaN	141403	93317.5	45996.1	95788.2
M742T560	NaN	479395	1.50123e+06	636473	1.56439e+06	471990	2.56867e+06	350717	NaN	881979	368319	NaN	499970	641195	627677	566390	8.20732e+06	2.64498e+06	4.23194e+06	506178	123817	NaN	827665	2.12509e+06	1.19177e+07	8.22277e+06	5.19897e+06	959644	1.67519e+07	1.17564e+07	1.0285e+07	2.00893e+06	1.03261e+07	1.55991e+07	1.36127e+07	3.86726e+07	5.14773e+06	3.82497e+07	1.90418e+06	1.10619e+07
M744T572	NaN	533548	2.53412e+06	926732	2.40275e+06	NaN	3.71872e+06	597337	NaN	1.71075e+06	275661	NaN	NaN	802520	1.51013e+06	752430	3.23637e+07	1.6372e+06	953027	1.56636e+06	NaN	NaN	1.72459e+06	1.67224e+06	9.51758e+07	3.62266e+07	3.1797e+07	1.26855e+06	1.50753e+08	4.27802e+07	3.24726e+07	1.32365e+07	9.71501e+07	1.26291e+08	5.28733e+07	1.26121e+08	5.55939e+07	2.37481e+08	2.12949e+07	9.29704e+07
M745T495	7.74639e+07	1.19606e+08	1.28078e+08	5.44693e+07	8.2603e+07	3.59916e+08	9.63948e+07	9.79591e+07	6.89955e+07	4.54723e+07	1.41701e+08	1.04547e+08	1.11312e+08	9.29581e+07	4.03438e+07	3.50149e+07	6.42407e+07	9.24587e+07	1.3083e+08	3.53702e+07	1.03389e+08	7.13161e+07	9.39326e+07	7.9914e+07	2.51688e+07	8.10257e+06	3.84245e+07	9.36701e+07	3.30124e+07	2.52213e+07	7.31752e+07	2.55189e+07	4.12094e+07	5.26277e+07	7.5236e+06	4.27904e+07	1.53388e+07	3.14833e+07	1.15321e+07	3.32661e+07
M745T562	2.79495e+06	1.6223e+07	1.82854e+07	1.01556e+07	1.05265e+07	1.7019e+07	6.33883e+06	1.14306e+07	1.16299e+06	3.45591e+06	1.33251e+07	1.55107e+07	1.45752e+07	1.50533e+07	3.16307e+06	1.18377e+07	2.73951e+06	1.44192e+07	9.03013e+06	1.39773e+07	1.45173e+07	8.91323e+06	1.33186e+07	5.08715e+06	728362	1.26299e+06	4.41342e+06	1.26516e+07	941273	3.25567e+06	3.1157e+06	4.52075e+06	3.94284e+06	NaN	4.06055e+06	3.86732e+06	1.34905e+06	NaN	3.94914e+06	1.64515e+06
M747T486	4.48563e+08	3.47208e+08	3.34265e+08	4.82586e+08	5.05243e+08	9.96586e+07	2.51391e+08	3.56655e+08	4.54007e+08	4.17089e+08	3.47096e+08	4.2528e+08	3.99217e+08	3.59948e+08	4.83993e+08	5.1738e+08	1.28577e+09	3.54054e+08	3.20246e+08	4.22863e+08	3.57154e+08	4.10047e+08	1.89829e+08	3.99727e+08	6.68668e+08	1.31194e+09	8.35499e+08	4.4381e+08	6.53099e+08	1.71445e+09	1.52802e+09	7.15799e+08	1.54027e+09	1.52711e+09	7.17621e+08	1.68238e+09	5.75838e+08	1.94491e+09	1.51596e+09	1.31014e+09
M747T511	1.62967e+07	1.51512e+07	1.60868e+07	2.77458e+07	3.65308e+07	1.94704e+07	2.69515e+07	2.35963e+07	1.93949e+07	1.66748e+07	2.51286e+07	1.68343e+07	2.31228e+07	1.92288e+07	2.3815e+07	3.17379e+07	6.9094e+07	1.61054e+07	2.33083e+07	2.35893e+07	1.5204e+07	2.38273e+07	1.95347e+07	1.92557e+07	6.41425e+07	4.3959e+07	5.55257e+07	2.72849e+07	6.06394e+07	5.84416e+07	7.89377e+07	4.4164e+07	5.34385e+07	5.89307e+07	6.38123e+07	8.57029e+07	4.89452e+07	9.13421e+07	5.02007e+07	4.12082e+07
M747T520	1.01543e+09	7.26166e+08	1.08859e+09	7.38343e+08	8.3987e+08	1.01043e+09	6.8176e+08	9.8623e+08	9.88917e+08	1.05908e+09	9.54505e+08	1.04094e+09	9.63142e+08	7.61038e+08	1.01819e+09	8.34148e+08	5.34794e+08	6.11977e+08	6.14901e+08	9.10954e+08	8.91513e+08	5.5015e+08	8.87654e+08	7.51165e+08	3.69956e+08	4.96132e+08	3.1661e+08	7.81004e+08	4.16274e+08	3.86487e+08	5.97598e+08	5.01166e+08	3.32663e+08	5.89923e+08	3.67726e+08	2.0273e+08	2.25147e+08	2.00947e+08	2.91641e+08	3.17141e+08
M748T486	2.05995e+08	1.56467e+08	1.58191e+08	2.20819e+08	2.33955e+08	5.634e+07	1.09847e+08	1.56563e+08	2.12014e+08	1.94363e+08	1.57553e+08	1.88487e+08	1.02866e+08	1.66354e+08	2.22831e+08	1.09655e+08	5.79603e+08	1.62097e+08	1.4023e+08	1.93114e+08	1.65138e+08	1.89317e+08	8.61917e+07	1.86396e+08	5.93374e+08	2.92105e+08	3.75493e+08	2.01154e+08	6.14343e+08	3.60941e+08	6.95337e+08	7.10033e+08	7.05501e+08	6.97084e+08	3.26557e+08	7.56503e+08	6.08792e+08	8.81858e+08	3.94122e+08	6.08389e+08
M748T511	4.36039e+06	6.02949e+06	6.57688e+06	1.01962e+07	1.66246e+07	6.86522e+06	1.10926e+07	9.095e+06	8.30348e+06	NaN	1.02892e+07	NaN	1.0519e+07	NaN	1.08411e+07	1.44046e+07	3.09475e+07	6.58345e+06	1.06845e+07	9.09058e+06	5.45252e+06	9.57886e+06	7.04685e+06	8.93934e+06	2.94834e+07	2.42786e+07	2.82781e+07	1.13701e+07	2.52404e+07	2.61148e+07	3.5558e+07	1.94528e+07	2.64148e+07	2.53326e+07	2.81536e+07	3.86062e+07	2.50347e+07	3.97202e+07	2.33454e+07	NaN
M748T520	4.92632e+08	3.26091e+08	5.15616e+08	1.36003e+08	3.46526e+08	4.19906e+08	3.47282e+08	4.60013e+08	4.59872e+08	4.78152e+08	4.33236e+08	4.88071e+08	4.67517e+08	3.53974e+08	4.58332e+08	3.74046e+08	2.71928e+08	3.28312e+08	3.91804e+08	4.2679e+08	4.33916e+08	5.16242e+08	3.95679e+08	3.55671e+08	1.85738e+08	5.6491e+07	2.05717e+08	3.76866e+08	9.67042e+07	1.9285e+08	2.63687e+08	2.2549e+08	1.42953e+08	2.77612e+08	1.63816e+08	1.41741e+08	8.95244e+07	5.90929e+07	1.44289e+08	1.98573e+08
M749T435	4.57649e+06	5.02883e+06	4.5453e+06	6.16355e+06	5.8203e+06	376170	1.08094e+06	4.04582e+06	1.60069e+06	6.83466e+06	5.46595e+06	1.02346e+06	2.72627e+06	4.90837e+06	9.20781e+06	3.60152e+06	6.93187e+06	221422	2.59908e+06	2.41352e+06	6.26559e+06	4.75004e+06	6.91126e+06	2.00588e+06	1.1509e+07	1.06167e+07	1.4146e+07	6.11396e+06	1.43595e+07	1.07394e+07	4.99613e+06	1.2527e+07	1.38774e+07	8.10273e+06	1.89439e+07	1.00874e+07	8.62988e+06	1.54157e+07	6.45403e+06	9.67314e+06
M753T421	6.47599e+06	7.23353e+06	8.31835e+06	1.04955e+07	9.22355e+06	NaN	5.26821e+06	5.33805e+06	6.27848e+06	NaN	NaN	1.02815e+07	9.87588e+06	4.66234e+06	8.47849e+06	1.05296e+07	8.68222e+06	9.26193e+06	7.39254e+06	NaN	8.56238e+06	7.43655e+06	6.86257e+06	NaN	1.16148e+07	1.43284e+07	1.33043e+07	6.2404e+06	1.36161e+07	2.14382e+07	NaN	1.28361e+07	1.20949e+07	1.10379e+07	1.18218e+07	1.6132e+07	9.71659e+06	1.40707e+07	1.01846e+07	1.39969e+07
M753T435	2.02571e+07	1.71103e+07	2.45749e+07	1.81865e+07	1.74445e+07	8.17136e+06	1.40399e+07	1.34769e+07	1.82014e+07	2.10727e+07	2.13679e+07	1.94899e+07	1.5094e+07	1.77544e+07	2.19336e+07	2.02565e+07	1.88198e+07	1.58677e+07	1.58663e+07	1.75714e+07	1.58952e+07	2.24318e+07	1.72348e+07	1.3618e+07	2.31559e+07	3.24549e+07	3.44171e+07	1.29044e+07	2.89873e+07	3.12123e+07	1.42171e+07	3.29903e+07	1.68211e+07	3.11143e+07	3.97896e+07	2.20056e+07	3.19352e+07	3.06444e+07	3.76651e+07	2.89242e+07
M753T500	5.1862e+07	7.52449e+07	8.8236e+07	2.69921e+07	4.00544e+07	4.6306e+07	1.06655e+08	5.69724e+07	6.60943e+07	7.65023e+07	6.50046e+07	8.16107e+07	7.89995e+07	4.61826e+07	5.30021e+07	5.5498e+07	4.84037e+07	5.71482e+07	6.869e+07	8.69934e+07	7.25141e+07	5.34381e+07	7.13745e+07	6.54864e+07	4.47179e+07	3.56455e+07	3.34375e+07	5.27786e+07	3.65773e+07	3.77002e+07	2.62989e+07	4.35103e+07	2.98391e+07	2.94952e+07	3.30485e+07	3.64095e+07	3.09355e+07	1.1939e+07	3.36947e+07	3.63735e+07
M754T501	2.13557e+07	2.44652e+07	3.3257e+07	1.95801e+07	1.42493e+07	2.23665e+07	4.10713e+07	2.43854e+07	3.22439e+07	2.75543e+07	2.02444e+07	2.67376e+07	3.0357e+07	2.1793e+07	2.00864e+07	2.56085e+07	2.00927e+07	2.11089e+07	3.29717e+07	3.12079e+07	3.18313e+07	2.43427e+07	1.02564e+07	2.82616e+07	9.08927e+06	1.27552e+07	1.38702e+07	1.17366e+07	6.96626e+06	7.12147e+06	1.16239e+07	8.96947e+06	1.33423e+07	1.09951e+07	1.00308e+07	1.73788e+07	1.37555e+07	4.60741e+06	1.54561e+07	4.58218e+06
M755T435	2.91431e+08	3.17455e+08	2.55197e+08	3.13879e+08	3.07871e+08	1.12239e+08	1.97339e+08	1.87786e+08	3.05875e+08	3.48463e+08	2.35398e+08	3.57325e+08	3.42852e+08	3.15507e+08	4.28806e+08	4.47785e+08	9.10255e+07	2.79145e+08	3.19916e+08	2.99408e+08	2.93598e+08	3.82362e+08	3.11084e+08	2.56723e+08	1.22738e+08	1.60027e+08	1.69346e+08	3.9404e+08	1.4686e+08	2.07571e+08	7.63088e+07	1.41746e+08	1.30832e+08	1.16418e+08	1.53994e+08	1.38793e+08	1.36875e+08	1.60359e+08	1.47656e+08	1.38231e+08
M756T435	1.3714e+08	1.45431e+08	1.13966e+08	1.43757e+08	1.43794e+08	5.17656e+07	9.05678e+07	8.41588e+07	1.41936e+08	1.60828e+08	1.13986e+08	1.66108e+08	1.58466e+08	1.47042e+08	1.86872e+08	2.04355e+08	4.16763e+07	1.2714e+08	1.54145e+08	1.36851e+08	1.35144e+08	1.76668e+08	1.48344e+08	1.17919e+08	5.66308e+07	7.45802e+07	7.79104e+07	1.83899e+08	7.01869e+07	9.86517e+07	3.13782e+07	6.41382e+07	5.97675e+07	4.58736e+07	7.12263e+07	6.69305e+07	6.13057e+07	7.32301e+07	6.74647e+07	6.50716e+07
M757T454	7.03903e+09	6.9747e+09	7.55119e+09	5.29726e+09	9.16794e+09	2.3783e+09	6.32118e+09	4.95126e+09	6.0272e+09	8.32034e+09	5.09223e+09	1.90424e+09	6.59448e+09	6.47871e+09	6.52475e+09	7.29332e+09	1.10638e+09	5.72713e+09	5.9897e+09	2.01305e+09	6.88092e+09	7.0374e+09	6.3424e+09	1.39859e+09	3.87999e+09	4.33001e+09	2.01507e+09	4.7066e+09	3.6894e+09	5.51983e+09	1.23392e+09	4.45606e+09	1.51417e+09	4.42522e+09	1.98277e+09	3.51899e+09	3.7161e+09	4.28829e+09	1.78064e+09	3.50611e+09
M758T453	3.2767e+09	3.27859e+09	3.5653e+09	2.59309e+09	4.27102e+09	1.13278e+09	2.13412e+09	2.19299e+09	3.30342e+09	1.46365e+09	2.39409e+09	3.93271e+09	1.60248e+09	3.50339e+09	3.0548e+09	4.72499e+09	5.44133e+08	2.67625e+09	2.43828e+09	3.29398e+09	3.42059e+09	1.5037e+09	2.97056e+09	2.42354e+09	5.89613e+08	2.01142e+09	9.28275e+08	2.25507e+09	1.71191e+09	2.13213e+09	5.00869e+08	7.85743e+08	7.01228e+08	2.05919e+09	9.19616e+08	1.63239e+09	1.48111e+09	2.46244e+09	8.2945e+08	1.61823e+09
M759T390	1.37402e+06	501598	499661	280688	350619	NaN	228539	1.72578e+06	2.07188e+06	1.47642e+06	1.45675e+06	1.54803e+06	1.45489e+06	1.01337e+06	1.83819e+06	1.72499e+06	742071	730928	346020	1.00166e+06	1.58054e+06	2.16022e+06	1.11896e+06	1.14474e+06	NaN	287862	113778	1.32795e+06	NaN	NaN	684605	89816.7	483907	351711	401942	863980	564832	275713	517327	NaN
M759T455	2.69958e+08	2.71365e+08	2.21551e+08	1.4132e+08	1.5222e+08	5.31569e+08	1.49245e+08	2.44293e+08	1.29021e+08	2.30988e+08	1.88302e+08	2.31541e+08	1.85478e+08	1.81547e+08	2.15763e+08	1.79302e+08	5.50736e+07	2.31943e+08	1.82278e+08	1.8418e+08	1.94887e+08	1.65891e+08	1.53218e+08	1.4946e+08	4.82566e+08	5.45301e+08	2.88311e+08	1.05778e+08	4.53867e+08	7.08136e+08	5.40948e+08	5.61782e+08	5.43413e+08	5.52411e+08	6.01781e+08	4.46499e+08	2.09116e+08	5.2633e+08	6.06657e+08	2.15339e+08
M759T473	3.66697e+10	3.99292e+10	3.9963e+10	3.70767e+10	4.30819e+10	3.64979e+10	4.62313e+10	3.56096e+10	4.05159e+10	3.68203e+10	2.96133e+10	3.93227e+10	3.95386e+10	3.81458e+10	3.69866e+10	3.82913e+10	2.93894e+10	3.66281e+10	4.30092e+10	3.62042e+10	3.83339e+10	3.81633e+10	3.63997e+10	3.98726e+10	2.93421e+10	3.00733e+10	3.37852e+10	3.89954e+10	3.24473e+10	3.23276e+10	3.36994e+10	3.42738e+10	3.28139e+10	2.99076e+10	3.1531e+10	3.55704e+10	3.0356e+10	3.09932e+10	3.61779e+10	2.8957e+10
M759T489	6.81609e+09	8.53776e+09	9.4416e+09	7.86168e+09	9.01097e+09	1.11103e+10	1.18219e+10	1.03008e+10	8.06619e+09	7.5019e+09	1.11334e+10	7.88825e+09	8.46521e+09	8.18838e+09	7.61344e+09	8.14444e+09	NaN	8.07553e+09	9.10839e+09	7.72296e+09	7.63392e+09	7.75486e+09	7.42657e+09	8.84548e+09	5.51346e+09	4.99332e+09	7.26816e+09	8.44597e+09	5.82478e+09	6.84314e+09	NaN	6.68754e+09	2.6875e+09	NaN	6.51731e+09	7.1548e+09	NaN	NaN	NaN	NaN
M760T390	632187	297504	294534	178927	NaN	285731	112341	894534	893928	695806	737239	755884	477464	469575	827273	779053	421485	365792	164236	500680	758298	1.05168e+06	543899	557906	NaN	141195	71078.4	611388	NaN	NaN	348486	82209.3	240518	126513	183292	417020	272105	127640	283699	75286.1
M760T463	4.93515e+07	5.0717e+07	6.22741e+07	6.55253e+07	6.31366e+07	NaN	8.08425e+07	4.16449e+07	4.7384e+07	5.40054e+07	3.55481e+06	6.44091e+07	9.79161e+06	5.56902e+07	2.8906e+07	9.45539e+07	NaN	7.02964e+07	6.369e+07	4.96886e+07	5.70879e+07	6.853e+07	6.75774e+07	2.30296e+07	1.7525e+07	3.28286e+07	NaN	1.28385e+07	NaN	3.70483e+07	NaN	NaN	2.2569e+07	2.17593e+07	2.52927e+07	6.97618e+06	2.26762e+07	3.03301e+07	2.28824e+07	NaN
M760T473	1.68507e+10	1.88172e+10	1.88647e+10	1.76196e+10	2.0132e+10	1.70073e+10	2.14738e+10	1.6352e+10	1.92688e+10	1.7321e+10	1.42243e+10	1.85942e+10	1.88277e+10	1.79941e+10	1.74e+10	1.81939e+10	1.37657e+10	1.75111e+10	2.01036e+10	1.71116e+10	1.82288e+10	1.77989e+10	1.71884e+10	1.86925e+10	1.37056e+10	1.41017e+10	1.56343e+10	1.83599e+10	1.51698e+10	1.52775e+10	1.58928e+10	1.60647e+10	1.52031e+10	1.40627e+10	1.47663e+10	1.67021e+10	1.40455e+10	1.44917e+10	1.68246e+10	1.35602e+10
M760T489	3.30936e+09	3.96664e+09	4.38644e+09	3.67479e+09	4.2463e+09	2.92763e+09	5.83667e+09	5.05508e+09	3.57094e+09	3.48766e+09	5.21757e+09	3.69339e+09	3.97209e+09	3.77569e+09	3.58318e+09	3.63369e+09	3.52648e+09	3.71989e+09	4.46961e+09	3.59871e+09	3.58725e+09	3.79288e+09	3.45123e+09	4.33956e+09	NaN	2.30591e+09	3.58458e+09	3.95598e+09	NaN	3.17818e+09	NaN	NaN	1.25047e+09	NaN	3.02812e+09	3.32485e+09	NaN	NaN	NaN	2.51363e+09
M761T495	2.53468e+10	1.79667e+10	2.02996e+10	2.49405e+10	1.99415e+10	9.3909e+09	1.22332e+10	1.77356e+10	2.48379e+10	2.26524e+10	1.32171e+10	1.91568e+10	1.9696e+10	1.65095e+10	2.33013e+10	2.20469e+10	2.46615e+10	1.8759e+10	1.66573e+10	2.03903e+10	2.06019e+10	2.12043e+10	2.15824e+10	1.9359e+10	2.84004e+10	3.13153e+10	3.03211e+10	2.05347e+10	3.04426e+10	2.96049e+10	3.99629e+10	1.33019e+10	2.58906e+10	3.22336e+10	3.15369e+10	2.83383e+10	1.36105e+10	2.97276e+10	1.77881e+10	2.69371e+10
M761T542	NaN	1.11212e+07	8.62699e+06	NaN	4.18506e+06	7.33359e+06	6.28153e+06	5.53085e+06	NaN	7.29414e+06	9.65474e+06	3.17804e+06	1.79687e+06	3.94862e+06	5.74604e+06	4.43752e+06	1.79758e+07	5.25466e+06	4.18514e+06	7.1827e+06	3.61619e+06	5.26969e+06	6.52e+06	1.06807e+07	1.34002e+07	1.05768e+07	9.70073e+06	5.93621e+06	1.48817e+07	2.20441e+07	6.70097e+06	1.17852e+07	1.98392e+07	1.62072e+07	9.98552e+06	3.79798e+07	1.42679e+07	1.27813e+07	1.6659e+07	1.15147e+07
M761T571	NaN	NaN	NaN	2.05703e+08	1.44279e+08	NaN	7.97255e+07	1.10367e+08	2.41749e+08	1.29555e+08	NaN	1.08848e+08	NaN	NaN	1.28947e+08	NaN	1.418e+08	NaN	NaN	NaN	NaN	1.45845e+08	1.84503e+08	NaN	2.89534e+08	2.76581e+08	1.84398e+08	NaN	2.99368e+08	2.05177e+08	1.91606e+08	2.00478e+08	1.73663e+08	2.1014e+08	2.40197e+08	2.14877e+08	2.88544e+08	2.2078e+08	NaN	1.87715e+08
M761T611	9.00196e+07	5.59708e+07	NaN	6.2285e+07	1.05802e+08	NaN	3.77719e+07	6.15942e+07	6.77096e+07	8.40579e+07	NaN	6.82077e+07	5.44056e+07	3.97208e+07	6.43569e+07	6.25813e+07	6.01737e+07	NaN	NaN	6.10453e+07	7.755e+07	7.31164e+07	5.77138e+07	7.0195e+07	4.8658e+07	1.31146e+08	8.38845e+07	NaN	8.44431e+07	1.09889e+08	1.15071e+08	1.1085e+08	5.69208e+07	6.97864e+07	1.0204e+08	6.77815e+07	8.93912e+07	9.62044e+07	1.18105e+08	9.87623e+07
M762T495	1.19054e+10	8.33834e+09	9.46449e+09	1.17054e+10	9.31359e+09	4.39029e+09	5.72175e+09	8.24236e+09	1.08547e+10	1.06461e+10	6.17766e+09	1.07036e+10	9.13395e+09	7.84808e+09	1.08641e+10	1.02721e+10	1.24981e+10	8.74115e+09	7.74605e+09	9.52386e+09	9.63066e+09	9.93516e+09	1.01098e+10	9.03723e+09	1.32472e+10	6.04617e+09	1.41181e+10	9.58007e+09	1.41906e+10	1.37509e+10	1.87e+10	1.62019e+10	1.20696e+10	1.44209e+10	1.43565e+10	1.3195e+10	1.54706e+10	1.38979e+10	1.92943e+10	1.2568e+10
M763T495	3.02445e+09	2.17132e+09	2.35988e+09	3.00906e+09	2.42345e+09	1.12732e+09	1.48065e+09	2.11999e+09	2.80434e+09	2.72452e+09	1.67003e+09	2.32038e+09	2.37104e+09	2.23043e+09	2.8068e+09	2.44102e+09	2.94755e+09	2.27426e+09	2.02106e+09	2.46096e+09	2.4796e+09	2.56024e+09	2.68433e+09	2.58224e+09	3.40479e+09	3.75475e+09	3.63339e+09	2.54127e+09	3.5158e+09	3.54368e+09	4.79458e+09	3.99972e+09	3.22454e+09	3.87081e+09	3.80773e+09	3.40319e+09	3.99289e+09	3.44471e+09	4.93096e+09	3.23699e+09
M763T521	1.86539e+09	1.25882e+09	2.21445e+09	1.47801e+09	1.53911e+09	5.9865e+08	1.76934e+09	1.51922e+09	2.08007e+09	1.86759e+09	1.08712e+09	1.89663e+09	1.66351e+09	1.5083e+09	1.9557e+09	1.97343e+09	6.24364e+08	1.26551e+09	1.38717e+09	1.90038e+09	1.73244e+09	1.94947e+09	1.63735e+09	1.51878e+09	7.24448e+08	6.6233e+08	5.67287e+08	1.57108e+09	5.92103e+08	7.62247e+08	6.27473e+08	8.49849e+08	7.10293e+08	5.99381e+08	6.17016e+08	7.77102e+08	6.19805e+08	5.31299e+08	6.3819e+08	6.13337e+08
M764T521	8.74787e+08	5.57147e+08	1.0137e+09	6.69892e+08	6.94554e+08	2.96139e+08	7.8264e+08	7.12708e+08	9.21985e+08	8.52981e+08	4.7064e+08	8.31296e+08	7.67302e+08	6.90163e+08	8.52688e+08	8.99541e+08	2.81847e+08	5.67716e+08	6.37372e+08	8.38717e+08	8.27011e+08	8.90485e+08	7.37219e+08	6.9221e+08	1.60293e+08	3.40919e+08	2.86026e+08	7.54701e+08	2.5379e+08	3.64901e+08	2.95936e+08	1.84184e+08	2.79201e+08	2.46779e+08	2.50853e+08	3.01395e+08	3.33137e+08	2.63577e+08	3.59699e+08	2.75563e+08
M765T457	1.77827e+08	1.50661e+08	1.84102e+08	1.34295e+08	1.18295e+08	1.56162e+08	1.54463e+08	5.64525e+07	1.3753e+08	1.5314e+08	8.21545e+07	1.33135e+08	1.02821e+08	9.90086e+07	1.54167e+08	1.53209e+08	1.169e+08	8.89418e+07	1.3015e+08	1.19728e+08	1.29339e+08	1.38785e+08	1.1365e+08	1.10002e+08	2.25552e+08	2.30191e+08	2.12794e+08	9.53129e+07	1.80149e+08	1.614e+08	1.75658e+08	1.94755e+08	1.43451e+08	1.76379e+08	2.45551e+08	3.07463e+08	2.02593e+08	1.82878e+08	2.92914e+08	1.71487e+08
M765T521	2.30139e+08	1.49077e+08	2.31766e+08	1.87666e+08	1.71344e+08	7.4863e+07	2.18866e+08	1.78355e+08	1.37266e+08	2.10536e+08	1.30324e+08	2.25446e+08	1.98771e+08	1.66848e+08	2.27551e+08	2.21775e+08	2.52681e+07	1.5911e+08	1.32439e+08	2.21993e+08	2.23409e+08	1.23383e+08	5.79722e+07	1.87272e+08	1.8414e+07	8.23244e+07	1.42354e+07	1.73869e+08	7.61113e+07	7.4815e+07	6.89527e+07	4.33946e+07	8.01041e+07	6.12267e+07	3.23624e+07	7.1045e+07	9.62264e+07	7.77574e+07	8.6698e+07	7.01355e+07
M765T573	259192	2.94698e+06	3.39937e+06	2.70809e+06	4.33554e+06	2.42182e+06	3.92775e+06	1.09003e+06	378756	2.49613e+06	2.60413e+06	239890	1.39115e+06	1.32964e+06	2.7159e+06	5.49993e+06	4.06043e+07	2.27385e+06	3.72768e+06	1.68439e+06	455537	712891	1.77227e+06	2.52118e+06	5.71491e+07	2.77058e+07	2.65941e+07	3.75324e+06	7.41565e+07	3.70429e+07	2.87379e+07	9.49653e+06	4.6963e+07	5.48956e+07	4.54393e+07	1.94619e+08	4.08593e+07	1.57454e+08	6.74794e+06	4.43944e+07
M766T457	8.42645e+07	7.25773e+07	8.6532e+07	6.61843e+07	5.74373e+07	7.44182e+07	8.51974e+07	2.84669e+07	6.48294e+07	7.01685e+07	3.617e+07	6.59658e+07	4.86233e+07	4.57203e+07	6.09036e+07	7.24386e+07	5.61773e+07	4.31707e+07	5.94855e+07	4.50884e+07	5.45155e+07	6.67452e+07	5.59106e+07	5.77273e+07	1.0772e+08	1.08841e+08	1.03064e+08	4.4029e+07	8.51783e+07	7.49249e+07	9.474e+07	9.20601e+07	6.80307e+07	9.91103e+07	1.27761e+08	1.45701e+08	9.51628e+07	8.33421e+07	1.39779e+08	7.87705e+07
M767T383	856604	NaN	296995	248439	388341	670489	784998	1.03127e+06	718954	985990	817847	480364	894149	883887	559004	782227	952411	946048	668256	859598	1.20844e+06	901536	726222	1.04385e+06	142142	NaN	612552	NaN	433582	348577	6928.68	638349	1.17467e+06	536478	541356	1.55601e+06	706675	408002	668154	770347
M767T436	9.36818e+06	NaN	8.11561e+06	9.81822e+06	9.93854e+06	NaN	6.94167e+06	NaN	NaN	8.61464e+06	NaN	9.60387e+06	8.59366e+06	NaN	NaN	1.02737e+07	1.77845e+07	8.43335e+06	NaN	8.72857e+06	NaN	1.04003e+07	NaN	8.76226e+06	2.28131e+07	3.76631e+07	3.12463e+07	8.81429e+06	2.85471e+07	4.12608e+07	2.19733e+07	2.38961e+07	4.48725e+07	2.00552e+07	2.57547e+07	4.20826e+07	2.08496e+07	3.31904e+07	2.33991e+07	2.48286e+07
M767T457	2.20361e+07	1.91317e+07	1.8482e+07	1.74468e+07	1.58098e+07	1.79769e+07	2.51235e+07	7.97562e+06	1.68617e+07	1.69487e+07	9.59658e+06	1.70413e+07	1.28014e+07	1.6159e+07	1.77816e+07	2.01387e+07	1.60647e+07	9.36446e+06	1.70875e+07	1.06423e+07	1.78435e+07	1.67884e+07	1.50697e+07	1.34896e+07	2.93229e+07	2.75016e+07	2.4226e+07	1.20343e+07	2.24946e+07	2.07195e+07	6.93107e+06	2.20924e+07	1.86394e+07	2.55776e+07	3.0004e+07	3.9259e+07	2.3937e+07	2.28539e+07	3.56434e+07	1.32237e+07
M767T467	9.50357e+07	1.4667e+08	1.05722e+08	7.11863e+07	7.32858e+07	1.85544e+08	1.05661e+08	6.29099e+07	7.66823e+07	8.71827e+07	1.07993e+08	8.19824e+07	6.72299e+07	8.71143e+07	6.50274e+07	7.04749e+07	1.29486e+08	8.60821e+07	1.36382e+08	6.28463e+07	7.87719e+07	5.38235e+07	6.57241e+07	6.97307e+07	1.99541e+08	8.90596e+07	1.43457e+08	7.48445e+07	1.27627e+08	9.28238e+07	2.16426e+08	1.01984e+08	1.69946e+08	2.67892e+08	1.37198e+08	1.60542e+08	1.46199e+08	2.23554e+08	2.0433e+08	1.15845e+08
M767T484	1.84014e+08	1.82388e+08	2.24244e+08	6.61926e+07	2.02423e+08	3.48446e+08	2.5369e+08	2.21552e+08	1.6882e+08	1.83324e+08	1.61357e+08	2.29316e+08	2.07562e+08	1.56372e+08	1.70094e+08	5.44851e+07	1.13414e+08	1.68171e+08	2.14397e+08	1.93112e+08	2.06165e+08	1.91719e+08	1.91566e+08	1.92612e+08	4.76171e+07	5.93989e+07	8.03029e+07	1.68357e+08	9.15314e+07	1.19133e+08	1.05994e+08	6.06173e+07	5.04217e+07	1.04617e+08	7.04012e+07	8.23011e+07	9.02879e+07	7.98978e+07	1.06273e+08	9.09356e+07
M768T467	4.12645e+07	5.96248e+07	4.9169e+07	2.99596e+07	3.49256e+07	8.65324e+07	5.38059e+07	2.68908e+07	3.42765e+07	3.85512e+07	4.94168e+07	4.15387e+07	3.29877e+07	4.76487e+07	2.92224e+07	3.18307e+07	7.95253e+07	3.87806e+07	3.05363e+07	3.08998e+07	2.86476e+07	2.35596e+07	3.27472e+07	3.00754e+07	7.24288e+07	5.64835e+07	7.65502e+07	3.82169e+07	5.45355e+07	4.47158e+07	1.03477e+08	3.71311e+07	5.17264e+07	9.3075e+07	6.44919e+07	8.1881e+07	5.10736e+07	1.04565e+08	7.17078e+07	5.57904e+07
M769T448	NaN	6.98389e+06	NaN	9.54704e+06	7.2932e+06	5.12203e+06	5.04478e+06	5.362e+06	5.97796e+06	2.55905e+06	6.61939e+06	3.08064e+06	3.93951e+06	5.20055e+06	6.89054e+06	8.3076e+06	2.204e+06	5.21925e+06	4.33595e+06	4.66855e+06	3.15575e+06	4.92038e+06	4.98181e+06	4.27661e+06	9.6925e+06	9.66747e+06	1.29562e+07	6.24174e+06	1.17802e+07	1.68116e+07	9.48842e+06	7.70474e+06	1.95719e+06	1.70061e+07	1.6976e+07	6.56406e+06	1.51001e+07	1.73077e+07	8.39836e+06	2.56593e+06
M769T519	6.70607e+07	7.74353e+07	1.38553e+08	4.49292e+07	7.33525e+07	1.449e+08	7.54373e+07	9.12442e+07	8.19115e+07	9.0634e+07	1.09176e+08	1.07641e+08	7.58066e+07	7.74277e+07	7.8172e+07	4.76828e+07	4.45144e+07	4.42312e+07	8.5689e+07	7.58894e+07	8.35263e+07	5.40847e+07	8.86561e+07	6.51366e+07	2.55105e+07	2.80497e+07	1.82996e+07	1.15693e+08	2.01861e+07	2.69933e+07	6.31073e+07	3.0013e+07	1.66837e+07	3.46842e+07	1.80167e+07	2.47045e+07	2.34248e+07	2.47144e+07	3.16254e+07	2.09972e+07
M769T584	NaN	320579	806228	268170	1.73402e+06	NaN	1.29044e+06	131993	NaN	599702	NaN	NaN	360417	153379	1.29778e+06	718779	7.78687e+07	1.366e+06	1.07764e+06	305761	NaN	NaN	420699	1.06205e+06	8.2407e+07	6.21263e+07	5.58648e+07	425805	1.19073e+08	8.06088e+07	2.45901e+07	2.20635e+07	7.98856e+07	8.783e+07	1.06985e+08	2.38089e+08	3.64224e+07	2.14949e+08	1.33254e+07	7.2421e+07
M769T595	2.08696e+06	2.85553e+06	1.00334e+07	3.46512e+06	4.22909e+06	2.68049e+06	5.24413e+06	2.01039e+06	622601	6.85039e+06	572635	1.32599e+06	3.43969e+06	3.61538e+06	3.05556e+06	3.48528e+06	4.39233e+08	9.30586e+06	1.1907e+07	5.07596e+06	2.08876e+06	1.76455e+06	1.0955e+07	8.61686e+06	4.65805e+08	4.05183e+08	1.65146e+08	5.35761e+06	6.42831e+08	4.44891e+08	2.46496e+08	1.79406e+08	5.13307e+08	5.57275e+08	1.77245e+08	6.44084e+08	2.86197e+08	8.27393e+08	4.73343e+07	4.23181e+08
M770T490	1.75846e+08	2.11844e+08	2.12505e+08	1.42667e+08	1.99162e+08	3.00318e+08	2.11331e+08	2.20555e+08	1.74695e+08	1.80695e+08	2.80436e+08	1.9912e+08	2.06522e+08	1.73449e+08	1.65558e+08	1.54211e+08	1.8514e+08	1.62319e+08	2.3698e+08	1.71778e+08	2.00127e+08	1.59459e+08	1.78049e+08	1.88313e+08	9.58368e+07	1.03354e+08	1.31291e+08	1.84023e+08	1.12531e+08	1.24267e+08	1.78955e+08	1.37663e+08	1.09213e+08	1.6624e+08	9.19809e+07	1.14204e+08	9.79328e+07	1.17274e+08	1.09027e+08	1.29689e+08
M770T595	309593	1.60399e+06	4.4974e+06	1.56086e+06	1.96272e+06	500460	3.15021e+06	908166	85561	3.54159e+06	NaN	NaN	1.59309e+06	2.07525e+06	3.29948e+06	1.54018e+06	2.30835e+08	4.33414e+06	6.20658e+06	1.24071e+06	552744	NaN	3.38755e+06	4.22688e+06	2.40107e+08	2.11746e+08	1.80593e+08	2.8043e+06	3.34459e+08	2.28801e+08	1.27099e+08	9.2983e+07	2.66302e+08	2.91568e+08	2.43845e+08	1.54074e+08	1.47717e+08	4.89256e+08	1.73097e+07	2.18841e+08
M771T465	1.29695e+08	2.20759e+08	2.06837e+08	5.58114e+07	2.00655e+08	1.51757e+08	1.65043e+08	1.46194e+08	1.21024e+08	1.62276e+08	1.84963e+08	2.08238e+08	1.9337e+08	2.13439e+08	1.26105e+08	1.3475e+08	3.26078e+08	1.76972e+08	2.02166e+08	1.62666e+08	6.10401e+07	1.28849e+08	1.63388e+08	1.52732e+08	2.02696e+08	1.99965e+08	3.52394e+08	1.35521e+08	2.48476e+08	3.54052e+08	3.4897e+08	2.55792e+08	3.77751e+08	3.76618e+08	3.13647e+08	4.23238e+08	2.28283e+08	3.39807e+08	2.60871e+08	2.92075e+08
M772T490	5.62324e+06	7.62117e+06	6.34905e+06	5.65338e+06	8.23109e+06	1.07015e+07	3.68556e+06	6.83819e+06	2.71622e+06	5.99562e+06	1.10468e+07	7.17128e+06	7.55482e+06	6.1574e+06	3.76022e+06	2.30133e+06	2.76156e+06	5.85427e+06	8.01294e+06	6.94865e+06	3.23119e+06	5.75387e+06	6.44985e+06	1.95796e+06	2.04555e+06	440907	1.44344e+06	5.00685e+06	2.24094e+06	1.70719e+06	3.61687e+06	1.95716e+06	2.70111e+06	3.18306e+06	NaN	NaN	NaN	2.20021e+06	NaN	NaN
M772T584	601960	789995	7.29826e+06	2.88942e+06	5.38608e+06	685987	8.4129e+06	1.29289e+06	857737	4.88555e+06	347331	266128	1.65786e+06	2.65807e+06	4.20401e+06	2.32709e+06	8.26723e+07	5.25118e+06	7.50854e+06	4.40944e+06	960675	686015	4.73652e+06	5.44563e+06	1.80924e+08	1.6718e+08	1.45961e+08	2.88106e+06	2.6279e+08	1.85185e+08	1.94938e+08	7.65748e+07	1.91592e+08	2.39229e+08	2.34952e+08	3.94041e+08	1.12204e+08	3.72967e+08	4.72649e+07	1.77205e+08
M773T489	8.4894e+08	1.16258e+09	1.23233e+09	8.77266e+08	1.47146e+09	1.04133e+09	1.46891e+09	1.08789e+09	9.76496e+08	9.44427e+08	1.24765e+09	1.19076e+09	1.13025e+09	1.02151e+09	8.28424e+08	1.2035e+09	2.31147e+09	9.74533e+08	1.17408e+09	9.96435e+08	9.11813e+08	8.84575e+08	8.817e+08	1.11207e+09	1.53906e+09	1.56957e+09	2.50043e+09	1.00703e+09	1.1443e+09	2.40684e+09	2.27053e+09	2.02466e+09	2.25732e+09	2.35279e+09	1.97968e+09	2.55063e+09	6.85622e+08	9.23662e+08	1.76074e+09	2.30363e+09
M773T524	3.44612e+07	1.81663e+08	1.73083e+08	1.76821e+08	1.99201e+08	3.7421e+08	1.89728e+08	1.56767e+08	1.03987e+08	9.50892e+07	2.97734e+08	2.51019e+08	2.49636e+08	2.26155e+08	8.07048e+07	6.84875e+07	1.17815e+08	1.89155e+08	2.12783e+08	9.38247e+07	2.41347e+08	8.07832e+07	1.38809e+08	2.12488e+08	2.64752e+07	6.23427e+07	5.12393e+07	1.80786e+08	3.80736e+06	3.82767e+07	1.32915e+08	9.39109e+07	8.61885e+07	5.7509e+07	2.65659e+07	1.15087e+08	9.67904e+07	2.46346e+07	4.17242e+07	3.20113e+07
M774T490	4.13277e+08	5.65928e+08	6.056e+08	4.25471e+08	7.05606e+08	4.98045e+08	7.18289e+08	6.09703e+08	4.68448e+08	5.32796e+08	5.70714e+08	5.77355e+08	5.26864e+08	4.92625e+08	3.89454e+08	4.8247e+08	1.1102e+09	4.87392e+08	5.60242e+08	4.84598e+08	4.34601e+08	4.21802e+08	4.70523e+08	5.37133e+08	8.28258e+08	7.55857e+08	1.189e+09	4.82252e+08	8.95301e+08	1.01558e+09	1.22162e+09	9.73986e+08	6.68341e+08	1.11716e+09	3.90578e+08	1.1969e+09	7.74556e+08	4.38638e+08	8.4467e+08	1.00445e+09
M774T531	1.24391e+08	1.62394e+08	8.77655e+07	6.86978e+07	5.77872e+07	5.12674e+07	1.20065e+08	5.04045e+07	6.30035e+07	1.20675e+08	2.48906e+07	6.45184e+07	8.75003e+07	1.2551e+08	9.91703e+07	1.04481e+08	5.01295e+07	1.18451e+08	1.73764e+08	1.12824e+08	5.40691e+07	1.03985e+08	4.31533e+07	1.14739e+08	3.82852e+07	4.75892e+07	6.29216e+07	2.64082e+07	4.04115e+07	4.06684e+07	4.15154e+07	5.49243e+07	7.78833e+07	4.02637e+07	3.43281e+07	6.37216e+07	5.65702e+07	2.14332e+07	5.07855e+07	7.67805e+07
M774T595	330661	492626	2.27149e+06	NaN	1.38107e+06	NaN	1.82763e+06	NaN	NaN	1.0958e+06	NaN	NaN	NaN	154593	658214	NaN	9.57138e+07	2.3539e+06	2.14598e+06	961683	302992	NaN	2.1497e+06	2.237e+06	8.60283e+07	9.06169e+07	7.29167e+07	921852	5.66241e+07	3.77383e+07	1.48186e+08	1.99233e+07	1.00079e+08	1.2591e+08	8.63327e+07	1.02165e+08	6.83949e+07	1.2531e+08	1.0535e+07	9.24703e+07
M775T385	96277.5	87907	75836.5	NaN	NaN	71131.5	127371	186664	452817	215344	91212.3	242564	259795	205143	270706	282895	58940.9	219603	33649.8	209459	135101	257446	91656.8	228939	NaN	74235.5	57354.4	288447	29838.9	57260.3	78592	17956.3	185382	33724.2	107434	259939	166433	28344.1	128702	94228.9
M775T490	1.13431e+08	1.50889e+08	1.58347e+08	1.14249e+08	1.93733e+08	1.41904e+08	1.90845e+08	1.49254e+08	1.12986e+08	1.27479e+08	1.58087e+08	1.6724e+08	1.40531e+08	1.35655e+08	1.05725e+08	1.36406e+08	2.71191e+08	1.21816e+08	1.68141e+08	1.4772e+08	1.34142e+08	1.29323e+08	1.3051e+08	1.4749e+08	2.0272e+08	8.49631e+07	1.32739e+08	1.29748e+08	2.34372e+08	2.74771e+08	2.89051e+08	2.587e+08	2.81018e+08	1.29117e+08	2.46748e+08	3.21452e+08	2.02646e+08	2.76715e+08	2.23477e+08	2.64744e+08
M775T511	3.35388e+08	4.77134e+08	5.80214e+08	6.03334e+08	6.14873e+08	2.10571e+08	4.14881e+08	4.95076e+08	5.39272e+08	5.6236e+08	3.73414e+08	5.74125e+08	4.85868e+08	3.85469e+08	5.53686e+08	5.60472e+08	2.21149e+09	4.5202e+08	4.4285e+08	5.52761e+08	5.16288e+08	5.19306e+08	2.74462e+08	4.9896e+08	2.46251e+09	2.40066e+09	3.06792e+09	5.32414e+08	2.69257e+09	3.00821e+09	2.7179e+09	3.02769e+09	1.32849e+09	2.8641e+09	3.08376e+09	2.63624e+09	2.41221e+09	2.93717e+09	2.59908e+09	2.93617e+09
M776T365	287456	143055	130033	59998	84939	58691.7	166033	170839	434143	206161	109012	275767	256583	241593	276299	295405	209932	231661	115668	189434	297873	297109	204139	255720	37097.8	176404	103058	147276	44534.8	104527	155055	91315	311738	140945	177906	323248	132292	89595.4	227641	115870
M776T441	9.72383e+06	1.06588e+07	1.44358e+07	1.03393e+07	4.92021e+06	7.20144e+06	1.09901e+07	1.4035e+07	1.29049e+07	1.25852e+07	1.24159e+07	1.15027e+07	1.23019e+07	1.23077e+07	1.56665e+07	1.55833e+07	5.68114e+06	1.02533e+07	6.72699e+06	1.97726e+07	1.30545e+07	1.25541e+07	1.31928e+07	1.11703e+07	8.88278e+06	7.84223e+06	8.63585e+06	1.3368e+07	2.02684e+06	7.48548e+06	6.5715e+06	9.23069e+06	NaN	7.68599e+06	8.31699e+06	1.25485e+07	6.00275e+06	7.38489e+06	7.45157e+06	8.38882e+06
M776T511	3.02501e+08	2.22325e+08	2.8242e+08	2.16526e+08	3.11257e+08	1.06866e+08	1.85046e+08	2.00318e+08	2.57501e+08	2.44548e+08	1.47118e+08	2.82614e+08	2.36783e+08	1.87442e+08	2.55659e+08	2.70377e+08	9.73915e+08	1.25314e+08	1.02422e+08	2.75987e+08	2.41245e+08	2.69734e+08	2.47288e+08	2.46429e+08	1.15424e+09	1.10028e+09	1.44165e+09	2.42678e+08	1.25621e+09	1.33647e+09	1.23895e+09	1.38067e+09	6.47617e+08	1.35843e+09	1.47369e+09	6.73266e+08	1.29989e+09	1.45725e+09	1.57014e+09	8.70424e+08
M777T305_1	144440	111332	49769.2	219384	208504	354588	124476	297107	423906	202242	367169	144202	211690	135115	420633	633109	891178	141316	233340	297662	292530	289144	210025	448617	427955	497178	400286	479043	483037	1.0688e+06	676386	402860	769921	286059	567581	965857	438088	778177	604954	204281
M777T434	4.44895e+07	4.65145e+07	4.30565e+07	4.11868e+07	4.67601e+07	4.60017e+06	2.72959e+07	3.14566e+07	4.66164e+07	5.00478e+07	4.29816e+07	4.54763e+07	4.11763e+07	4.10574e+07	4.3277e+07	4.35064e+07	1.56319e+07	4.13465e+07	3.91357e+07	3.85614e+07	3.44457e+07	5.47167e+07	3.86493e+07	4.34238e+07	1.92676e+07	2.4997e+07	2.76536e+07	4.8634e+07	2.26828e+07	2.98522e+07	1.45135e+07	2.33431e+07	1.71408e+07	1.99253e+07	2.46462e+07	2.02965e+07	2.77317e+07	2.26955e+07	2.84284e+07	1.96516e+07
M777T492	2.33305e+07	4.67895e+07	6.35789e+07	2.34362e+07	4.27973e+07	8.73103e+07	8.02411e+07	3.98584e+07	3.43698e+07	3.65479e+07	3.84463e+07	4.04783e+07	4.77524e+07	3.79971e+07	2.70948e+07	2.50251e+07	4.31331e+07	3.64893e+07	5.83277e+07	4.33168e+07	3.94721e+07	2.45512e+07	2.92062e+07	3.81192e+07	2.72993e+07	1.55014e+07	2.81104e+07	3.61804e+07	2.4396e+07	2.51872e+07	3.76336e+07	3.08098e+07	3.06893e+07	2.92453e+07	1.56664e+07	4.9225e+07	1.52774e+07	1.71976e+07	1.70236e+07	2.48529e+07
M777T534	4.97738e+07	4.46798e+07	4.87974e+07	4.01392e+07	NaN	1.89594e+07	5.77933e+07	2.04622e+07	4.48093e+07	5.16985e+07	2.46658e+07	NaN	4.34123e+07	3.89057e+07	2.8816e+07	4.20701e+07	6.29516e+07	3.3436e+07	4.74506e+07	3.97066e+07	3.75206e+07	3.8895e+07	2.86504e+07	NaN	1.15871e+08	9.06879e+07	2.95689e+07	4.85233e+07	1.21566e+08	1.53977e+08	9.82463e+06	1.11458e+08	4.0231e+07	3.43661e+07	1.22054e+08	9.8742e+07	7.20314e+07	1.09136e+08	1.04112e+08	5.22146e+07
M778T335	275231	NaN	66141.3	147410	244419	90652.4	NaN	347414	255536	196537	254305	199632	349412	160519	509172	583507	277738	78213.2	NaN	368055	174030	355310	328089	184441	12313	54815.3	NaN	308321	NaN	44426	59520	NaN	NaN	NaN	NaN	NaN	41716.6	45044.3	6556.3	NaN
M778T434	2.12656e+07	1.73096e+07	1.97874e+07	1.39293e+07	1.69676e+07	7.96631e+06	1.25758e+07	1.00572e+07	2.34939e+07	2.31183e+07	2.07182e+07	2.08739e+07	2.00006e+07	1.67908e+07	1.98774e+07	2.20432e+07	8.00408e+06	1.32283e+07	1.68614e+07	2.19718e+07	1.72928e+07	2.43404e+07	1.93903e+07	1.93717e+07	9.50345e+06	1.33988e+07	9.80393e+06	1.86258e+07	1.04241e+07	1.33764e+07	6.2765e+06	1.23965e+07	8.85287e+06	9.43297e+06	1.22721e+07	9.36293e+06	1.06917e+07	1.16503e+07	1.38404e+07	8.39312e+06
M779T423	NaN	3.1656e+07	NaN	2.84954e+07	NaN	NaN	2.62584e+07	NaN	3.14521e+07	3.50789e+07	1.4833e+07	NaN	NaN	2.71407e+07	3.70605e+07	3.87554e+07	3.55179e+07	NaN	NaN	3.25224e+07	NaN	3.81438e+07	NaN	NaN	5.59479e+07	7.9456e+07	9.21794e+07	NaN	6.46646e+07	1.00633e+08	NaN	6.54654e+07	6.2638e+07	5.15465e+07	7.99441e+07	7.63473e+07	7.00837e+07	6.02442e+07	7.6141e+07	8.09346e+07
M779T433	3.53787e+08	2.90294e+08	3.21112e+08	2.29535e+08	2.50885e+08	7.38004e+07	2.58904e+08	1.71875e+08	2.45979e+08	2.72055e+08	1.44124e+08	2.63001e+08	2.87123e+08	2.5088e+08	3.22037e+08	2.47282e+08	2.4102e+08	2.7794e+08	2.87744e+08	3.12436e+08	3.23598e+08	3.71239e+08	2.65575e+08	2.77577e+08	3.92947e+08	5.37755e+08	5.07631e+08	2.28523e+08	4.29898e+08	5.7591e+08	1.89408e+08	4.94627e+08	3.9246e+08	3.37379e+08	4.38363e+08	4.88198e+08	4.80525e+08	3.15236e+08	5.71332e+08	5.09802e+08
M779T453	5.70531e+08	6.11596e+08	6.44134e+08	4.61379e+08	5.18638e+08	3.18822e+08	3.9728e+08	7.3902e+08	5.23246e+08	5.49268e+08	4.12521e+08	6.0096e+08	8.58742e+08	8.7513e+08	5.11196e+08	4.77524e+08	2.95706e+08	5.12743e+08	4.99902e+08	4.77981e+08	5.31296e+08	5.18543e+08	4.77375e+08	4.54786e+08	2.61759e+08	3.12864e+08	3.63426e+08	3.83758e+08	2.10636e+08	3.34623e+08	4.06955e+08	3.20206e+08	3.23612e+08	1.77075e+08	3.22332e+08	2.80842e+08	2.61701e+08	1.89466e+08	3.38248e+08	2.72896e+08
M779T510	2.69992e+06	1.72739e+06	NaN	1.47875e+06	2.41684e+06	1.43679e+06	3.29094e+06	932940	1.37949e+06	2.06136e+06	1.75254e+06	2.24185e+06	2.96751e+06	2.5293e+06	NaN	818969	1.31482e+06	2.81468e+06	4.82793e+06	3.9972e+06	2.61302e+06	2.66295e+06	2.0204e+06	3.674e+06	6.6909e+06	8.041e+06	4.27189e+06	775932	7.26095e+06	8.8837e+06	1.61695e+06	4.32761e+06	8.35334e+06	3.12606e+06	3.76774e+06	7.7252e+06	4.26657e+06	7.1584e+06	8.24537e+06	4.23596e+06
M780T385	489826	451973	305034	NaN	109308	309254	396815	573417	1.49853e+06	797438	332378	483428	855713	847046	875497	965849	472125	700827	151176	580406	756633	601302	513310	475410	128514	NaN	175504	1.1486e+06	NaN	106076	345203	NaN	624458	157069	242427	789533	601164	198695	361717	278528
M780T433	1.73892e+08	1.14262e+08	1.55305e+08	1.14575e+08	1.0213e+08	4.57464e+07	1.03799e+08	8.23523e+07	1.14244e+08	1.34393e+08	7.11775e+07	1.27886e+08	1.40543e+08	1.2275e+08	1.56316e+08	1.27416e+08	9.99085e+07	1.11632e+08	1.40945e+08	1.52332e+08	1.56679e+08	1.49602e+08	1.27675e+08	1.31918e+08	1.95169e+08	2.57095e+08	2.47885e+08	1.10859e+08	2.22479e+08	2.7787e+08	7.19312e+07	2.37364e+08	1.90125e+08	1.64943e+08	2.0988e+08	2.3591e+08	2.33321e+08	1.52139e+08	2.74547e+08	2.4675e+08
M781T435	2.06625e+08	3.50953e+08	3.24354e+08	3.10393e+08	3.79677e+08	2.04297e+08	4.01616e+08	2.80698e+08	NaN	NaN	3.44988e+08	3.81593e+08	3.68241e+08	3.46022e+08	3.20851e+08	4.20314e+08	1.45646e+08	3.14799e+08	4.32797e+08	3.60998e+08	NaN	3.91243e+08	2.90146e+08	3.69282e+08	1.46857e+08	1.43338e+08	1.94476e+08	3.68805e+08	1.74238e+08	2.45754e+08	1.13524e+08	1.60526e+08	2.12955e+08	1.39459e+08	1.84636e+08	2.71096e+08	1.39025e+08	2.13499e+08	1.56006e+08	1.51168e+08
M781T446	5.60646e+09	4.15532e+09	4.22889e+09	4.34974e+09	3.37694e+09	8.94147e+08	3.02375e+09	3.29282e+09	3.66149e+09	3.90825e+09	2.02375e+09	4.04052e+09	3.34104e+09	3.48882e+09	3.83558e+09	3.50256e+09	5.0978e+08	3.68304e+09	3.59934e+09	4.02742e+09	3.74572e+09	4.27498e+09	3.85116e+09	3.19745e+09	NaN	1.21182e+09	NaN	2.79708e+09	NaN	NaN	3.93026e+08	1.00258e+09	NaN	7.90874e+08	NaN	NaN	9.04933e+08	NaN	1.21568e+09	9.07309e+08
M781T487	1.96652e+08	2.4367e+08	2.697e+08	1.94582e+08	2.68722e+08	4.74755e+08	3.56872e+08	3.89096e+08	2.1057e+08	2.08075e+08	4.37953e+08	2.41903e+08	2.60227e+08	2.68831e+08	NaN	1.92411e+08	7.89803e+07	2.29378e+08	2.88042e+08	1.97953e+08	2.2124e+08	1.99992e+08	2.17915e+08	2.46549e+08	1.17564e+08	1.09101e+08	1.38354e+08	2.42016e+08	NaN	1.21448e+08	3.80902e+08	NaN	1.44869e+08	NaN	NaN	1.60267e+08	1.08234e+08	1.64349e+08	NaN	1.13696e+08
M781T536	1.56934e+07	9.95716e+06	1.18609e+07	1.2614e+07	1.26336e+07	5.55339e+06	1.12667e+07	7.13528e+06	1.15863e+07	4.86361e+06	6.13073e+06	1.17121e+07	9.18466e+06	7.90937e+06	1.25069e+07	1.22356e+07	3.7601e+06	1.02349e+07	1.28245e+07	1.42175e+07	1.10117e+07	1.60825e+07	5.50145e+06	1.26556e+07	1.53118e+07	2.00143e+07	1.99708e+07	6.22928e+06	2.09769e+07	2.21985e+07	2.58135e+06	2.01841e+07	1.67763e+07	1.21482e+07	1.82613e+07	8.5522e+06	2.2782e+07	1.48469e+07	2.27981e+07	2.07742e+07
M781T590	469213	NaN	932153	NaN	1.32713e+06	NaN	1.69994e+06	NaN	NaN	1.03369e+06	NaN	188106	NaN	NaN	NaN	855858	5.34647e+07	631773	1.25276e+06	1.63887e+06	390023	NaN	614928	NaN	1.52255e+08	4.90069e+07	4.03723e+07	NaN	7.56909e+07	5.82208e+07	3.34143e+07	1.85883e+07	1.42033e+08	6.58667e+07	1.78386e+08	3.97216e+08	2.9019e+07	3.81755e+08	9.03095e+06	1.19183e+08
M782T390	369170	156945	125974	84366	86110.9	106537	119386	365505	479417	NaN	215062	197169	399689	331242	401045	436512	87599.4	NaN	59071.7	154400	337008	NaN	218905	234842	NaN	135178	80255.2	389003	47810	52025.6	206325	74207.6	206332	87061.6	131386	384586	142057	99987.7	203949	77322.5
M782T435	NaN	1.56554e+08	1.61059e+08	1.43341e+08	1.81118e+08	9.52244e+07	1.92779e+08	1.34984e+08	NaN	NaN	1.67006e+08	NaN	1.77371e+08	1.6605e+08	NaN	2.03958e+08	6.6492e+07	1.477e+08	2.07334e+08	1.69865e+08	NaN	1.83435e+08	NaN	1.63826e+08	6.35619e+07	6.01832e+07	8.22548e+07	1.77731e+08	7.4893e+07	1.06283e+08	4.98961e+07	NaN	9.10274e+07	NaN	7.96218e+07	1.21474e+08	5.76183e+07	1.00137e+08	NaN	6.22647e+07
M782T446	2.74773e+09	2.17786e+09	2.0769e+09	1.8016e+09	1.8801e+09	4.37529e+08	1.10842e+09	1.60171e+09	1.78714e+09	1.91104e+09	9.94624e+08	1.94678e+09	1.63385e+09	1.70929e+09	1.88005e+09	1.68807e+09	2.46806e+08	1.86801e+09	1.76293e+09	2.03904e+09	1.82857e+09	2.09413e+09	1.88716e+09	1.57413e+09	NaN	5.86887e+08	NaN	1.36493e+09	NaN	NaN	1.90526e+08	4.8545e+08	NaN	3.86087e+08	NaN	NaN	4.36744e+08	NaN	5.82644e+08	4.38438e+08
M782T537	7.35841e+06	4.49024e+06	5.43512e+06	6.41736e+06	5.6999e+06	1.00426e+06	5.86765e+06	1.49523e+06	5.83308e+06	2.90923e+06	3.13505e+06	5.95585e+06	3.61817e+06	1.50971e+06	6.1198e+06	6.41573e+06	1.80779e+06	4.43258e+06	6.28119e+06	6.14715e+06	5.32449e+06	8.13415e+06	2.29018e+06	6.21363e+06	7.40836e+06	4.26188e+06	1.08236e+07	5.28249e+06	1.10001e+07	1.12775e+07	2.5982e+06	9.69065e+06	8.30617e+06	6.50906e+06	9.0013e+06	4.13984e+06	5.22797e+06	7.66353e+06	9.80073e+06	9.68315e+06
M783T457	4.64106e+09	7.5185e+09	6.5787e+09	7.67488e+09	8.91774e+09	6.63287e+09	8.83915e+09	7.11444e+09	7.26005e+09	6.3078e+09	8.87104e+09	7.70523e+09	8.45586e+09	8.28737e+09	6.94296e+09	9.0216e+09	3.28537e+09	7.78031e+09	9.96269e+09	7.98969e+09	6.5323e+09	7.40382e+09	7.37285e+09	8.69222e+09	2.43752e+09	2.40456e+09	3.869e+09	8.01155e+09	3.21365e+09	3.59876e+09	2.99473e+09	2.59331e+09	3.37767e+09	3.66405e+09	3.36394e+09	3.62404e+09	2.15735e+09	3.6136e+09	2.71912e+09	3.05691e+09
M783T467	3.11847e+10	2.79765e+10	3.44968e+10	2.66169e+10	3.46507e+10	2.1155e+10	4.18839e+10	2.70645e+10	2.63894e+10	2.5535e+10	2.84427e+10	2.65035e+10	3.5417e+10	3.3882e+10	3.41259e+10	3.36261e+10	1.66195e+10	3.37007e+10	3.73733e+10	3.36662e+10	2.75691e+10	2.71364e+10	3.39288e+10	3.80965e+10	1.82548e+10	2.20818e+10	1.64633e+10	2.34841e+10	1.79742e+10	1.83488e+10	1.80886e+10	2.24551e+10	1.53356e+10	1.66913e+10	1.62305e+10	1.46488e+10	2.1932e+10	1.44804e+10	2.74658e+10	1.70919e+10
M783T524	5.54086e+07	9.40264e+07	7.02834e+07	5.05265e+07	9.57864e+07	6.22959e+07	9.629e+07	7.35425e+07	8.4115e+07	7.09837e+07	6.28133e+07	6.86496e+07	6.06857e+07	5.76555e+07	6.51568e+07	7.57014e+07	1.00262e+07	5.79413e+07	7.70673e+07	8.3504e+07	6.85067e+07	6.2728e+07	6.95204e+07	7.81632e+07	2.28644e+07	2.28729e+07	9.50177e+06	6.38204e+07	1.98056e+07	2.51999e+07	1.66378e+07	3.01164e+07	1.99988e+07	1.82083e+07	1.77851e+07	2.69826e+07	2.50792e+07	1.92216e+07	1.20334e+07	1.67225e+07
M784T457	2.27256e+09	3.7088e+09	3.22884e+09	3.73527e+09	4.385e+09	3.25972e+09	4.31733e+09	3.48153e+09	3.56451e+09	3.09517e+09	4.39792e+09	3.78823e+09	4.03768e+09	4.064e+09	3.42781e+09	4.54736e+09	1.59105e+09	3.81554e+09	4.91455e+09	3.89139e+09	3.19306e+09	3.6243e+09	3.61601e+09	4.25594e+09	1.16999e+09	1.16011e+09	1.7957e+09	3.89497e+09	1.55239e+09	1.73452e+09	1.42718e+09	1.24908e+09	1.64719e+09	1.76447e+09	1.62668e+09	1.72466e+09	1.05102e+09	1.7458e+09	1.32319e+09	1.45928e+09
M784T467	1.54246e+10	1.37663e+10	1.7041e+10	1.31875e+10	1.70668e+10	1.53896e+10	2.05029e+10	1.33544e+10	1.3022e+10	1.25737e+10	1.39926e+10	1.30695e+10	1.74613e+10	1.67652e+10	1.19385e+10	1.65354e+10	8.12942e+09	1.15595e+10	1.83986e+10	1.6629e+10	1.35183e+10	1.33843e+10	1.66735e+10	1.86866e+10	8.93784e+09	1.07772e+10	8.12896e+09	1.15572e+10	8.80813e+09	8.95181e+09	8.87588e+09	1.09882e+10	7.52737e+09	8.1256e+09	7.984e+09	7.17949e+09	1.06827e+10	7.077e+09	1.33983e+10	8.28783e+09
M784T524	2.88685e+07	3.37114e+07	4.34061e+07	2.63989e+07	4.67202e+07	3.14353e+07	5.02293e+07	3.9748e+07	4.61875e+07	3.05773e+07	3.98354e+07	3.37483e+07	3.09793e+07	2.86334e+07	2.59066e+07	4.05415e+07	1.05015e+07	2.40828e+07	3.90913e+07	3.39322e+07	3.42204e+07	3.68216e+07	3.76006e+07	3.86337e+07	1.01186e+07	1.13594e+07	4.21452e+06	3.13564e+07	1.05668e+07	1.11501e+07	7.76169e+06	1.45969e+07	9.83772e+06	7.48633e+06	6.7426e+06	1.36178e+07	1.1799e+07	6.52993e+06	1.1863e+07	7.64436e+06
M785T431	54249.5	356407	123639	52038.8	46405.5	115808	171314	NaN	125788	184157	NaN	256932	120618	109400	299957	151658	NaN	NaN	135664	94277.2	126665	NaN	44108.5	60088.6	316820	420139	366298	NaN	NaN	72867.2	290079	85489.6	202375	530736	358976	468880	283355	329716	140845	241080
M785T489	5.66693e+09	4.96381e+09	5.04985e+09	4.94051e+09	4.43136e+09	NaN	3.64202e+09	3.33024e+09	5.05891e+09	4.52551e+09	3.29639e+09	4.24998e+09	4.0323e+09	4.90129e+09	4.96677e+09	4.93952e+09	7.89362e+09	4.04231e+09	4.33748e+09	4.22659e+09	4.76025e+09	4.70318e+09	4.07009e+09	4.52191e+09	7.05288e+09	9.83427e+09	8.50401e+09	4.72053e+09	7.9141e+09	7.62758e+09	8.11121e+09	8.65361e+09	5.9855e+09	9.33426e+09	8.68396e+09	5.58029e+09	1.09388e+10	8.60108e+09	1.32802e+10	7.54673e+09
M786T457	1.17767e+08	1.91877e+08	1.7027e+08	2.01848e+08	2.25842e+08	1.79244e+08	2.34639e+08	NaN	1.87667e+08	1.53885e+08	2.31278e+08	2.02512e+08	2.17219e+08	2.18074e+08	1.73107e+08	2.34678e+08	8.51324e+07	2.01111e+08	2.61125e+08	1.98663e+08	1.67841e+08	1.96816e+08	1.89459e+08	2.30816e+08	NaN	6.20252e+07	9.58109e+07	2.00331e+08	8.21592e+07	9.093e+07	8.01099e+07	6.99657e+07	8.79461e+07	NaN	7.92435e+07	9.21956e+07	5.50859e+07	9.60764e+07	6.86155e+07	NaN
M786T467	7.75997e+08	7.58508e+08	8.80303e+08	7.20769e+08	8.38929e+08	3.66848e+08	7.89389e+08	NaN	8.69668e+08	6.48379e+08	4.80176e+08	7.2975e+08	6.45324e+08	8.15996e+08	8.16851e+08	5.84043e+08	5.16554e+08	8.08051e+08	6.93057e+08	5.96394e+08	8.65592e+08	7.27238e+08	8.05973e+08	8.90283e+08	4.91321e+08	5.84608e+08	5.06894e+08	6.57589e+08	5.36384e+08	5.08727e+08	5.2102e+08	5.87115e+08	4.75683e+08	5.55657e+08	4.5038e+08	4.6833e+08	5.63118e+08	3.91169e+08	5.74431e+08	NaN
M786T489	2.5513e+09	2.42925e+09	2.45488e+09	2.40357e+09	1.99353e+09	NaN	1.7664e+09	1.48979e+09	2.27254e+09	2.00838e+09	1.60176e+09	1.89958e+09	1.9492e+09	2.38779e+09	2.43763e+09	2.53476e+09	3.80327e+09	2.10821e+09	2.10278e+09	2.06079e+09	2.12287e+09	2.46692e+09	1.9746e+09	2.36666e+09	3.42894e+09	4.7851e+09	4.14559e+09	2.27889e+09	4.15289e+09	3.70976e+09	3.93921e+09	4.18132e+09	2.88239e+09	4.55026e+09	4.21062e+09	2.68837e+09	5.28349e+09	4.18364e+09	6.44273e+09	3.6729e+09
M787T456	1.76738e+07	1.5441e+07	1.56221e+07	1.13732e+07	8.88572e+06	1.84373e+07	1.41578e+07	6.5015e+06	1.07624e+07	1.15048e+07	5.29629e+06	1.29189e+07	7.04744e+06	8.69273e+06	1.06513e+07	1.20806e+07	1.50429e+07	7.85043e+06	1.14126e+07	6.51449e+06	4.1898e+06	9.12582e+06	8.18146e+06	5.22092e+06	1.7553e+07	1.94987e+07	2.00491e+07	7.41351e+06	1.87529e+07	1.38955e+07	2.86537e+07	1.70853e+07	1.57555e+07	2.25335e+07	2.32641e+07	3.17329e+07	1.65699e+07	1.70253e+07	2.45612e+07	1.50471e+07
M787T476	9.81229e+08	9.66562e+08	1.24333e+09	7.73522e+08	7.99597e+08	6.54438e+08	7.20234e+08	9.89926e+08	8.17412e+08	9.45674e+08	NaN	9.90833e+08	8.70439e+08	9.48476e+08	8.48816e+08	7.94116e+08	5.07017e+08	7.912e+08	9.68575e+08	8.77162e+08	9.53723e+08	8.63259e+08	8.6232e+08	9.35884e+08	NaN	6.95264e+08	7.9315e+08	6.78783e+08	4.94089e+08	5.81991e+08	6.6477e+08	7.0985e+08	NaN	7.68112e+08	6.51132e+08	NaN	6.10464e+08	5.69017e+08	8.9665e+08	6.15344e+08
M788T456	6.5839e+06	6.55234e+06	6.50719e+06	5.45808e+06	3.23911e+06	9.17539e+06	6.44087e+06	1.86457e+06	4.82249e+06	2.58327e+06	1.86365e+06	4.88114e+06	1.19658e+06	2.09269e+06	4.53412e+06	3.92265e+06	6.89729e+06	3.24086e+06	6.97189e+06	1.81286e+06	4.74465e+06	3.25439e+06	2.96164e+06	3.19223e+06	7.62874e+06	8.91947e+06	9.43732e+06	3.94402e+06	8.315e+06	6.49423e+06	1.333e+07	7.32226e+06	6.83789e+06	1.10865e+07	9.95519e+06	1.52084e+07	7.14336e+06	5.10804e+06	4.8794e+06	6.72365e+06
M789T522	1.42587e+10	1.05414e+10	9.89959e+09	1.61779e+10	1.23034e+10	4.5063e+09	1.0856e+10	9.00475e+09	1.49458e+10	1.23553e+10	6.94909e+09	1.07701e+10	9.16851e+09	9.43427e+09	1.47164e+10	1.57087e+10	1.83313e+10	9.82558e+09	1.10496e+10	1.26227e+10	1.14636e+10	1.45856e+10	1.25035e+10	1.25986e+10	2.34151e+10	2.87398e+10	2.66652e+10	1.27823e+10	2.70486e+10	6.65209e+09	1.95991e+10	3.03746e+10	2.21641e+10	2.15491e+10	3.01586e+10	2.01944e+10	2.86538e+10	2.55634e+10	3.70434e+10	2.49338e+10
M790T522	6.79823e+09	5.35118e+09	4.76877e+09	7.91739e+09	5.98157e+09	2.16362e+09	5.21948e+09	4.40848e+09	7.27676e+09	6.01814e+09	3.47745e+09	5.24451e+09	4.45817e+09	4.5792e+09	7.18977e+09	7.66366e+09	8.9351e+09	4.75952e+09	5.18497e+09	6.37823e+09	5.39601e+09	7.08661e+09	3.62558e+09	6.13049e+09	1.1441e+10	1.39999e+10	1.28529e+10	6.21475e+09	1.31734e+10	1.2729e+10	9.21573e+09	1.47963e+10	1.06402e+10	1.04976e+10	7.06724e+09	9.84624e+09	1.4097e+10	1.24832e+10	1.80977e+10	1.21885e+10
M791T365	601795	288536	230934	149777	63258.2	84897.3	261797	306372	956071	432020	83971.4	538728	512545	399768	549322	578339	133244	422574	235571	406105	275458	307013	379718	544116	109276	282164	79811.6	272741	151775	208799	137411	195873	450832	106452	177720	259683	385572	85103	513281	92408
M791T459	6.44534e+07	5.90029e+07	9.06521e+07	4.18062e+07	4.5914e+07	5.19016e+07	5.22497e+07	3.73977e+07	3.4776e+07	5.14838e+07	2.89582e+07	5.18969e+07	3.92632e+07	5.08362e+07	4.37805e+07	4.06334e+07	8.9682e+07	3.7058e+07	5.56717e+07	3.36191e+07	4.15944e+07	3.48196e+07	3.61371e+07	4.36417e+07	8.22175e+07	7.49687e+07	7.35709e+07	3.38433e+07	8.15483e+07	5.70459e+07	8.38955e+07	4.66462e+07	4.8946e+07	1.06741e+08	6.3823e+07	7.34824e+07	5.98942e+07	6.2913e+07	1.11808e+08	8.46296e+07
M791T522	1.19663e+09	1.43696e+09	1.27847e+09	2.11468e+09	1.6036e+09	6.66066e+08	1.41174e+09	1.17781e+09	1.96746e+09	1.61424e+09	9.28757e+08	1.39783e+09	1.37644e+09	1.17255e+09	1.928e+09	2.0633e+09	2.47488e+09	1.27815e+09	1.43656e+09	1.65004e+09	1.51058e+09	1.90152e+09	1.61098e+09	1.63776e+09	3.08413e+09	1.83441e+09	3.57331e+09	1.6757e+09	3.63445e+09	3.51037e+09	2.72647e+09	2.1824e+09	2.93122e+09	2.89685e+09	4.02964e+09	1.77152e+09	3.77092e+09	1.275e+09	4.88158e+09	3.36473e+09
M791T574	NaN	6.43544e+06	3.23919e+07	1.17541e+07	2.22491e+07	4.63162e+06	4.76282e+07	8.87595e+06	NaN	1.56969e+07	6.29691e+06	1.54531e+06	1.02142e+07	7.18837e+06	1.62238e+07	1.19969e+07	7.85449e+07	2.54743e+07	2.13732e+07	1.36235e+07	3.77833e+06	3.81946e+06	1.12703e+07	1.01462e+07	7.98297e+07	5.96909e+07	4.90604e+07	1.53118e+07	1.00856e+08	5.97794e+07	4.25779e+07	6.65697e+06	6.11441e+07	6.98032e+07	7.76805e+07	2.81267e+08	2.05985e+07	2.02328e+08	1.00159e+07	5.19357e+07
M792T458	3.5244e+07	2.98336e+07	1.52975e+07	2.53877e+07	3.06524e+07	3.01271e+07	2.71308e+07	2.47043e+07	2.56716e+07	2.6265e+07	2.15423e+07	2.95828e+07	2.45446e+07	2.16273e+07	2.18579e+07	2.42368e+07	4.39899e+07	2.35374e+07	2.91231e+07	2.9216e+07	3.2455e+07	1.97566e+07	1.56629e+07	2.22345e+07	4.99668e+07	3.5653e+07	3.67814e+07	3.06574e+07	3.62391e+07	2.83521e+07	4.93359e+07	3.25421e+07	1.80759e+07	5.18305e+07	3.42629e+07	4.52419e+07	2.98041e+07	3.27755e+07	4.5546e+07	3.13137e+07
[truncated: 370 more rows]

## Sheet: Negative_PQN_all samples
Stud.ID	NPD 1	NPD 2	NPD 3	NPD 4	NPD 5	NPD 6	NPD 7	NPD 8	LPD 1	LPD 2	LPD 3	LPD 4	LPD 5	LPD 6	LPD 7	LPD 8	MD-LPD 1	MD-LPD 2	MD-LPD 3	MD-LPD 4	MD-LPD 5	MD-LPD 6	MD-LPD 7	MD-LPD 8	WD 1	WD 2	WD 3	WD 4	WD 5	WD 6	WD 7	WD 8	MD-WD 1	MD-WD 2	MD-WD 3	MD-WD 4	MD-WD 5	MD-WD 6	MD-WD 7	MD-WD 8
[truncated: 1,311 more rows]

## Sheet: ANOVA summary
		ANOVA (fdr = fdr)	HSD
		p value	p value
[truncated: 1,310 more rows]
