# Supplementary material for: Paternal undernutrition and overnutrition modify semen composition and preimplantation embryo developmental kinetics in mice
Source: BMC Biol. 2024 Sep 16;22:207. doi: 10.1186/s12915-024-01992-0 (PMC11403970; doi:10.1186/s12915-024-01992-0)
Supplement: Supplementary file 3 — Additional file 3: Table S2. All significant differentially expressed genes found in stud male sperm RNASeq analysis. Details of all differentially expressed genes (DEGs) detected in male sperm compared to CD. (3_TableS2_SpermRNASeq_padj0.05.xls) [file 12915_2024_1992_MOESM3_ESM.xlsx]

## Sheet: CDvLPD
Gene stable ID	Chromosome/scaffold name	Gene name	Gene type	Gene description	baseMean	log2FoldChange	lfcSE	pvalue	padj
ENSMUSG00000105053	3	Gm43064	protein_coding	predicted gene 43064 [Source:MGI Symbol;Acc:MGI:5663201]	72.345	-22.6308	2.19676	6.90826e-25	2.07282e-20
ENSMUSG00000100254	7	Trpc2	protein_coding	transient receptor potential cation channel, subfamily C, member 2 [Source:MGI Symbol;Acc:MGI:109527]	8.32065	-19.4752	4.65586	2.87768e-05	0.0413602
ENSMUSG00000102222	18	Pcdhga10	protein_coding	protocadherin gamma subfamily A, 10 [Source:MGI Symbol;Acc:MGI:1935227]	12.0323	-18.9849	3.28939	7.8546e-09	5.89193e-05
ENSMUSG00000035540	5	Gc	protein_coding	vitamin D binding protein [Source:MGI Symbol;Acc:MGI:95669]	36.759	-18.127	3.75558	1.38815e-06	0.00694191
ENSMUSG00000032083	9	Apoa1	protein_coding	apolipoprotein A-I [Source:MGI Symbol;Acc:MGI:88049]	19.4505	-17.7544	2.42925	2.69943e-13	2.69988e-09
ENSMUSG00000108359	7	C430039J01Rik	TEC	RIKEN cDNA C430039J01 gene [Source:MGI Symbol;Acc:MGI:1924901]	58.1347	1.51067	0.340078	8.90814e-06	0.0214176
ENSMUSG00000033860	3	Fgg	protein_coding	fibrinogen gamma chain [Source:MGI Symbol;Acc:MGI:95526]	16.1799	-17.1805	4.14768	3.44015e-05	0.0413602
ENSMUSG00000032080	9	Apoa4	protein_coding	apolipoprotein A-IV [Source:MGI Symbol;Acc:MGI:88051]	18.1771	-16.8136	3.10332	6.02869e-08	0.000361782
ENSMUSG00000117748	8	Derpc	protein_coding	DERPC proline and glycine rich nuclear protein [Source:MGI Symbol;Acc:MGI:6303050]	53.197	-7.25033	1.76651	4.05489e-05	0.0418893
ENSMUSG00000061742	19	Slc22a12	protein_coding	solute carrier family 22 (organic anion/cation transporter), member 12 [Source:MGI Symbol;Acc:MGI:1195269]	14.2984	-6.76984	1.65552	4.32784e-05	0.0418893
ENSMUSG00000042282	X	Gucy2f	protein_coding	guanylate cyclase 2f [Source:MGI Symbol;Acc:MGI:105119]	7.31917	-5.78271	1.2812	6.37584e-06	0.0191307
ENSMUSG00000021091	12	Serpina3n	protein_coding	serine (or cysteine) peptidase inhibitor, clade A, member 3N [Source:MGI Symbol;Acc:MGI:105045]	882.421	-2.8862	0.627592	4.24828e-06	0.0159337
ENSMUSG00000001506	11	Col1a1	protein_coding	collagen, type I, alpha 1 [Source:MGI Symbol;Acc:MGI:88467]	7944.53	-2.45831	0.605926	4.96829e-05	0.0465855
ENSMUSG00000042254	9	Cilp	protein_coding	cartilage intermediate layer protein, nucleotide pyrophosphohydrolase [Source:MGI Symbol;Acc:MGI:2444507]	211.196	-2.43289	0.594531	4.27454e-05	0.0418893
ENSMUSG00000026043	1	Col3a1	protein_coding	collagen, type III, alpha 1 [Source:MGI Symbol;Acc:MGI:88453]	6280.74	-2.39359	0.599427	6.52066e-05	0.0496521
ENSMUSG00000082062	4	Ftl2-ps	processed_pseudogene	ferritin light polypeptide 2, pseudogene [Source:MGI Symbol;Acc:MGI:95590]	507.601	-0.798848	0.193806	3.75784e-05	0.0418263
ENSMUSG00000054555	7	Adam12	protein_coding	a disintegrin and metallopeptidase domain 12 (meltrin alpha) [Source:MGI Symbol;Acc:MGI:105378]	69.8227	-2.29326	0.571835	6.06293e-05	0.0496521
ENSMUSG00000058542	17	Gm15590	processed_pseudogene	predicted gene 15590 [Source:MGI Symbol;Acc:MGI:3831433]	610.297	-0.861133	0.206463	3.03427e-05	0.0413602
ENSMUSG00000024529	18	Lox	protein_coding	lysyl oxidase [Source:MGI Symbol;Acc:MGI:96817]	604.846	-2.13876	0.515833	3.38002e-05	0.0413602
ENSMUSG00000025491	7	Ifitm1	protein_coding	interferon induced transmembrane protein 1 [Source:MGI Symbol;Acc:MGI:1915963]	155.962	-1.98966	0.448798	9.27943e-06	0.0214176
ENSMUSG00000117063	17	Gm49936	lncRNA	predicted gene, 49936 [Source:MGI Symbol;Acc:MGI:6270647]	24.3881	18.6625	4.38883	2.11621e-05	0.0396856
ENSMUSG00000091570	14	Gm7707	processed_pseudogene	predicted gene 7707 [Source:MGI Symbol;Acc:MGI:3646976]	23.8602	1.73489	0.420933	3.76374e-05	0.0418263
ENSMUSG00000027408	2	Cpxm1	protein_coding	carboxypeptidase X 1 (M14 family) [Source:MGI Symbol;Acc:MGI:1934569]	455.733	-1.90015	0.458714	3.43772e-05	0.0413602
ENSMUSG00000015852	3	Fcrls	protein_coding	Fc receptor-like S, scavenger receptor [Source:MGI Symbol;Acc:MGI:1933397]	195.887	-1.84403	0.459878	6.07647e-05	0.0496521
ENSMUSG00000068220	15	Lgals1	protein_coding	lectin, galactose binding, soluble 1 [Source:MGI Symbol;Acc:MGI:96777]	1053.36	-1.81157	0.449029	5.4735e-05	0.0496521
ENSMUSG00000075707	12	Dio3	protein_coding	deiodinase, iodothyronine type III [Source:MGI Symbol;Acc:MGI:1306782]	72.5644	-1.78184	0.445367	6.31208e-05	0.0496521
ENSMUSG00000050910	11	Cdr2l	protein_coding	cerebellar degeneration-related protein 2-like [Source:MGI Symbol;Acc:MGI:2684867]	151.64	-1.75412	0.438157	6.24361e-05	0.0496521
ENSMUSG00000076666	12	Ighv14-4	IG_V_gene	immunoglobulin heavy variable 14-4 [Source:MGI Symbol;Acc:MGI:4439765]	20.108	7.20656	1.73996	3.44611e-05	0.0413602
ENSMUSG00000076533	6	Igkv4-90	IG_V_gene	immunoglobulin kappa chain variable 4-90 [Source:MGI Symbol;Acc:MGI:4439830]	24.381	16.5534	3.69101	7.29852e-06	0.0199084
ENSMUSG00000035493	13	Tgfbi	protein_coding	transforming growth factor, beta induced [Source:MGI Symbol;Acc:MGI:99959]	1726.33	-1.59711	0.375044	2.05841e-05	0.0396856
ENSMUSG00000020427	11	Igfbp3	protein_coding	insulin-like growth factor binding protein 3 [Source:MGI Symbol;Acc:MGI:96438]	293.063	-1.26832	0.295493	1.76893e-05	0.0379119
ENSMUSG00000031387	X	Renbp	protein_coding	renin binding protein [Source:MGI Symbol;Acc:MGI:105940]	150.449	-1.09647	0.26789	4.25888e-05	0.0418893
ENSMUSG00000025232	9	Hexa	protein_coding	hexosaminidase A [Source:MGI Symbol;Acc:MGI:96073]	721.885	-0.982131	0.246174	6.61917e-05	0.0496521
ENSMUSG00000026956	2	Uap1l1	protein_coding	UDP-N-acteylglucosamine pyrophosphorylase 1-like 1 [Source:MGI Symbol;Acc:MGI:2443318]	343.342	-0.950614	0.228856	3.27054e-05	0.0413602
ENSMUSG00000097346	13	Rps18-ps4	lncRNA	ribosomal protein S18, pseudogene 4 [Source:MGI Symbol;Acc:MGI:5477113]	12.6866	21.6449	4.65468	3.317e-06	0.0142181
ENSMUSG00000039349	1	C130074G19Rik	protein_coding	RIKEN cDNA C130074G19 gene [Source:MGI Symbol;Acc:MGI:2444831]	443.589	-0.937428	0.224193	2.8979e-05	0.0413602
ENSMUSG00000096210	15	H1f0	protein_coding	H1.0 linker histone [Source:MGI Symbol;Acc:MGI:95893]	854.057	-0.882634	0.20827	2.25597e-05	0.0398179
ENSMUSG00000023175	10	Bsg	protein_coding	basigin [Source:MGI Symbol;Acc:MGI:88208]	1509.09	-0.553002	0.137329	5.65295e-05	0.0496521
ENSMUSG00000056148	10	Rdh9	protein_coding	retinol dehydrogenase 9 [Source:MGI Symbol;Acc:MGI:2143528]	7.66402	21.1704	4.65543	5.4298e-06	0.0181024
ENSMUSG00000092232	14	Gm20521	protein_coding	predicted gene 20521 [Source:MGI Symbol;Acc:MGI:5141986]	89.1015	23.1957	2.93871	2.946e-15	4.41973e-11

## Sheet: CDvMDL
Gene stable ID	Chromosome/scaffold name	Gene name	Gene type	Gene description	baseMean	log2FoldChange	lfcSE	pvalue	padj
ENSMUSG00000099908	16	Gm28539	protein_coding	predicted gene 28539 [Source:MGI Symbol;Acc:MGI:5579245]	42.0944	24.3499	4.65266	1.66282e-07	0.00100963
ENSMUSG00000116207	13	Nnt	protein_coding	nicotinamide nucleotide transhydrogenase [Source:MGI Symbol;Acc:MGI:109279]	125.122	22.0192	4.6541	2.23261e-06	0.00813362
ENSMUSG00000056148	10	Rdh9	protein_coding	retinol dehydrogenase 9 [Source:MGI Symbol;Acc:MGI:2143528]	7.66402	21.2127	4.65543	5.20027e-06	0.0151095
ENSMUSG00000079015	12	Serpina1c	protein_coding	serine (or cysteine) peptidase inhibitor, clade A, member 1C [Source:MGI Symbol;Acc:MGI:891969]	28.4608	-4.74467	1.104	1.72567e-05	0.0369811
ENSMUSG00000042282	X	Gucy2f	protein_coding	guanylate cyclase 2f [Source:MGI Symbol;Acc:MGI:105119]	7.31917	-5.73444	1.28156	7.65655e-06	0.0174335
ENSMUSG00000071177	12	Serpina1d	protein_coding	serine (or cysteine) peptidase inhibitor, clade A, member 1D [Source:MGI Symbol;Acc:MGI:891968]	18.9673	-5.73634	1.1526	6.46274e-07	0.00294305
ENSMUSG00000072849	12	Serpina1e	protein_coding	serine (or cysteine) peptidase inhibitor, clade A, member 1E [Source:MGI Symbol;Acc:MGI:891967]	8.65058	-6.89383	1.41217	1.05161e-06	0.0042568
ENSMUSG00000020826	11	Nos2	protein_coding	nitric oxide synthase 2, inducible [Source:MGI Symbol;Acc:MGI:97361]	19.9736	-7.2907	1.60272	5.39167e-06	0.0151095
ENSMUSG00000102222	18	Pcdhga10	protein_coding	protocadherin gamma subfamily A, 10 [Source:MGI Symbol;Acc:MGI:1935227]	12.0323	-19.4683	3.28795	3.19811e-09	2.91276e-05
ENSMUSG00000082644	4	Mup-ps19	unprocessed_pseudogene	major urinary protein, pseudogene 19 [Source:MGI Symbol;Acc:MGI:3652149]	8.43485	-19.6552	4.65436	2.41098e-05	0.0487968
ENSMUSG00000032083	9	Apoa1	protein_coding	apolipoprotein A-I [Source:MGI Symbol;Acc:MGI:88049]	19.4505	-20.1088	2.41685	8.7767e-17	1.59872e-12
ENSMUSG00000032080	9	Apoa4	protein_coding	apolipoprotein A-IV [Source:MGI Symbol;Acc:MGI:88051]	18.1771	-20.629	3.08088	2.14498e-11	2.60479e-07
ENSMUSG00000033860	3	Fgg	protein_coding	fibrinogen gamma chain [Source:MGI Symbol;Acc:MGI:95526]	16.1799	-20.8375	4.1351	4.67551e-07	0.00243333
ENSMUSG00000078672	4	Mup20	protein_coding	major urinary protein 20 [Source:MGI Symbol;Acc:MGI:3651981]	19.3724	-20.8468	4.65332	7.46453e-06	0.0174335
ENSMUSG00000059481	17	Plg	protein_coding	plasminogen [Source:MGI Symbol;Acc:MGI:97620]	11.0083	-20.8668	4.65362	7.32557e-06	0.0174335
ENSMUSG00000105053	3	Gm43064	protein_coding	predicted gene 43064 [Source:MGI Symbol;Acc:MGI:5663201]	72.345	-21.2893	2.19757	3.40248e-22	1.23956e-17
ENSMUSG00000059908	6	Mug1	protein_coding	murinoglobulin 1 [Source:MGI Symbol;Acc:MGI:99837]	22.4813	-21.7655	4.65285	2.8984e-06	0.00959924
ENSMUSG00000035540	5	Gc	protein_coding	vitamin D binding protein [Source:MGI Symbol;Acc:MGI:95669]	36.759	-21.7796	3.74864	6.24752e-09	4.55207e-05

## Sheet: CDvWD
Gene stable ID	Chromosome/scaffold name	Gene name	Gene type	Gene description	baseMean	log2FoldChange	lfcSE	pvalue	padj
ENSMUSG00000035540	5	Gc	protein_coding	vitamin D binding protein [Source:MGI Symbol;Acc:MGI:95669]	36.759	-21.4996	3.74885	9.75227e-09	5.13672e-05
ENSMUSG00000105053	3	Gm43064	protein_coding	predicted gene 43064 [Source:MGI Symbol;Acc:MGI:5663201]	72.345	-21.4125	2.1976	1.96532e-22	5.17587e-18
ENSMUSG00000032083	9	Apoa1	protein_coding	apolipoprotein A-I [Source:MGI Symbol;Acc:MGI:88049]	19.4505	-20.9975	2.41566	3.55347e-18	4.67922e-14
ENSMUSG00000032080	9	Apoa4	protein_coding	apolipoprotein A-IV [Source:MGI Symbol;Acc:MGI:88051]	18.1771	-20.8417	3.08082	1.33313e-11	1.17031e-07
ENSMUSG00000078672	4	Mup20	protein_coding	major urinary protein 20 [Source:MGI Symbol;Acc:MGI:3651981]	19.3724	-20.8313	4.65344	7.58666e-06	0.0142716
ENSMUSG00000059481	17	Plg	protein_coding	plasminogen [Source:MGI Symbol;Acc:MGI:97620]	11.0083	-19.9944	4.65495	1.74456e-05	0.0241815
ENSMUSG00000033860	3	Fgg	protein_coding	fibrinogen gamma chain [Source:MGI Symbol;Acc:MGI:95526]	16.1799	-19.8615	4.13639	1.57363e-06	0.00518039
ENSMUSG00000059908	6	Mug1	protein_coding	murinoglobulin 1 [Source:MGI Symbol;Acc:MGI:99837]	22.4813	-19.796	4.65457	2.10892e-05	0.0242887
ENSMUSG00000102222	18	Pcdhga10	protein_coding	protocadherin gamma subfamily A, 10 [Source:MGI Symbol;Acc:MGI:1935227]	12.0323	-19.786	3.28759	1.76146e-09	1.15974e-05
ENSMUSG00000082644	4	Mup-ps19	unprocessed_pseudogene	major urinary protein, pseudogene 19 [Source:MGI Symbol;Acc:MGI:3652149]	8.43485	-19.349	4.65512	3.23149e-05	0.0293463
ENSMUSG00000061742	19	Slc22a12	protein_coding	solute carrier family 22 (organic anion/cation transporter), member 12 [Source:MGI Symbol;Acc:MGI:1195269]	14.2984	-7.44665	1.65348	6.68048e-06	0.0142716
ENSMUSG00000020826	11	Nos2	protein_coding	nitric oxide synthase 2, inducible [Source:MGI Symbol;Acc:MGI:97361]	19.9736	-7.19183	1.60365	7.30277e-06	0.0142716
ENSMUSG00000087534	11	Gm11418	lncRNA	predicted gene 11418 [Source:MGI Symbol;Acc:MGI:3651780]	9.96291	-6.82577	1.69239	5.502e-05	0.037154
ENSMUSG00000085333	17	1700030A11Rik	lncRNA	RIKEN cDNA 1700030A11 gene [Source:MGI Symbol;Acc:MGI:1921429]	9.10727	-6.41909	1.55868	3.81711e-05	0.0324282
ENSMUSG00000072849	12	Serpina1e	protein_coding	serine (or cysteine) peptidase inhibitor, clade A, member 1E [Source:MGI Symbol;Acc:MGI:891967]	8.65058	-5.63747	1.42385	7.51652e-05	0.0412407
ENSMUSG00000085616	6	Gm13850	lncRNA	predicted gene 13850 [Source:MGI Symbol;Acc:MGI:3651993]	10.2186	-3.94603	1.05845	0.000192914	0.0492915
ENSMUSG00000119262	11	Snord3b1	snoRNA	small nucleolar RNA, C/D box 3B1 [Source:MGI Symbol;Acc:MGI:97985]	60894.8	-3.54359	0.946757	0.00018193	0.0492915
ENSMUSG00000098973	9	Mir6236	miRNA	microRNA 6236 [Source:MGI Symbol;Acc:MGI:5530929]	434.117	-3.3792	0.772817	1.22789e-05	0.0190221
ENSMUSG00000100039	9	Gm28959	lncRNA	predicted gene 28959 [Source:MGI Symbol;Acc:MGI:5579665]	11.18	-3.22005	0.839041	0.000124154	0.0469242
ENSMUSG00000064337	MT	mt-Rnr1	Mt_rRNA	mitochondrially encoded 12S rRNA [Source:MGI Symbol;Acc:MGI:102493]	5849.68	-3.02505	0.790589	0.000130068	0.0469242
ENSMUSG00002076173	16		miRNA		353.903	-2.80295	0.714322	8.71142e-05	0.0424229
ENSMUSG00000013523	2	Bcas1	protein_coding	brain enriched myelin associated protein 1 [Source:MGI Symbol;Acc:MGI:1924210]	18.3909	-2.68084	0.707832	0.000152237	0.0483049
ENSMUSG00000041309	7	Nkx6-2	protein_coding	NK6 homeobox 2 [Source:MGI Symbol;Acc:MGI:1352738]	19.603	-2.63554	0.645289	4.42156e-05	0.0336129
ENSMUSG00000083558	4	Gm12896	processed_pseudogene	predicted gene 12896 [Source:MGI Symbol;Acc:MGI:3650312]	82.4886	-2.45033	0.524108	2.93595e-06	0.00808717
ENSMUSG00000030544	7	Mesp1	protein_coding	mesoderm posterior 1 [Source:MGI Symbol;Acc:MGI:107785]	55.5875	-2.39969	0.627078	0.000129829	0.0469242
ENSMUSG00000118119	17	Gm9937	lncRNA	predicted gene 9937 [Source:MGI Symbol;Acc:MGI:3642051]	12.1101	-2.34722	0.617333	0.000143423	0.0471631
ENSMUSG00000119427	3	Gm24830	snRNA	predicted gene, 24830 [Source:MGI Symbol;Acc:MGI:5454607]	84.8582	-1.82421	0.473404	0.000116494	0.046328
ENSMUSG00000118677	3	Rnu1b6	snRNA	U1b6 small nuclear RNA [Source:MGI Symbol;Acc:MGI:104604]	65.2137	-1.76918	0.456279	0.000105572	0.0455794
ENSMUSG00000032417	9	Rwdd2a	protein_coding	RWD domain containing 2A [Source:MGI Symbol;Acc:MGI:1916769]	86.4527	-1.765	0.474764	0.000201095	0.0492915
ENSMUSG00000118698	3	Gm25890	snRNA	predicted gene, 25890 [Source:MGI Symbol;Acc:MGI:5455667]	71.8144	-1.74313	0.442081	8.0467e-05	0.0424229
ENSMUSG00000094446	13	Gm6344	processed_pseudogene	predicted gene 6344 [Source:MGI Symbol;Acc:MGI:3779586]	77.8906	-1.68889	0.398841	2.29066e-05	0.0251361
ENSMUSG00000048388	2	Fam171b	protein_coding	family with sequence similarity 171, member B [Source:MGI Symbol;Acc:MGI:2444579]	55.7147	-1.56023	0.408414	0.000133338	0.0471631
ENSMUSG00000107257	5	Gm43028	processed_pseudogene	predicted gene 43028 [Source:MGI Symbol;Acc:MGI:5663165]	52.2461	-1.50938	0.340097	9.0758e-06	0.0149388
ENSMUSG00000057863	17	Rpl36	protein_coding	ribosomal protein L36 [Source:MGI Symbol;Acc:MGI:1860603]	3701.9	-1.43361	0.336218	2.00857e-05	0.0242887
ENSMUSG00000019738	7	Polr2i	protein_coding	polymerase (RNA) II (DNA directed) polypeptide I [Source:MGI Symbol;Acc:MGI:1917170]	337.824	-1.24155	0.333123	0.000193762	0.0492915
ENSMUSG00000059278	11	Naa38	protein_coding	N(alpha)-acetyltransferase 38, NatC auxiliary subunit [Source:MGI Symbol;Acc:MGI:1925554]	54.1793	-1.18989	0.319824	0.00019887	0.0492915
ENSMUSG00000055553	8	Kxd1	protein_coding	KxDL motif containing 1 [Source:MGI Symbol;Acc:MGI:1922870]	888.679	-1.16866	0.250461	3.07077e-06	0.00808717
ENSMUSG00000035890	10	Rnf126	protein_coding	ring finger protein 126 [Source:MGI Symbol;Acc:MGI:1917544]	642.544	-1.15879	0.308718	0.000174335	0.0492915
ENSMUSG00000007721	8	Ccdc124	protein_coding	coiled-coil domain containing 124 [Source:MGI Symbol;Acc:MGI:1916403]	365.843	-1.1489	0.274212	2.79171e-05	0.0279698
ENSMUSG00000086688	11	Gm11560	processed_pseudogene	predicted gene 11560 [Source:MGI Symbol;Acc:MGI:3652066]	39.4653	-1.06857	0.284426	0.000172008	0.0492915
ENSMUSG00000083394	11	Gm11703	processed_pseudogene	predicted gene 11703 [Source:MGI Symbol;Acc:MGI:3649808]	143.057	-1.035	0.268795	0.000117861	0.046328
ENSMUSG00000096255	17	Dynlt1b	protein_coding	dynein light chain Tctex-type 1B [Source:MGI Symbol;Acc:MGI:98643]	311.801	-1.00258	0.251499	6.70822e-05	0.040603
ENSMUSG00000002102	2	Psmc3	protein_coding	proteasome (prosome, macropain) 26S subunit, ATPase 3 [Source:MGI Symbol;Acc:MGI:1098754]	1343.76	-0.954104	0.246718	0.000110101	0.046328
ENSMUSG00000036199	8	Ndufa13	protein_coding	NADH:ubiquinone oxidoreductase subunit A13 [Source:MGI Symbol;Acc:MGI:1914434]	977.314	-0.937023	0.24099	0.000100983	0.0450759
ENSMUSG00000024761	19	Gm16437	processed_pseudogene	predicted pseudogene 16437 [Source:MGI Symbol;Acc:MGI:3644508]	81.419	-0.913144	0.243	0.000171416	0.0492915
ENSMUSG00000019505	11	Ubb	protein_coding	ubiquitin B [Source:MGI Symbol;Acc:MGI:98888]	14068.2	-0.888155	0.230137	0.000113741	0.046328
ENSMUSG00000008348	5	Ubc	protein_coding	ubiquitin C [Source:MGI Symbol;Acc:MGI:98889]	11160.4	-0.859366	0.216287	7.08933e-05	0.040603
ENSMUSG00000063328	3	Gm9396	processed_pseudogene	predicted gene 9396 [Source:MGI Symbol;Acc:MGI:3645563]	157.763	-0.843409	0.221774	0.000142949	0.0471631
ENSMUSG00000081999	2	Gm13461	processed_pseudogene	predicted gene 13461 [Source:MGI Symbol;Acc:MGI:3650103]	59.6989	-0.81656	0.210529	0.000105055	0.0455794
ENSMUSG00000044285	14	Ubb-ps	transcribed_processed_pseudogene	ubiquitin B, pseudogene [Source:MGI Symbol;Acc:MGI:3037679]	3647.22	-0.815611	0.203303	6.02555e-05	0.0382614
ENSMUSG00000022671	16	Mzt2	protein_coding	mitotic spindle organizing protein 2 [Source:MGI Symbol;Acc:MGI:1922845]	178.462	-0.798501	0.213766	0.000187413	0.0492915
ENSMUSG00000023175	10	Bsg	protein_coding	basigin [Source:MGI Symbol;Acc:MGI:88208]	1509.09	-0.707743	0.137323	2.55174e-07	0.00112005
ENSMUSG00000030695	7	Aldoa	protein_coding	aldolase A, fructose-bisphosphate [Source:MGI Symbol;Acc:MGI:87994]	8372.77	-0.665744	0.17802	0.00018423	0.0492915
ENSMUSG00000116875	16	Morf4l1-ps1	processed_pseudogene	mortality factor 4 like 1, pseudogene 1 [Source:MGI Symbol;Acc:MGI:3612158]	953.171	-0.550022	0.147908	0.000200278	0.0492915
ENSMUSG00000022234	15	Cct5	protein_coding	chaperonin containing Tcp1, subunit 5 (epsilon) [Source:MGI Symbol;Acc:MGI:107185]	1769.76	-0.547514	0.128774	2.1212e-05	0.0242887
ENSMUSG00000023353	5	Agap3	protein_coding	ArfGAP with GTPase domain, ankyrin repeat and PH domain 3 [Source:MGI Symbol;Acc:MGI:2183446]	839.094	-0.5404	0.132602	4.59472e-05	0.0336129
ENSMUSG00000046229	2	Scand1	protein_coding	SCAN domain-containing 1 [Source:MGI Symbol;Acc:MGI:1343132]	678.32	-0.540018	0.145201	0.000199926	0.0492915
ENSMUSG00000029430	5	Ran	protein_coding	RAN, member RAS oncogene family [Source:MGI Symbol;Acc:MGI:1333112]	1080.3	-0.533767	0.143014	0.000189752	0.0492915
ENSMUSG00000024914	19	Drap1	protein_coding	Dr1 associated protein 1 (negative cofactor 2 alpha) [Source:MGI Symbol;Acc:MGI:1913806]	1310.99	-0.498705	0.122196	4.48071e-05	0.0336129
ENSMUSG00000100153	7	Ppp1ccb	transcribed_processed_pseudogene	protein phosphatase 1 catalytic subunit gamma B [Source:MGI Symbol;Acc:MGI:3647492]	938.245	-0.496536	0.126513	8.68141e-05	0.0424229
ENSMUSG00000028917	4	Plekhm2	protein_coding	pleckstrin homology domain containing, family M (with RUN domain) member 2 [Source:MGI Symbol;Acc:MGI:1916832]	902.916	-0.467554	0.125086	0.00018559	0.0492915
ENSMUSG00000045409	17	Trim39	protein_coding	tripartite motif-containing 39 [Source:MGI Symbol;Acc:MGI:1890659]	1454.04	0.461024	0.122521	0.000168003	0.0492915
ENSMUSG00000090112	10	Shprh	protein_coding	SNF2 histone linker PHD RING helicase [Source:MGI Symbol;Acc:MGI:1917581]	1526.15	0.497526	0.133456	0.000192998	0.0492915
ENSMUSG00000040472	14	Rabggta	protein_coding	Rab geranylgeranyl transferase, a subunit [Source:MGI Symbol;Acc:MGI:1860443]	988.602	0.520507	0.139066	0.000181936	0.0492915
ENSMUSG00000032407	9	U2surp	protein_coding	U2 snRNP-associated SURP domain containing [Source:MGI Symbol;Acc:MGI:1915208]	2324.59	0.54881	0.147675	0.000202137	0.0492915
ENSMUSG00000070427	7	Il18bp	protein_coding	interleukin 18 binding protein [Source:MGI Symbol;Acc:MGI:1333800]	467.203	0.603633	0.144903	3.10285e-05	0.0291846
ENSMUSG00000051451	7	Crebzf	protein_coding	CREB/ATF bZIP transcription factor [Source:MGI Symbol;Acc:MGI:2675296]	1272.76	0.643862	0.163532	8.24318e-05	0.0424229
ENSMUSG00000024276	18	Zfp397	protein_coding	zinc finger protein 397 [Source:MGI Symbol;Acc:MGI:1916506]	1091.85	0.646081	0.156516	3.66082e-05	0.0321372
ENSMUSG00000059883	15	Irak4	protein_coding	interleukin-1 receptor-associated kinase 4 [Source:MGI Symbol;Acc:MGI:2182474]	757.361	0.693565	0.182345	0.000142619	0.0471631
ENSMUSG00000040738	4	Ints8	protein_coding	integrator complex subunit 8 [Source:MGI Symbol;Acc:MGI:1919906]	891.394	0.704134	0.187435	0.000172186	0.0492915
ENSMUSG00000029389	5	Ddx55	protein_coding	DEAD box helicase 55 [Source:MGI Symbol;Acc:MGI:1915098]	342.444	0.715339	0.188281	0.000145095	0.0471631
ENSMUSG00000026761	2	Orc4	protein_coding	origin recognition complex, subunit 4 [Source:MGI Symbol;Acc:MGI:1347043]	1255.47	0.726247	0.194123	0.00018317	0.0492915
ENSMUSG00000108621	7	Gm33989	lncRNA	predicted gene, 33989 [Source:MGI Symbol;Acc:MGI:5593148]	1209.58	0.730452	0.18338	6.79734e-05	0.040603
ENSMUSG00000031878	8	Nae1	protein_coding	NEDD8 activating enzyme E1 subunit 1 [Source:MGI Symbol;Acc:MGI:2384561]	745.223	0.765596	0.190977	6.10184e-05	0.0382614
ENSMUSG00000041935	15	AW549877	protein_coding	expressed sequence AW549877 [Source:MGI Symbol;Acc:MGI:2146232]	2543.08	0.90026	0.229921	9.02067e-05	0.0424229
ENSMUSG00000086728	9	Man2c1os	lncRNA	mannosidase, alpha, class 2C, member 1, opposite strand [Source:MGI Symbol;Acc:MGI:1924044]	116.989	0.992931	0.237218	2.8425e-05	0.0279698
ENSMUSG00000116226	15	Gm49502	TEC	predicted gene, 49502 [Source:MGI Symbol;Acc:MGI:6155188]	256.227	1.07257	0.275411	9.8423e-05	0.0450135
ENSMUSG00000007850	11	Hnrnph1	protein_coding	heterogeneous nuclear ribonucleoprotein H1 [Source:MGI Symbol;Acc:MGI:1891925]	5838.76	1.08141	0.265153	4.53416e-05	0.0336129
ENSMUSG00000087478	17	4930506C21Rik	lncRNA	RIKEN cDNA 4930506C21 gene [Source:MGI Symbol;Acc:MGI:1922310]	90.1457	1.18921	0.293908	5.20531e-05	0.0360755
ENSMUSG00000108214	6	Gm43982	TEC	predicted gene, 43982 [Source:MGI Symbol;Acc:MGI:5690374]	184.48	1.27554	0.335992	0.000146847	0.0471631
ENSMUSG00000108238	6	Gm43984	TEC	predicted gene, 43984 [Source:MGI Symbol;Acc:MGI:5690376]	387.095	1.28774	0.337963	0.000138798	0.0471631
ENSMUSG00000084899	10	Gm15344	lncRNA	predicted gene 15344 [Source:MGI Symbol;Acc:MGI:3708098]	42.7442	1.29656	0.331013	8.96833e-05	0.0424229
ENSMUSG00000071862	18	Lrrtm2	protein_coding	leucine rich repeat transmembrane neuronal 2 [Source:MGI Symbol;Acc:MGI:2389174]	174.305	1.29702	0.30088	1.62702e-05	0.0238051
ENSMUSG00000104214	13	Gm36638	TEC	predicted gene, 36638 [Source:MGI Symbol;Acc:MGI:5595797]	189.446	1.3279	0.324451	4.263e-05	0.0336129
ENSMUSG00000109589	8	Gm45267	lncRNA	predicted gene 45267 [Source:MGI Symbol;Acc:MGI:5791103]	24.7214	1.35556	0.360734	0.000171418	0.0492915
ENSMUSG00000113557	13	Gm47657	TEC	predicted gene, 47657 [Source:MGI Symbol;Acc:MGI:6096742]	246.548	1.41706	0.361369	8.80517e-05	0.0424229
ENSMUSG00000102607	1	Gm37265	TEC	predicted gene, 37265 [Source:MGI Symbol;Acc:MGI:5610493]	32.1988	1.43646	0.369014	9.91336e-05	0.0450135
ENSMUSG00000114094	13	Gm48375	TEC	predicted gene, 48375 [Source:MGI Symbol;Acc:MGI:6097851]	65.3321	1.48888	0.396127	0.000170872	0.0492915
ENSMUSG00000108359	7	C430039J01Rik	TEC	RIKEN cDNA C430039J01 gene [Source:MGI Symbol;Acc:MGI:1924901]	58.1347	1.52437	0.342048	8.32695e-06	0.0146199
ENSMUSG00000102258	2	Gm38257	TEC	predicted gene, 38257 [Source:MGI Symbol;Acc:MGI:5611485]	355.314	1.5551	0.403768	0.000117419	0.046328
ENSMUSG00000113841	13	Gm48701	TEC	predicted gene, 48701 [Source:MGI Symbol;Acc:MGI:6098338]	65.023	1.56174	0.384161	4.79625e-05	0.034139
ENSMUSG00000108137	6	Gm44053	lncRNA	predicted gene, 44053 [Source:MGI Symbol;Acc:MGI:5690445]	62.9261	1.61473	0.412337	9.00117e-05	0.0424229
ENSMUSG00000106022	3	Gm42929	TEC	predicted gene 42929 [Source:MGI Symbol;Acc:MGI:5663066]	74.6217	1.62848	0.33158	9.04916e-07	0.00340455
ENSMUSG00000109390	7	Gm45718	TEC	predicted gene 45718 [Source:MGI Symbol;Acc:MGI:5804833]	118.654	1.70911	0.408512	2.8675e-05	0.0279698
ENSMUSG00000025537	5	Phkg1	protein_coding	phosphorylase kinase gamma 1 [Source:MGI Symbol;Acc:MGI:97579]	12.928	1.7125	0.451032	0.00014655	0.0471631
ENSMUSG00000117448	18	Gm50055	TEC	predicted gene, 50055 [Source:MGI Symbol;Acc:MGI:6275370]	99.4827	1.71785	0.445646	0.000115854	0.046328
ENSMUSG00000107833	2	Gm18791	processed_pseudogene	predicted gene, 18791 [Source:MGI Symbol;Acc:MGI:5010976]	37.3085	1.72115	0.433192	7.09196e-05	0.040603
ENSMUSG00000107970	6	Gm49058	TEC	predicted gene, 49058 [Source:MGI Symbol;Acc:MGI:6118436]	58.6911	1.7513	0.434891	5.64951e-05	0.0371964
ENSMUSG00000082315	2	Gm16523	transcribed_processed_pseudogene	predicted gene, 16523 [Source:MGI Symbol;Acc:MGI:4360990]	147.156	1.75314	0.457018	0.000125037	0.0469242
ENSMUSG00000104947	5	Gm43721	TEC	predicted gene 43721 [Source:MGI Symbol;Acc:MGI:5663858]	60.2926	1.79158	0.467394	0.000126522	0.0469242
ENSMUSG00000110894	10	Gm48335	TEC	predicted gene, 48335 [Source:MGI Symbol;Acc:MGI:6097794]	25.9796	1.81253	0.487585	0.000201314	0.0492915
ENSMUSG00000105466	3	Gm42998	TEC	predicted gene 42998 [Source:MGI Symbol;Acc:MGI:5663135]	23.9422	1.82123	0.459797	7.46535e-05	0.0412407
ENSMUSG00000112317	10	Gm47580	TEC	predicted gene, 47580 [Source:MGI Symbol;Acc:MGI:6096616]	53.2168	1.82863	0.429721	2.08689e-05	0.0242887
ENSMUSG00000104383	9	Gm37553	TEC	predicted gene, 37553 [Source:MGI Symbol;Acc:MGI:5610781]	97.4595	1.83078	0.480775	0.00014011	0.0471631
ENSMUSG00000084048	11	Gm12042	processed_pseudogene	predicted gene 12042 [Source:MGI Symbol;Acc:MGI:3651845]	15.9084	1.99041	0.517521	0.000120039	0.0464902
ENSMUSG00000105586	3	Gm43009	TEC	predicted gene 43009 [Source:MGI Symbol;Acc:MGI:5663146]	213.916	2.35287	0.623003	0.000158945	0.0492915
ENSMUSG00000112816	10	Gm48798	TEC	predicted gene, 48798 [Source:MGI Symbol;Acc:MGI:6098503]	26.0016	2.35432	0.630319	0.000187619	0.0492915
ENSMUSG00000091460	9	Gm7808	processed_pseudogene	predicted pseudogene 7808 [Source:MGI Symbol;Acc:MGI:3643360]	30.6196	21.5624	4.65445	3.61045e-06	0.00864406

## Sheet: CDvMDWD
Gene stable ID	Chromosome/scaffold name	Gene name	Gene type	Gene description	baseMean	log2FoldChange	lfcSE	pvalue	padj
ENSMUSG00000100254	7	Trpc2	protein_coding	transient receptor potential cation channel, subfamily C, member 2 [Source:MGI Symbol;Acc:MGI:109527]	8.32065	-20.6108	4.65396	9.48162e-06	0.0162884
ENSMUSG00000105053	3	Gm43064	protein_coding	predicted gene 43064 [Source:MGI Symbol;Acc:MGI:5663201]	72.345	-20.1191	2.19931	5.80454e-20	1.79488e-15
ENSMUSG00000032083	9	Apoa1	protein_coding	apolipoprotein A-I [Source:MGI Symbol;Acc:MGI:88049]	19.4505	-18.2898	2.42459	4.57624e-14	3.53767e-10
ENSMUSG00000102222	18	Pcdhga10	protein_coding	protocadherin gamma subfamily A, 10 [Source:MGI Symbol;Acc:MGI:1935227]	12.0323	-17.8211	3.2956	6.38927e-08	0.000329282
ENSMUSG00000033860	3	Fgg	protein_coding	fibrinogen gamma chain [Source:MGI Symbol;Acc:MGI:95526]	16.1799	-17.6975	4.14366	1.94605e-05	0.0207502
ENSMUSG00000035540	5	Gc	protein_coding	vitamin D binding protein [Source:MGI Symbol;Acc:MGI:95669]	36.759	-16.9795	3.76486	6.48276e-06	0.0125287
ENSMUSG00000032080	9	Apoa4	protein_coding	apolipoprotein A-IV [Source:MGI Symbol;Acc:MGI:88051]	18.1771	-15.7395	3.13016	4.94763e-07	0.00168639
ENSMUSG00000020826	11	Nos2	protein_coding	nitric oxide synthase 2, inducible [Source:MGI Symbol;Acc:MGI:97361]	19.9736	-7.6733	1.60169	1.66151e-06	0.00467064
ENSMUSG00000061742	19	Slc22a12	protein_coding	solute carrier family 22 (organic anion/cation transporter), member 12 [Source:MGI Symbol;Acc:MGI:1195269]	14.2984	-6.5943	1.65645	6.86296e-05	0.0433095
ENSMUSG00000071341	6	Egr4	protein_coding	early growth response 4 [Source:MGI Symbol;Acc:MGI:99252]	5.67001	-5.48347	1.30493	2.64428e-05	0.0227129
ENSMUSG00000042282	X	Gucy2f	protein_coding	guanylate cyclase 2f [Source:MGI Symbol;Acc:MGI:105119]	7.31917	-5.46981	1.28547	2.08943e-05	0.0215364
ENSMUSG00000081749	11	Gm12241	processed_pseudogene	predicted gene 12241 [Source:MGI Symbol;Acc:MGI:3649718]	6.83048	-5.46559	1.29995	2.61719e-05	0.0227129
ENSMUSG00000085636	11	Gm11769	lncRNA	predicted gene 11769 [Source:MGI Symbol;Acc:MGI:3702101]	9.71408	-4.00667	0.929123	1.61558e-05	0.018792
ENSMUSG00000100039	9	Gm28959	lncRNA	predicted gene 28959 [Source:MGI Symbol;Acc:MGI:5579665]	11.18	-3.58487	0.833284	1.69192e-05	0.018792
ENSMUSG00000034452	9	Slc24a1	protein_coding	solute carrier family 24 (sodium/potassium/calcium exchanger), member 1 [Source:MGI Symbol;Acc:MGI:2384871]	71.8543	-3.31148	0.627479	1.31001e-07	0.000578687
ENSMUSG00000118119	17	Gm9937	lncRNA	predicted gene 9937 [Source:MGI Symbol;Acc:MGI:3642051]	12.1101	-2.45343	0.614183	6.47954e-05	0.0417417
ENSMUSG00000083558	4	Gm12896	processed_pseudogene	predicted gene 12896 [Source:MGI Symbol;Acc:MGI:3650312]	82.4886	-2.43477	0.523849	3.3542e-06	0.00706589
ENSMUSG00000092540	11	Gm8738	processed_pseudogene	predicted gene 8738 [Source:MGI Symbol;Acc:MGI:3644778]	13.0643	-2.10683	0.487433	1.54419e-05	0.018792
ENSMUSG00000015312	10	Gadd45b	protein_coding	growth arrest and DNA-damage-inducible 45 beta [Source:MGI Symbol;Acc:MGI:107776]	152.97	-1.90854	0.411023	3.4276e-06	0.00706589
ENSMUSG00000047507	17	Baiap3	protein_coding	BAI1-associated protein 3 [Source:MGI Symbol;Acc:MGI:2685783]	82.4029	-1.81571	0.430827	2.50366e-05	0.0227129
ENSMUSG00000118698	3	Gm25890	snRNA	predicted gene, 25890 [Source:MGI Symbol;Acc:MGI:5455667]	71.8144	-1.73516	0.441608	8.52313e-05	0.0497268
ENSMUSG00000080542	1	Rnu4atac	snRNA	RNA, U4atac small nuclear (U12-dependent splicing) [Source:MGI Symbol;Acc:MGI:3799640]	28.7848	-1.66895	0.372009	7.24646e-06	0.0131809
ENSMUSG00000094446	13	Gm6344	processed_pseudogene	predicted gene 6344 [Source:MGI Symbol;Acc:MGI:3779586]	77.8906	-1.63334	0.398582	4.16933e-05	0.0327935
ENSMUSG00000107257	5	Gm43028	processed_pseudogene	predicted gene 43028 [Source:MGI Symbol;Acc:MGI:5663165]	52.2461	-1.46092	0.339549	1.6886e-05	0.018792
ENSMUSG00000022422	15	Dscc1	protein_coding	DNA replication and sister chromatid cohesion 1 [Source:MGI Symbol;Acc:MGI:1919357]	31.7081	-1.4305	0.332611	1.70162e-05	0.018792
ENSMUSG00000057863	17	Rpl36	protein_coding	ribosomal protein L36 [Source:MGI Symbol;Acc:MGI:1860603]	3701.9	-1.41653	0.336207	2.51694e-05	0.0227129
ENSMUSG00000061684	18	Rpl21-ps8	processed_pseudogene	ribosomal protein L21, pseudogene 8 [Source:MGI Symbol;Acc:MGI:3648345]	352.692	-1.11843	0.273387	4.29506e-05	0.0327935
ENSMUSG00000091695	18	Gm17669	processed_pseudogene	predicted gene, 17669 [Source:MGI Symbol;Acc:MGI:4937303]	74.8725	-1.09212	0.248855	1.14089e-05	0.0167994
ENSMUSG00000055553	8	Kxd1	protein_coding	KxDL motif containing 1 [Source:MGI Symbol;Acc:MGI:1922870]	888.679	-1.0815	0.250436	1.57114e-05	0.018792
ENSMUSG00000105144	3	Rpl21-ps11	processed_pseudogene	ribosomal protein L21, pseudogene 11 [Source:MGI Symbol;Acc:MGI:3648207]	92.433	-1.05107	0.25735	4.42316e-05	0.0327935
ENSMUSG00000063328	3	Gm9396	processed_pseudogene	predicted gene 9396 [Source:MGI Symbol;Acc:MGI:3645563]	157.763	-1.03904	0.220522	2.45623e-06	0.00632931
ENSMUSG00000034265	17	Zdhhc14	protein_coding	zinc finger, DHHC domain containing 14 [Source:MGI Symbol;Acc:MGI:2653229]	114.344	-0.991915	0.211646	2.7767e-06	0.0066047
ENSMUSG00000008348	5	Ubc	protein_coding	ubiquitin C [Source:MGI Symbol;Acc:MGI:98889]	11160.4	-0.95213	0.216275	1.07058e-05	0.0167994
ENSMUSG00000069188	2	Gm13192	processed_pseudogene	predicted gene 13192 [Source:MGI Symbol;Acc:MGI:3651075]	246.277	-0.938038	0.221795	2.34416e-05	0.0226519
ENSMUSG00000060093	13	H4c1	protein_coding	H4 clustered histone 1 [Source:MGI Symbol;Acc:MGI:2448419]	159.544	-0.908781	0.214358	2.23979e-05	0.0223415
ENSMUSG00000066407	13	Gm10263	processed_pseudogene	predicted gene 10263 [Source:MGI Symbol;Acc:MGI:3642825]	263.84	-0.867859	0.214979	5.41503e-05	0.0372097
ENSMUSG00000067288	17	Rps28	protein_coding	ribosomal protein S28 [Source:MGI Symbol;Acc:MGI:1859516]	3402.81	-0.798644	0.197422	5.22398e-05	0.0367127
ENSMUSG00000023353	5	Agap3	protein_coding	ArfGAP with GTPase domain, ankyrin repeat and PH domain 3 [Source:MGI Symbol;Acc:MGI:2183446]	839.094	-0.581632	0.132396	1.11729e-05	0.0167994
ENSMUSG00000081788	7	Gm5898	processed_pseudogene	predicted gene 5898 [Source:MGI Symbol;Acc:MGI:3644921]	195.1	-0.529761	0.134528	8.219e-05	0.0488746
ENSMUSG00000017478	8	Zc3h18	protein_coding	zinc finger CCCH-type containing 18 [Source:MGI Symbol;Acc:MGI:1923264]	1638.18	-0.415399	0.104546	7.08716e-05	0.0438298
ENSMUSG00000035227	7	Spcs2	protein_coding	signal peptidase complex subunit 2 homolog (S. cerevisiae) [Source:MGI Symbol;Acc:MGI:1913874]	1621.8	0.530474	0.132305	6.085e-05	0.0409044
ENSMUSG00000028614	4	Ndc1	protein_coding	NDC1 transmembrane nucleoporin [Source:MGI Symbol;Acc:MGI:1920037]	305.721	0.565959	0.112302	4.66483e-07	0.00168639
ENSMUSG00000075703	5	Selenoi	protein_coding	selenoprotein I [Source:MGI Symbol;Acc:MGI:107898]	1464.8	0.586497	0.134273	1.25423e-05	0.0176288
ENSMUSG00000038174	1	Fam126b	protein_coding	family with sequence similarity 126, member B [Source:MGI Symbol;Acc:MGI:1098784]	1004.1	0.609622	0.154598	8.03792e-05	0.048735
ENSMUSG00000074158	7	Zfp976	protein_coding	zinc finger protein 976 [Source:MGI Symbol;Acc:MGI:3036263]	135.319	0.889652	0.218909	4.82323e-05	0.0346846
ENSMUSG00000084897	2	Gm14226	protein_coding	predicted gene 14226 [Source:MGI Symbol;Acc:MGI:3649244]	149.433	1.15606	0.289017	6.33513e-05	0.0416798
ENSMUSG00000116624	16	Gm49706	TEC	predicted gene, 49706 [Source:MGI Symbol;Acc:MGI:6215169]	47.6886	1.56586	0.383171	4.37754e-05	0.0327935
ENSMUSG00000028262	3	Clca3a2	protein_coding	chloride channel accessory 3A2 [Source:MGI Symbol;Acc:MGI:1931471]	6598.75	1.65225	0.400732	3.73827e-05	0.0312418
ENSMUSG00000102091	2	Olfr1034	protein_coding	olfactory receptor 1034 [Source:MGI Symbol;Acc:MGI:3030868]	7.05982	4.27689	1.0476	4.4542e-05	0.0327935
ENSMUSG00000056035	5	Cyp3a11	protein_coding	cytochrome P450, family 3, subfamily a, polypeptide 11 [Source:MGI Symbol;Acc:MGI:88609]	10.7566	16.5274	3.29913	5.4537e-07	0.00168639
ENSMUSG00000092232	14	Gm20521	protein_coding	predicted gene 20521 [Source:MGI Symbol;Acc:MGI:5141986]	89.1015	23.105	2.93871	3.77137e-15	3.88727e-11
ENSMUSG00000115302	7	Gm49394	protein_coding	predicted gene, 49394 [Source:MGI Symbol;Acc:MGI:6121625]	170.706	25.1266	3.12416	8.79052e-16	1.3591e-11
ENSMUSG00000089739	2	Gm20431	protein_coding	predicted gene 20431 [Source:MGI Symbol;Acc:MGI:5141896]	481.013	26.0986	4.65244	2.02731e-08	0.000125377
