# Supplementary material for: Paternal undernutrition and overnutrition modify semen composition and preimplantation embryo developmental kinetics in mice
Source: BMC Biol. 2024 Sep 16;22:207. doi: 10.1186/s12915-024-01992-0 (PMC11403970; doi:10.1186/s12915-024-01992-0)
Supplement: Supplementary file 4 — Additional file 4: Table S3. Predicted pathways influenced by the differentially expressed genes in male sperm. Details of all pathways predicted to be altered by changes in male sperm protein coding genes, detected using ShinyGO online software utilising KEGG Pathway, Reactome and WikiPathway repositories. (4_TableS3_SpermRNASEq_DEGs_All pathways.xls) [file 12915_2024_1992_MOESM4_ESM.xlsx]

## Sheet: CDvLPD
Enrichment FDR	nGenes	Pathway Genes	Fold Enrichment	Pathway	URL	Genes
0.00028119	6	284	14.4487	Extracellular matrix organization	https://reactome.org/download/current	Col1a1 Bsg Lox Col3a1 Fgg Adam12
0.0641978	6	1696	2.41948	Metabolism	https://reactome.org/download/current	Bsg Hexa Apoa4 Apoa1 Gc Dio3
0.0716981	5	1321	2.58859	Post-translational protein modification	https://reactome.org/download/current	Igfbp3 Renbp Apoa1 Fgg Lgals1
0.133975	5	1685	2.0294	Metabolism of proteins	https://reactome.org/download/current	Igfbp3 Renbp Apoa1 Fgg Lgals1
0.136167	5	1597	2.14122	Metabolic pathways	http://www.genome.jp/kegg-bin/show_pathway?mmu01100	Hexa Uap1l1 Renbp Gucy2f Rdh9
0.00028119	4	77	35.5276	Integrin cell surface interactions	https://reactome.org/download/current	Col1a1 Bsg Col3a1 Fgg
0.000764484	4	118	23.1833	Regulation of Insulin-like Growth Factor IGF transport and uptake by Insulin-like Growth Factor Binding Proteins IGFBPs	https://reactome.org/download/current	Igfbp3 Apoa1 Fgg Lgals1
0.000764484	4	112	24.4252	Post-translational protein phosphorylation	https://reactome.org/download/current	Igfbp3 Apoa1 Fgg Lgals1
0.0364506	4	608	4.49938	Hemostasis	https://reactome.org/download/current	Col1a1 Bsg Apoa1 Fgg
0.038929	4	632	4.32852	Transport of small molecules	https://reactome.org/download/current	Bsg Apoa4 Apoa1 Slc22a12
0.00157298	3	58	35.3745	Assembly of collagen fibrils and other multimeric structures	https://reactome.org/download/current	Col1a1 Lox Col3a1
0.00191691	3	51	40.2298	Amino sugar and nucleotide sugar metabolism	http://www.genome.jp/kegg-bin/show_pathway?mmu00520	Hexa Uap1l1 Renbp
0.00341831	3	85	24.1379	Collagen formation	https://reactome.org/download/current	Col1a1 Lox Col3a1
0.00364545	3	93	22.0615	Visual phototransduction	https://reactome.org/download/current	Apoa4 Apoa1 Gucy2f
0.00744407	3	129	15.9048	Degradation of the extracellular matrix	https://reactome.org/download/current	Col1a1 Bsg Col3a1
0.0143572	3	190	10.7985	Immunoregulatory interactions between a Lymphoid and a non-Lymphoid cell	https://reactome.org/download/current	Col1a1 Ifitm1 Col3a1
0.0232225	3	257	7.98334	Platelet activation signaling and aggregation	https://reactome.org/download/current	Col1a1 Apoa1 Fgg
0.0440811	3	376	5.4567	G alpha i signalling events	https://reactome.org/download/current	Apoa4 Apoa1 Gucy2f
0.0473274	3	397	5.16806	Signaling by Receptor Tyrosine Kinases	https://reactome.org/download/current	Col1a1 Col3a1 Cilp
0.125253	3	725	2.82996	Adaptive Immune System	https://reactome.org/download/current	Col1a1 Ifitm1 Col3a1
0.00157298	2	10	136.781	Chylomicron assembly	https://reactome.org/download/current	Apoa4 Apoa1
0.00157298	2	10	136.781	Chylomicron remodeling	https://reactome.org/download/current	Apoa4 Apoa1
0.00319687	2	15	91.1875	Crosslinking of collagen fibrils	https://reactome.org/download/current	Col1a1 Lox
0.00364545	2	18	75.9896	Plasma lipoprotein assembly	https://reactome.org/download/current	Apoa4 Apoa1
0.00439128	2	30	45.5938	WP458 Inflammatory Response Pathway	http://www.wikipathways.org/instance/WP458_r78438	Col1a1 Col3a1
0.00439128	2	26	52.6082	WP3855 Dysregulated miRNA Targeting in Insulin/PI3K-AKT Signaling	http://www.wikipathways.org/instance/WP3855_r89747	Col1a1 Col3a1
0.00439128	2	19	71.9901	WP1 Statin Pathway	http://www.wikipathways.org/instance/WP1_r107192	Apoa4 Apoa1
0.00603393	2	25	54.7125	Plasma lipoprotein remodeling	https://reactome.org/download/current	Apoa4 Apoa1
0.00650476	2	27	50.6597	MET activates PTK2 signaling	https://reactome.org/download/current	Col1a1 Col3a1
0.00952505	2	24	56.9922	Vitamin digestion and absorption	http://www.genome.jp/kegg-bin/show_pathway?mmu04977	Apoa4 Apoa1
0.00986316	2	38	35.9951	Platelet Aggregation Plug Formation	https://reactome.org/download/current	Col1a1 Fgg
0.00986316	2	38	35.9951	MET promotes cell motility	https://reactome.org/download/current	Col1a1 Col3a1
0.00986316	2	36	37.9948	Non-integrin membrane-ECM interactions	https://reactome.org/download/current	Col1a1 Col3a1
0.0108359	2	41	33.3613	Collagen chain trimerization	https://reactome.org/download/current	Col1a1 Col3a1
0.011284	2	43	31.8096	Retinoid metabolism and transport	https://reactome.org/download/current	Apoa4 Apoa1
0.0126953	2	48	28.4961	ECM proteoglycans	https://reactome.org/download/current	Col1a1 Col3a1
0.0126953	2	48	28.4961	Metabolism of fat-soluble vitamins	https://reactome.org/download/current	Apoa4 Apoa1
0.0151629	2	55	24.8693	Collagen degradation	https://reactome.org/download/current	Col1a1 Col3a1
0.0166817	2	59	23.1833	Plasma lipoprotein assembly remodeling and clearance	https://reactome.org/download/current	Apoa4 Apoa1
0.0187835	2	64	21.3721	Collagen biosynthesis and modifying enzymes	https://reactome.org/download/current	Col1a1 Col3a1
0.0194868	2	42	32.567	Fat digestion and absorption	http://www.genome.jp/kegg-bin/show_pathway?mmu04975	Apoa4 Apoa1
0.0198351	2	49	27.9145	Cholesterol metabolism	http://www.genome.jp/kegg-bin/show_pathway?mmu04979	Apoa4 Apoa1
0.022266	2	74	18.484	Signaling by MET	https://reactome.org/download/current	Col1a1 Col3a1
0.0232225	2	81	16.8866	Transport of bile salts and organic acids metal ions and amine compounds	https://reactome.org/download/current	Bsg Slc22a12
0.0402082	2	125	10.9425	Platelet degranulation	https://reactome.org/download/current	Apoa1 Fgg
0.041809	2	130	10.5216	Response to elevated platelet cytosolic Ca2+	https://reactome.org/download/current	Apoa1 Fgg
0.0527817	2	108	12.6649	Protein digestion and absorption	http://www.genome.jp/kegg-bin/show_pathway?mmu04974	Col1a1 Col3a1
0.0527817	2	105	13.0268	Amoebiasis	http://www.genome.jp/kegg-bin/show_pathway?mmu05146	Col1a1 Col3a1
0.0527817	2	101	13.5427	AGE-RAGE signaling pathway in diabetic complications	http://www.genome.jp/kegg-bin/show_pathway?mmu04933	Col1a1 Col3a1
0.0574648	2	182	7.51545	Cell surface interactions at the vascular wall	https://reactome.org/download/current	Col1a1 Bsg
0.0574648	2	182	7.51545	Metabolism of vitamins and cofactors	https://reactome.org/download/current	Apoa4 Apoa1
0.0575535	2	129	10.6032	Relaxin signaling pathway	http://www.genome.jp/kegg-bin/show_pathway?mmu04926	Col1a1 Col3a1
0.0575535	2	123	11.1204	Platelet activation	http://www.genome.jp/kegg-bin/show_pathway?mmu04611	Col1a1 Col3a1
0.074647	2	185	7.39358	WP85 Focal Adhesion	http://www.wikipathways.org/instance/WP85_r104992	Col1a1 Col3a1
0.0773873	2	237	5.77136	SLC-mediated transmembrane transport	https://reactome.org/download/current	Bsg Slc22a12
0.0841837	2	216	6.33247	Lipid and atherosclerosis	http://www.genome.jp/kegg-bin/show_pathway?mmu05417	Apoa4 Apoa1
0.0841837	2	204	6.70496	Diabetic cardiomyopathy	http://www.genome.jp/kegg-bin/show_pathway?mmu05415	Col1a1 Col3a1
0.119666	2	321	4.2611	WP2841 Focal Adhesion-PI3K-Akt-mTOR-signaling pathway	http://www.wikipathways.org/instance/WP2841_r94308	Col1a1 Col3a1
0.019306	1	3	227.969	Regulation of thyroid hormone activity	https://reactome.org/download/current	Dio3
0.019306	1	3	227.969	HDL clearance	https://reactome.org/download/current	Apoa1
0.0231508	1	4	170.977	Invadopodia formation	https://reactome.org/download/current	Adam12
0.0231508	1	4	170.977	Organic anion transport	https://reactome.org/download/current	Slc22a12
0.0262891	1	5	136.781	Scavenging by Class B Receptors	https://reactome.org/download/current	Apoa1
0.0305974	1	6	113.984	Proton-coupled monocarboxylate transport	https://reactome.org/download/current	Bsg
0.03369	1	7	97.7009	HDL assembly	https://reactome.org/download/current	Apoa1
0.03369	1	7	97.7009	Vitamin D calciferol metabolism	https://reactome.org/download/current	Gc
0.0364506	1	8	85.4883	Synthesis of UDP-N-acetyl-glucosamine	https://reactome.org/download/current	Renbp
0.038929	1	9	75.9896	HDL remodeling	https://reactome.org/download/current	Apoa1
0.0402082	1	10	68.3906	Thyroxine biosynthesis	https://reactome.org/download/current	Dio3
0.0402082	1	10	68.3906	Scavenging by Class A Receptors	https://reactome.org/download/current	Apoa1
0.0422334	1	11	62.1733	Platelet Adhesion to exposed collagen	https://reactome.org/download/current	Col1a1
0.0440811	1	12	56.9922	GP1b-IX-V activation signalling	https://reactome.org/download/current	Col1a1
0.0467266	1	13	52.6082	Apoptosis induced DNA fragmentation	https://reactome.org/download/current	H1f0
0.0473274	1	14	48.8504	Organic cation/anion/zwitterion transport	https://reactome.org/download/current	Slc22a12
0.0473274	1	14	48.8504	TP53 Regulates Transcription of Cell Death Genes	https://reactome.org/download/current	Igfbp3
0.047857	1	15	45.5938	Anchoring fibril formation	https://reactome.org/download/current	Col1a1
0.047857	1	15	45.5938	GRB2:SOS provides linkage to MAPK signaling for Integrins	https://reactome.org/download/current	Fgg
0.047857	1	15	45.5938	P130Cas linkage to MAPK signaling for integrins	https://reactome.org/download/current	Fgg
0.0522271	1	17	40.2298	ABC transporters in lipid homeostasis	https://reactome.org/download/current	Apoa1
0.0522271	1	17	40.2298	Formation of Senescence-Associated Heterochromatin Foci SAHF	https://reactome.org/download/current	H1f0
0.0533547	1	18	37.9948	Metabolism of amine-derived hormones	https://reactome.org/download/current	Dio3
0.0533547	1	18	37.9948	Regulation of TLR by endogenous ligand	https://reactome.org/download/current	Fgg
0.0544838	1	10	68.3906	WP238 Osteoblast	http://www.wikipathways.org/instance/WP238_r106873	Col1a1
0.058108	1	21	32.567	NCAM1 interactions	https://reactome.org/download/current	Col3a1
0.058108	1	21	32.567	Common Pathway of Fibrin Clot Formation	https://reactome.org/download/current	Fgg
0.0641978	1	24	28.4961	Basigin interactions	https://reactome.org/download/current	Bsg
0.0713424	1	28	24.4252	Pyruvate metabolism	https://reactome.org/download/current	Bsg
0.0713424	1	28	24.4252	Integrin alphaIIb beta3 signaling	https://reactome.org/download/current	Fgg
0.0713424	1	28	24.4252	Integrin signaling	https://reactome.org/download/current	Fgg
0.0715485	1	16	42.7441	Glycosphingolipid biosynthesis	http://www.genome.jp/kegg-bin/show_pathway?mmu00603	Hexa
0.0716981	1	29	23.583	Plasma lipoprotein clearance	https://reactome.org/download/current	Apoa1
0.0736803	1	18	37.9948	Other glycan degradation	http://www.genome.jp/kegg-bin/show_pathway?mmu00511	Hexa
0.074647	1	20	34.1953	WP460 Blood Clotting Cascade	http://www.wikipathways.org/instance/WP460_r71727	Fgg
0.0754415	1	31	22.0615	Inactivation recovery and regulation of the phototransduction cascade	https://reactome.org/download/current	Gucy2f
0.0767242	1	32	21.3721	The phototransduction cascade	https://reactome.org/download/current	Gucy2f
0.0791801	1	21	32.567	Glycosaminoglycan degradation	http://www.genome.jp/kegg-bin/show_pathway?mmu00531	Hexa
0.0832075	1	31	22.0615	WP3675 Factors and pathways affecting insulin-like growth factor (IGF1)-Akt signaling	http://www.wikipathways.org/instance/WP3675_r90178	Igfbp3
0.0832075	1	29	23.583	WP441 Matrix Metalloproteinases	http://www.wikipathways.org/instance/WP441_r69114	Bsg
0.083714	1	36	18.9974	GPVI-mediated activation cascade	https://reactome.org/download/current	Col1a1
0.0841837	1	27	25.3299	Phototransduction	http://www.genome.jp/kegg-bin/show_pathway?mmu04744	Gucy2f
0.0858874	1	38	17.9975	NCAM signaling for neurite out-growth	https://reactome.org/download/current	Col3a1
0.0858874	1	38	17.9975	Formation of Fibrin Clot Clotting Cascade	https://reactome.org/download/current	Fgg
0.0869267	1	39	17.5361	MAP2K and MAPK activation	https://reactome.org/download/current	Fgg
0.0879358	1	40	17.0977	Glycosphingolipid metabolism	https://reactome.org/download/current	Hexa
0.1015	1	47	14.5512	Signaling by Type 1 Insulin-like Growth Factor 1 Receptor IGF1R	https://reactome.org/download/current	Cilp
0.10182	1	40	17.0977	Various types of N-glycan biosynthesis	http://www.genome.jp/kegg-bin/show_pathway?mmu00513	Hexa
0.10182	1	38	17.9975	Biosynthesis of nucleotide sugars	http://www.genome.jp/kegg-bin/show_pathway?mmu01250	Uap1l1
0.10182	1	37	18.484	African trypanosomiasis	http://www.genome.jp/kegg-bin/show_pathway?mmu05143	Apoa1
0.105058	1	50	13.6781	Pyruvate metabolism and Citric Acid TCA cycle	https://reactome.org/download/current	Bsg
0.105058	1	50	13.6781	Apoptotic execution phase	https://reactome.org/download/current	H1f0
0.115438	1	49	13.9573	WP108 Selenium metabolism/Selenoproteins	http://www.wikipathways.org/instance/WP108_r97059	Dio3
0.115724	1	56	12.2126	Signaling by PDGF	https://reactome.org/download/current	Col3a1
0.116273	1	57	11.9984	ABC-family proteins mediated transport	https://reactome.org/download/current	Apoa1
0.124512	1	62	11.0307	Synthesis of substrates in N-glycan biosythesis	https://reactome.org/download/current	Renbp
0.127528	1	67	10.2076	WP2902 p53 signaling	http://www.wikipathways.org/instance/WP2902_r88290	Igfbp3
0.139953	1	81	8.44329	WP2316 PPAR signaling pathway	http://www.wikipathways.org/instance/WP2316_r106870	Apoa1
0.142229	1	74	9.24198	Biosynthesis of the N-glycan precursor dolichol lipid-linked oligosaccharide LLO and transfer to a nascent protein	https://reactome.org/download/current	Renbp
0.147781	1	78	8.76803	Scavenging of heme from plasma	https://reactome.org/download/current	Apoa1
0.158438	1	85	8.04596	Sphingolipid metabolism	https://reactome.org/download/current	Hexa
0.162146	1	72	9.4987	P53 signaling pathway	http://www.genome.jp/kegg-bin/show_pathway?mmu04115	Igfbp3
0.162919	1	76	8.99877	B cell receptor signaling pathway	http://www.genome.jp/kegg-bin/show_pathway?mmu04662	Ifitm1
0.163574	1	89	7.68434	DNA Damage/Telomere Stress Induced Senescence	https://reactome.org/download/current	H1f0
0.168557	1	93	7.35383	Binding and Uptake of Ligands by Scavenger Receptors	https://reactome.org/download/current	Apoa1
0.173311	1	89	7.68434	PPAR signaling pathway	http://www.genome.jp/kegg-bin/show_pathway?mmu03320	Apoa1
0.173311	1	88	7.77166	ECM-receptor interaction	http://www.genome.jp/kegg-bin/show_pathway?mmu04512	Col1a1
0.180328	1	97	7.05058	Retinol metabolism	http://www.genome.jp/kegg-bin/show_pathway?mmu00830	Rdh9
0.185005	1	104	6.57602	Apoptosis	https://reactome.org/download/current	H1f0
0.195981	1	112	6.10631	Programmed Cell Death	https://reactome.org/download/current	H1f0

## Sheet: CDvMDL
Enrichment FDR	nGenes	Pathway Genes	Fold Enrichment	Pathway	URL	Genes
0.000595981	5	608	10.5868	Hemostasis	https://reactome.org/download/current	Nos2 Apoa1 Fgg Plg Serpina1c
2.04381e-05	4	91	56.5869	Complement and coagulation cascades	http://www.genome.jp/kegg-bin/show_pathway?mmu04610	Plg Serpina1d Serpina1e Serpina1c
6.75001e-05	4	125	41.1953	Platelet degranulation	https://reactome.org/download/current	Apoa1 Fgg Plg Serpina1c
6.75001e-05	4	130	39.6109	Response to elevated platelet cytosolic Ca2+	https://reactome.org/download/current	Apoa1 Fgg Plg Serpina1c
0.000425615	4	257	20.0366	Platelet activation signaling and aggregation	https://reactome.org/download/current	Apoa1 Fgg Plg Serpina1c
0.158098	3	1597	2.41832	Metabolic pathways	http://www.genome.jp/kegg-bin/show_pathway?mmu01100	Nos2 Gucy2f Rdh9
6.73342e-05	3	25	154.482	Plasma lipoprotein remodeling	https://reactome.org/download/current	Apoa4 Apoa1 Plg
0.000234079	3	59	65.4586	Plasma lipoprotein assembly remodeling and clearance	https://reactome.org/download/current	Apoa4 Apoa1 Plg
0.000459622	3	93	41.5275	Visual phototransduction	https://reactome.org/download/current	Apoa4 Apoa1 Gucy2f
0.000595981	3	112	34.4827	Post-translational protein phosphorylation	https://reactome.org/download/current	Apoa1 Fgg Serpina1c
0.000622745	3	118	32.7293	Regulation of Insulin-like Growth Factor IGF transport and uptake by Insulin-like Growth Factor Binding Proteins IGFBPs	https://reactome.org/download/current	Apoa1 Fgg Serpina1c
0.0135866	3	376	10.2714	G alpha i signalling events	https://reactome.org/download/current	Apoa4 Apoa1 Gucy2f
0.0339176	3	632	6.11085	Transport of small molecules	https://reactome.org/download/current	Apoa4 Apoa1 Plg
0.0729745	3	1012	3.81626	Innate Immune System	https://reactome.org/download/current	Nos2 Fgg Serpina1c
0.0735806	3	1043	3.70284	GPCR downstream signalling	https://reactome.org/download/current	Apoa4 Apoa1 Gucy2f
0.075513	3	1063	3.63317	Signaling by GPCR	https://reactome.org/download/current	Apoa4 Apoa1 Gucy2f
0.109513	3	1321	2.92359	Post-translational protein modification	https://reactome.org/download/current	Apoa1 Fgg Serpina1c
0.166433	3	1685	2.29202	Metabolism of proteins	https://reactome.org/download/current	Apoa1 Fgg Serpina1c
0.166433	3	1696	2.27716	Metabolism	https://reactome.org/download/current	Apoa4 Apoa1 Gc
0.180439	3	1823	2.11852	Immune System	https://reactome.org/download/current	Nos2 Fgg Serpina1c
0.0024829	2	24	107.279	Vitamin digestion and absorption	http://www.genome.jp/kegg-bin/show_pathway?mmu04977	Apoa4 Apoa1
0.00512142	2	42	61.3025	Fat digestion and absorption	http://www.genome.jp/kegg-bin/show_pathway?mmu04975	Apoa4 Apoa1
0.0052296	2	49	52.545	Cholesterol metabolism	http://www.genome.jp/kegg-bin/show_pathway?mmu04979	Apoa4 Apoa1
0.0765534	2	216	11.9199	Lipid and atherosclerosis	http://www.genome.jp/kegg-bin/show_pathway?mmu05417	Apoa4 Apoa1
0.000322539	2	10	257.471	Chylomicron assembly	https://reactome.org/download/current	Apoa4 Apoa1
0.000322539	2	10	257.471	Chylomicron remodeling	https://reactome.org/download/current	Apoa4 Apoa1
0.000595981	2	18	143.039	Plasma lipoprotein assembly	https://reactome.org/download/current	Apoa4 Apoa1
0.00294251	2	43	59.8769	Retinoid metabolism and transport	https://reactome.org/download/current	Apoa4 Apoa1
0.00340537	2	48	53.6397	Metabolism of fat-soluble vitamins	https://reactome.org/download/current	Apoa4 Apoa1
0.0297681	2	182	14.1467	Metabolism of vitamins and cofactors	https://reactome.org/download/current	Apoa4 Apoa1
0.0492076	2	284	9.06587	Extracellular matrix organization	https://reactome.org/download/current	Fgg Plg
0.124703	2	663	3.88342	Vesicle-mediated transport	https://reactome.org/download/current	Apoa1 Serpina1c
0.000428092	2	20	128.735	WP460 Blood Clotting Cascade	http://www.wikipathways.org/instance/WP460_r71727	Fgg Plg
0.000428092	2	19	135.511	WP1 Statin Pathway	http://www.wikipathways.org/instance/WP1_r107192	Apoa4 Apoa1
0.0822842	1	20	64.3676	Arginine biosynthesis	http://www.genome.jp/kegg-bin/show_pathway?mmu00220	Nos2
0.0949717	1	27	47.6797	Phototransduction	http://www.genome.jp/kegg-bin/show_pathway?mmu04744	Gucy2f
0.113464	1	37	34.7933	African trypanosomiasis	http://www.genome.jp/kegg-bin/show_pathway?mmu05143	Apoa1
0.137124	1	54	23.8399	Arginine and proline metabolism	http://www.genome.jp/kegg-bin/show_pathway?mmu00330	Nos2
0.137124	1	97	13.2717	Retinol metabolism	http://www.genome.jp/kegg-bin/show_pathway?mmu00830	Rdh9
0.137124	1	89	14.4646	PPAR signaling pathway	http://www.genome.jp/kegg-bin/show_pathway?mmu03320	Apoa1
0.137124	1	113	11.3925	HIF-1 signaling pathway	http://www.genome.jp/kegg-bin/show_pathway?mmu04066	Nos2
0.137124	1	86	14.9692	Peroxisome	http://www.genome.jp/kegg-bin/show_pathway?mmu04146	Nos2
0.137124	1	76	16.9389	Pertussis	http://www.genome.jp/kegg-bin/show_pathway?mmu05133	Nos2
0.137124	1	69	18.6573	Leishmaniasis	http://www.genome.jp/kegg-bin/show_pathway?mmu05140	Nos2
0.137124	1	103	12.4986	Chagas disease	http://www.genome.jp/kegg-bin/show_pathway?mmu05142	Nos2
0.137124	1	109	11.8106	Toxoplasmosis	http://www.genome.jp/kegg-bin/show_pathway?mmu05145	Nos2
0.137124	1	105	12.2605	Amoebiasis	http://www.genome.jp/kegg-bin/show_pathway?mmu05146	Nos2
0.137124	1	115	11.1944	Staphylococcus aureus infection	http://www.genome.jp/kegg-bin/show_pathway?mmu05150	Plg
0.137124	1	93	13.8425	Small cell lung cancer	http://www.genome.jp/kegg-bin/show_pathway?mmu05222	Nos2
0.139945	1	133	9.67935	Purine metabolism	http://www.genome.jp/kegg-bin/show_pathway?mmu00230	Gucy2f
0.139945	1	136	9.46583	Apelin signaling pathway	http://www.genome.jp/kegg-bin/show_pathway?mmu04371	Nos2
0.139945	1	129	9.97948	Relaxin signaling pathway	http://www.genome.jp/kegg-bin/show_pathway?mmu04926	Nos2
0.158098	1	169	7.61747	Influenza A	http://www.genome.jp/kegg-bin/show_pathway?mmu05164	Plg
0.159596	1	178	7.23232	Tuberculosis	http://www.genome.jp/kegg-bin/show_pathway?mmu05152	Nos2
0.0117985	1	3	429.118	HDL clearance	https://reactome.org/download/current	Apoa1
0.0173381	1	5	257.471	Scavenging by Class B Receptors	https://reactome.org/download/current	Apoa1
0.0217024	1	7	183.908	HDL assembly	https://reactome.org/download/current	Apoa1
0.0217024	1	7	183.908	Vitamin D calciferol metabolism	https://reactome.org/download/current	Gc
0.0264886	1	9	143.039	HDL remodeling	https://reactome.org/download/current	Apoa1
0.02802	1	10	128.735	Scavenging by Class A Receptors	https://reactome.org/download/current	Apoa1
0.0332221	1	13	99.0271	Dissolution of Fibrin Clot	https://reactome.org/download/current	Plg
0.0338854	1	15	85.8235	GRB2:SOS provides linkage to MAPK signaling for Integrins	https://reactome.org/download/current	Fgg
0.0338854	1	15	85.8235	P130Cas linkage to MAPK signaling for integrins	https://reactome.org/download/current	Fgg
0.0338854	1	14	91.9538	Nitric oxide stimulates guanylate cyclase	https://reactome.org/download/current	Nos2
0.0356343	1	17	75.7266	ABC transporters in lipid homeostasis	https://reactome.org/download/current	Apoa1
0.0364161	1	18	71.5196	Regulation of TLR by endogenous ligand	https://reactome.org/download/current	Fgg
0.0410243	1	21	61.3025	Common Pathway of Fibrin Clot Formation	https://reactome.org/download/current	Fgg
0.0495996	1	28	45.9769	Integrin alphaIIb beta3 signaling	https://reactome.org/download/current	Fgg
0.0495996	1	28	45.9769	Integrin signaling	https://reactome.org/download/current	Fgg
0.0498419	1	29	44.3915	Plasma lipoprotein clearance	https://reactome.org/download/current	Apoa1
0.0502826	1	31	41.5275	Inactivation recovery and regulation of the phototransduction cascade	https://reactome.org/download/current	Gucy2f
0.0502826	1	31	41.5275	ROS and RNS production in phagocytes	https://reactome.org/download/current	Nos2
0.0504834	1	32	40.2298	The phototransduction cascade	https://reactome.org/download/current	Gucy2f
0.0506725	1	33	39.0107	Cargo concentration in the ER	https://reactome.org/download/current	Serpina1c
0.0553317	1	38	33.8777	Platelet Aggregation Plug Formation	https://reactome.org/download/current	Fgg
0.0553317	1	38	33.8777	Formation of Fibrin Clot Clotting Cascade	https://reactome.org/download/current	Fgg
0.0553825	1	39	33.009	MAP2K and MAPK activation	https://reactome.org/download/current	Fgg
0.0676795	1	49	26.2725	Activation of Matrix Metalloproteinases	https://reactome.org/download/current	Plg
0.073267	1	56	22.9884	Signaling by PDGF	https://reactome.org/download/current	Plg
0.073267	1	57	22.5851	ABC-family proteins mediated transport	https://reactome.org/download/current	Apoa1
0.0792734	1	66	19.5053	Peroxisomal protein import	https://reactome.org/download/current	Nos2
0.0799506	1	68	18.9317	COPII-mediated vesicle transport	https://reactome.org/download/current	Serpina1c
0.0861039	1	77	16.7189	Integrin cell surface interactions	https://reactome.org/download/current	Fgg
0.0861039	1	77	16.7189	Platelet homeostasis	https://reactome.org/download/current	Nos2
0.0861039	1	78	16.5045	Scavenging of heme from plasma	https://reactome.org/download/current	Apoa1
0.100179	1	93	13.8425	Binding and Uptake of Ligands by Scavenger Receptors	https://reactome.org/download/current	Apoa1
0.109513	1	106	12.1448	Protein localization	https://reactome.org/download/current	Nos2
0.124703	1	126	10.2171	Metabolism of steroids	https://reactome.org/download/current	Gc
0.125335	1	129	9.97948	Degradation of the extracellular matrix	https://reactome.org/download/current	Plg
0.132283	1	139	9.26153	Toll-like Receptor Cascades	https://reactome.org/download/current	Fgg
0.140698	1	151	8.52552	ER to Golgi Anterograde Transport	https://reactome.org/download/current	Serpina1c
0.164104	1	181	7.11245	Transport to the Golgi and subsequent modification	https://reactome.org/download/current	Serpina1c
0.166433	1	193	6.67022	RAF/MAP kinase cascade	https://reactome.org/download/current	Fgg
0.168229	1	199	6.46911	MAPK1/MAPK3 signaling	https://reactome.org/download/current	Fgg
0.171847	1	207	6.2191	FLT3 Signaling	https://reactome.org/download/current	Fgg
0.179394	1	224	5.74711	Other interleukin signaling	https://reactome.org/download/current	Fgg
0.179394	1	223	5.77288	MAPK family signaling cascades	https://reactome.org/download/current	Fgg
0.0675633	1	33	39.0107	WP1253 Type II interferon signaling (IFNG)	http://www.wikipathways.org/instance/WP1253_r71753	Nos2
0.0927172	1	61	21.1041	WP449 Complement and Coagulation Cascades	http://www.wikipathways.org/instance/WP449_r106896	Plg
0.09778	1	81	15.8932	WP2316 PPAR signaling pathway	http://www.wikipathways.org/instance/WP2316_r106870	Apoa1
0.0989428	1	99	13.0036	WP2432 Spinal Cord Injury	http://www.wikipathways.org/instance/WP2432_r106874	Nos2
0.141943	1	170	7.57266	WP2185 Purine metabolism	http://www.wikipathways.org/instance/WP2185_r101822	Gucy2f

## Sheet: CDvWD
Enrichment FDR	nGenes	Pathway Genes	Fold Enrichment	Pathway	URL	Genes
0.0132379	10	1685	2.45059	Metabolism of proteins	https://reactome.org/download/current	Psmc3 Ubc Ubb Cct5 Nae1 Apoa1 Fgg Rabggta Rpl36 Shprh
0.0209037	10	1823	2.26508	Immune System	https://reactome.org/download/current	Psmc3 Ubc Ubb Nos2 Aldoa Fgg Rnf126 Trim39 Irak4 Dynlt1b
0.00732125	8	1012	3.26423	Innate Immune System	https://reactome.org/download/current	Psmc3 Ubc Ubb Nos2 Aldoa Fgg Irak4 Dynlt1b
0.0240032	8	1321	2.50068	Post-translational protein modification	https://reactome.org/download/current	Psmc3 Ubc Ubb Nae1 Apoa1 Fgg Rabggta Shprh
0.0658561	8	1696	1.94776	Metabolism	https://reactome.org/download/current	Bsg Phkg1 Ran Aldoa Apoa4 Apoa1 Gc Ndufa13
0.00440134	7	632	4.57353	Transport of small molecules	https://reactome.org/download/current	Ubc Ubb Bsg Apoa4 Apoa1 Plg Slc22a12
0.00615484	6	539	4.59656	Metabolism of RNA	https://reactome.org/download/current	Hnrnph1 Ubc Ubb Polr2i U2surp Rpl36
0.0082786	6	608	4.07491	Hemostasis	https://reactome.org/download/current	Nos2 Bsg Aldoa Apoa1 Fgg Plg
0.0411314	6	962	2.57541	Gene expression Transcription	https://reactome.org/download/current	Ubc Ubb Polr2i Ran Rabggta Ints8
0.0906056	5	469	4.40218	Pathways of neurodegeneration	http://www.genome.jp/kegg-bin/show_pathway?mmu05022	Psmc3 Ubc Ubb Nos2 Ndufa13
0.00711183	5	397	5.20056	Signaling by Receptor Tyrosine Kinases	https://reactome.org/download/current	Hnrnph1 Ubc Ubb Polr2i Plg
0.0155127	5	512	4.03247	Cell Cycle Mitotic	https://reactome.org/download/current	Psmc3 Ubc Ubb Mzt2 Orc4
0.022455	5	573	3.60318	Cell Cycle	https://reactome.org/download/current	Psmc3 Ubc Ubb Mzt2 Orc4
0.0795166	5	885	2.33291	RNA Polymerase II Transcription	https://reactome.org/download/current	Ubc Ubb Polr2i Rabggta Ints8
0.0906056	4	262	6.30419	Parkinson disease	http://www.genome.jp/kegg-bin/show_pathway?mmu05012	Psmc3 Ubc Ubb Ndufa13
0.111347	4	380	4.34657	Alzheimer disease	http://www.genome.jp/kegg-bin/show_pathway?mmu05010	Psmc3 Nos2 Nae1 Ndufa13
0.00287817	4	85	19.4317	DNA Replication Pre-Initiation	https://reactome.org/download/current	Psmc3 Ubc Ubb Orc4
0.00287817	4	82	20.1427	Signaling by FGFR	https://reactome.org/download/current	Hnrnph1 Ubc Ubb Polr2i
0.00287817	4	69	23.9377	Signaling by FGFR2	https://reactome.org/download/current	Hnrnph1 Ubc Ubb Polr2i
0.00287817	4	61	27.077	CDT1 association with the CDC6:ORC:origin complex	https://reactome.org/download/current	Psmc3 Ubc Ubb Orc4
0.00287817	4	70	23.5957	Assembly of the pre-replicative complex	https://reactome.org/download/current	Psmc3 Ubc Ubb Orc4
0.00348513	4	128	12.9039	DNA Replication	https://reactome.org/download/current	Psmc3 Ubc Ubb Orc4
0.00348513	4	125	13.2136	Platelet degranulation	https://reactome.org/download/current	Aldoa Apoa1 Fgg Plg
0.00348513	4	130	12.7054	Response to elevated platelet cytosolic Ca2+	https://reactome.org/download/current	Aldoa Apoa1 Fgg Plg
0.00360498	4	139	11.8827	Toll-like Receptor Cascades	https://reactome.org/download/current	Ubc Ubb Fgg Irak4
0.00699565	4	230	7.1813	Neddylation	https://reactome.org/download/current	Psmc3 Ubc Ubb Nae1
0.00711183	4	238	6.93991	Transcriptional Regulation by TP53	https://reactome.org/download/current	Ubc Ubb Polr2i Rabggta
0.00814405	4	254	6.50275	Antigen processingUbiquitination & Proteasome degradation	https://reactome.org/download/current	Ubc Ubb Rnf126 Trim39
0.00829053	4	257	6.42684	Platelet activation signaling and aggregation	https://reactome.org/download/current	Aldoa Apoa1 Fgg Plg
0.0142439	4	315	5.24349	Class I MHC mediated antigen processing & presentation	https://reactome.org/download/current	Ubc Ubb Rnf126 Trim39
0.0255851	4	396	4.17095	Signaling by Interleukins	https://reactome.org/download/current	Ubc Ubb Fgg Irak4
0.046655	4	504	3.27718	Cytokine Signaling in Immune system	https://reactome.org/download/current	Ubc Ubb Fgg Irak4
0.116411	4	725	2.2782	Adaptive Immune System	https://reactome.org/download/current	Ubc Ubb Rnf126 Trim39
0.129913	4	760	2.17329	Generic Transcription Pathway	https://reactome.org/download/current	Ubc Ubb Polr2i Rabggta
0.111347	3	216	5.73506	Lipid and atherosclerosis	http://www.genome.jp/kegg-bin/show_pathway?mmu05417	Apoa4 Apoa1 Irak4
0.126964	3	251	4.93535	Salmonella infection	http://www.genome.jp/kegg-bin/show_pathway?mmu05132	Plekhm2 Irak4 Dynlt1b
0.153013	3	300	4.12925	Huntington disease	http://www.genome.jp/kegg-bin/show_pathway?mmu05016	Psmc3 Polr2i Ndufa13
0.00287817	3	25	49.5509	Plasma lipoprotein remodeling	https://reactome.org/download/current	Apoa4 Apoa1 Plg
0.00287817	3	27	45.8805	Orc1 removal from chromatin	https://reactome.org/download/current	Ubc Ubb Orc4
0.00348513	3	46	26.9299	Switching of origins to a post-replicative state	https://reactome.org/download/current	Ubc Ubb Orc4
0.00348513	3	53	23.3731	Formation of TC-NER Pre-Incision Complex	https://reactome.org/download/current	Ubc Ubb Polr2i
0.00348513	3	53	23.3731	E3 ubiquitin ligases ubiquitinate target proteins	https://reactome.org/download/current	Ubc Ubb Shprh
0.00348513	3	53	23.3731	Interleukin-1 signaling	https://reactome.org/download/current	Ubc Ubb Irak4
0.00360498	3	58	21.3582	G1/S Transition	https://reactome.org/download/current	Ubc Ubb Orc4
0.00360498	3	57	21.7329	ABC-family proteins mediated transport	https://reactome.org/download/current	Ubc Ubb Apoa1
0.00370345	3	59	20.9962	Plasma lipoprotein assembly remodeling and clearance	https://reactome.org/download/current	Apoa4 Apoa1 Plg
0.00385073	3	65	19.0581	Dual incision in TC-NER	https://reactome.org/download/current	Ubc Ubb Polr2i
0.00385073	3	64	19.3558	Gap-filling DNA repair synthesis and ligation in TC-NER	https://reactome.org/download/current	Ubc Ubb Polr2i
0.00385073	3	65	19.0581	Autodegradation of Cdh1 by Cdh1:APC/C	https://reactome.org/download/current	Psmc3 Ubc Ubb
0.0039553	3	66	18.7693	Peroxisomal protein import	https://reactome.org/download/current	Ubc Ubb Nos2
0.00396734	3	67	18.4892	Interleukin-1 family signaling	https://reactome.org/download/current	Ubc Ubb Irak4
0.00435945	3	74	16.7402	Synthesis of DNA	https://reactome.org/download/current	Ubc Ubb Orc4
0.00435945	3	73	16.9695	Protein ubiquitination	https://reactome.org/download/current	Ubc Ubb Shprh
0.0045129	3	77	16.088	Transcription-Coupled Nucleotide Excision Repair TC-NER	https://reactome.org/download/current	Ubc Ubb Polr2i
0.0047476	3	81	15.2935	Mitotic G1-G1/S phases	https://reactome.org/download/current	Ubc Ubb Orc4
0.0047476	3	83	14.925	APC/C-mediated degradation of cell cycle proteins	https://reactome.org/download/current	Psmc3 Ubc Ubb
0.0047476	3	83	14.925	Regulation of mitotic cell cycle	https://reactome.org/download/current	Psmc3 Ubc Ubb
0.00486163	3	84	14.7473	TRAF6 mediated induction of NFkB and MAP kinases upon TLR7/8 or 9 activation	https://reactome.org/download/current	Ubc Ubb Irak4
0.00486259	3	85	14.5738	Toll Like Receptor 7/8 TLR7/8 Cascade	https://reactome.org/download/current	Ubc Ubb Irak4
0.00486259	3	85	14.5738	MyD88 dependent cascade initiated on endosome	https://reactome.org/download/current	Ubc Ubb Irak4
0.00505797	3	89	13.9188	Signaling by TGF-beta family members	https://reactome.org/download/current	Ubc Ubb Drap1
0.00505797	3	89	13.9188	Toll Like Receptor 9 TLR9 Cascade	https://reactome.org/download/current	Ubc Ubb Irak4
0.00549716	3	95	13.0397	S Phase	https://reactome.org/download/current	Ubc Ubb Orc4
0.00610438	3	100	12.3877	UCH proteinases	https://reactome.org/download/current	Psmc3 Ubc Ubb
0.00681476	3	106	11.6865	Protein localization	https://reactome.org/download/current	Ubc Ubb Nos2
0.00699565	3	112	11.0605	G2/M Checkpoints	https://reactome.org/download/current	Ubc Ubb Orc4
0.00699565	3	109	11.3649	Nucleotide Excision Repair	https://reactome.org/download/current	Ubc Ubb Polr2i
0.0109525	3	143	8.66275	G2/M Transition	https://reactome.org/download/current	Ubc Ubb Mzt2
0.0112615	3	145	8.54327	Mitotic G2-G2/M phases	https://reactome.org/download/current	Ubc Ubb Mzt2
0.0197452	3	186	6.66007	Ub-specific processing proteases	https://reactome.org/download/current	Psmc3 Ubc Ubb
0.0202279	3	188	6.58922	MRNA Splicing-Major Pathway	https://reactome.org/download/current	Hnrnph1 Polr2i U2surp
0.0212099	3	193	6.41852	PIP3 activates AKT signaling	https://reactome.org/download/current	Ubc Ubb Irak4
0.0212099	3	193	6.41852	RAF/MAP kinase cascade	https://reactome.org/download/current	Ubc Ubb Fgg
0.0217059	3	195	6.35269	MRNA Splicing	https://reactome.org/download/current	Hnrnph1 Polr2i U2surp
0.0225083	3	199	6.22499	MAPK1/MAPK3 signaling	https://reactome.org/download/current	Ubc Ubb Fgg
0.024095	3	207	5.98441	FLT3 Signaling	https://reactome.org/download/current	Ubc Ubb Fgg
0.0265353	3	219	5.6565	Intracellular signaling by second messengers	https://reactome.org/download/current	Ubc Ubb Irak4
0.027049	3	223	5.55504	MAPK family signaling cascades	https://reactome.org/download/current	Ubc Ubb Fgg
0.0271594	3	224	5.53024	Other interleukin signaling	https://reactome.org/download/current	Ubc Ubb Fgg
0.0306623	3	236	5.24904	Cell Cycle Checkpoints	https://reactome.org/download/current	Ubc Ubb Orc4
0.0347753	3	251	4.93535	Processing of Capped Intron-Containing Pre-mRNA	https://reactome.org/download/current	Hnrnph1 Polr2i U2surp
0.0359187	3	255	4.85794	Deubiquitination	https://reactome.org/download/current	Psmc3 Ubc Ubb
0.0448525	3	284	4.36188	Extracellular matrix organization	https://reactome.org/download/current	Bsg Fgg Plg
0.0623104	3	333	3.72004	DNA Repair	https://reactome.org/download/current	Ubc Ubb Polr2i
0.068038	3	348	3.55969	M Phase	https://reactome.org/download/current	Ubc Ubb Mzt2
0.154783	3	532	2.32852	Developmental Biology	https://reactome.org/download/current	Ubc Ubb Drap1
0.168896	3	557	2.22401	Neutrophil degranulation	https://reactome.org/download/current	Psmc3 Aldoa Dynlt1b
0.18214	3	447	2.77131	WP310 mRNA processing	http://www.wikipathways.org/instance/WP310_r78419	Hnrnph1 U2surp Naa38
0.0906056	2	42	19.6631	Fat digestion and absorption	http://www.genome.jp/kegg-bin/show_pathway?mmu04975	Apoa4 Apoa1
0.0906056	2	24	34.4104	Vitamin digestion and absorption	http://www.genome.jp/kegg-bin/show_pathway?mmu04977	Apoa4 Apoa1
0.0906056	2	49	16.8541	Cholesterol metabolism	http://www.genome.jp/kegg-bin/show_pathway?mmu04979	Apoa4 Apoa1
0.111347	2	68	12.1448	Mitophagy	http://www.genome.jp/kegg-bin/show_pathway?mmu04137	Ubc Ubb
0.111347	2	76	10.8664	Pertussis	http://www.genome.jp/kegg-bin/show_pathway?mmu05133	Nos2 Irak4
0.111347	2	69	11.9688	Leishmaniasis	http://www.genome.jp/kegg-bin/show_pathway?mmu05140	Nos2 Irak4
0.123237	2	89	9.2792	PPAR signaling pathway	http://www.genome.jp/kegg-bin/show_pathway?mmu03320	Ubc Apoa1
0.123237	2	91	9.07526	Complement and coagulation cascades	http://www.genome.jp/kegg-bin/show_pathway?mmu04610	Plg Serpina1e
0.133036	2	103	8.01795	Chagas disease	http://www.genome.jp/kegg-bin/show_pathway?mmu05142	Nos2 Irak4
0.13786	2	109	7.5766	Toxoplasmosis	http://www.genome.jp/kegg-bin/show_pathway?mmu05145	Nos2 Irak4
0.138103	2	113	7.3084	HIF-1 signaling pathway	http://www.genome.jp/kegg-bin/show_pathway?mmu04066	Nos2 Aldoa
0.182745	2	145	5.69551	Ubiquitin mediated proteolysis	http://www.genome.jp/kegg-bin/show_pathway?mmu04120	Ubc Ubb
0.00287817	2	5	165.17	ER Quality Control Compartment ERQC	https://reactome.org/download/current	Ubc Ubb
0.00348513	2	10	82.5849	Degradation of AXIN	https://reactome.org/download/current	Ubc Ubb
0.00348513	2	10	82.5849	PTK6 Regulates RTKs and Their Effectors AKT1 and DOK1	https://reactome.org/download/current	Ubc Ubb
0.00348513	2	11	75.0772	Activated NOTCH1 Transmits Signal to the Nucleus	https://reactome.org/download/current	Ubc Ubb
0.00348513	2	10	82.5849	Chylomicron assembly	https://reactome.org/download/current	Apoa4 Apoa1
0.00348513	2	10	82.5849	Chylomicron remodeling	https://reactome.org/download/current	Apoa4 Apoa1
0.00348513	2	8	103.231	Calnexin/calreticulin cycle	https://reactome.org/download/current	Ubc Ubb
0.00348513	2	9	91.761	GLI3 is processed to GLI3R by the proteasome	https://reactome.org/download/current	Ubc Ubb
0.00348513	2	7	117.978	Ubiquitin-dependent degradation of Cyclin D	https://reactome.org/download/current	Ubc Ubb
0.00348513	2	10	82.5849	Downregulation of ERBB4 signaling	https://reactome.org/download/current	Ubc Ubb
0.00348513	2	10	82.5849	Downregulation of ERBB2:ERBB3 signaling	https://reactome.org/download/current	Ubc Ubb
0.00348513	2	8	103.231	Autodegradation of the E3 ubiquitin ligase COP1	https://reactome.org/download/current	Ubc Ubb
0.00348513	2	9	91.761	Degradation of GLI1 by the proteasome	https://reactome.org/download/current	Ubc Ubb
0.00348513	2	11	75.0772	Stabilization of p53	https://reactome.org/download/current	Ubc Ubb
0.00348513	2	8	103.231	Ubiquitin Mediated Degradation of Phosphorylated Cdc25A	https://reactome.org/download/current	Ubc Ubb
0.00348513	2	8	103.231	P53-Independent DNA Damage Response	https://reactome.org/download/current	Ubc Ubb
0.00348513	2	8	103.231	P53-Independent G1/S DNA damage checkpoint	https://reactome.org/download/current	Ubc Ubb
0.00348513	2	11	75.0772	FBXL7 down-regulates AURKA during mitotic entry and in early mitosis	https://reactome.org/download/current	Ubc Ubb
0.00348513	2	11	75.0772	Regulation of RUNX2 expression and activity	https://reactome.org/download/current	Ubc Ubb
0.00348513	2	9	91.761	Regulation of PTEN localization	https://reactome.org/download/current	Ubc Ubb
0.00348513	2	8	103.231	Regulation of expression of SLITs and ROBOs	https://reactome.org/download/current	Ubc Ubb
0.00348513	2	11	75.0772	IRAK2 mediated activation of TAK1 complex	https://reactome.org/download/current	Ubc Ubb
0.00360498	2	12	68.8208	AUF1 hnRNP D0 binds and destabilizes mRNA	https://reactome.org/download/current	Ubc Ubb
0.00360498	2	12	68.8208	Josephin domain DUBs	https://reactome.org/download/current	Ubc Ubb
0.00360498	2	12	68.8208	Oncogene Induced Senescence	https://reactome.org/download/current	Ubc Ubb
0.00377404	2	13	63.5269	Regulation of RUNX3 expression and activity	https://reactome.org/download/current	Ubc Ubb
0.00377404	2	13	63.5269	Degradation of DVL	https://reactome.org/download/current	Ubc Ubb
0.00377404	2	13	63.5269	P75NTR recruits signalling complexes	https://reactome.org/download/current	Ubc Ubb
0.00377404	2	13	63.5269	NF-kB is activated and signals survival	https://reactome.org/download/current	Ubc Ubb
0.00385073	2	14	58.9892	Dectin-1 mediated noncanonical NF-kB signaling	https://reactome.org/download/current	Ubc Ubb
0.00385073	2	14	58.9892	NIK-->noncanonical NF-kB signaling	https://reactome.org/download/current	Ubc Ubb
0.00385073	2	14	58.9892	Regulation of innate immune responses to cytosolic DNA	https://reactome.org/download/current	Ubc Ubb
0.00385073	2	14	58.9892	Negative regulators of DDX58/IFIH1 signaling	https://reactome.org/download/current	Ubc Ubb
0.00385073	2	14	58.9892	MAP3K8 TPL2-dependent MAPK1/3 activation	https://reactome.org/download/current	Ubc Ubb
0.00396734	2	15	55.0566	Spry regulation of FGF signaling	https://reactome.org/download/current	Ubc Ubb
0.00396734	2	15	55.0566	NRIF signals cell death from the nucleus	https://reactome.org/download/current	Ubc Ubb
0.00396734	2	15	55.0566	Regulation of TP53 Activity through Methylation	https://reactome.org/download/current	Ubc Ubb
0.00417884	2	16	51.6156	Translesion synthesis by REV1	https://reactome.org/download/current	Ubc Ubb
0.00417884	2	16	51.6156	TGF-beta receptor signaling in EMT epithelial to mesenchymal transition	https://reactome.org/download/current	Ubc Ubb
0.00417884	2	16	51.6156	N-glycan trimming in the ER and Calnexin/Calreticulin cycle	https://reactome.org/download/current	Ubc Ubb
0.00417884	2	16	51.6156	P75NTR signals via NF-kB	https://reactome.org/download/current	Ubc Ubb
0.00417884	2	16	51.6156	IRAK2 mediated activation of TAK1 complex upon TLR7/8 or 9 stimulation	https://reactome.org/download/current	Ubc Ubb
0.00435945	2	17	48.5794	Translesion synthesis by POLK	https://reactome.org/download/current	Ubc Ubb
0.00435945	2	17	48.5794	Translesion synthesis by POLI	https://reactome.org/download/current	Ubc Ubb
0.00435945	2	17	48.5794	Downregulation of TGF-beta receptor signaling	https://reactome.org/download/current	Ubc Ubb
0.00435945	2	17	48.5794	TRAF6-mediated induction of TAK1 complex within TLR4 complex	https://reactome.org/download/current	Ubc Ubb
0.0045129	2	18	45.8805	Regulation of necroptotic cell death	https://reactome.org/download/current	Ubc Ubb
0.0045129	2	18	45.8805	Plasma lipoprotein assembly	https://reactome.org/download/current	Apoa4 Apoa1
0.0045129	2	18	45.8805	Activation of IRF3/IRF7 mediated by TBK1/IKK epsilon	https://reactome.org/download/current	Ubc Ubb
0.0045129	2	18	45.8805	Asymmetric localization of PCP proteins	https://reactome.org/download/current	Ubc Ubb
0.00464178	2	19	43.4657	P53-Dependent G1 DNA Damage Response	https://reactome.org/download/current	Ubc Ubb
0.00464178	2	19	43.4657	P53-Dependent G1/S DNA damage checkpoint	https://reactome.org/download/current	Ubc Ubb
0.00464178	2	19	43.4657	Signaling by NOTCH1	https://reactome.org/download/current	Ubc Ubb
0.00464178	2	19	43.4657	Translesion Synthesis by POLH	https://reactome.org/download/current	Ubc Ubb
0.00464178	2	19	43.4657	SCFSkp2-mediated degradation of p27/p21	https://reactome.org/download/current	Ubc Ubb
0.00464178	2	19	43.4657	Hedgehog ligand biogenesis	https://reactome.org/download/current	Ubc Ubb
0.0047476	2	20	41.2925	Transcriptional regulation by RUNX2	https://reactome.org/download/current	Ubc Ubb
0.0047476	2	20	41.2925	RIPK1-mediated regulated necrosis	https://reactome.org/download/current	Ubc Ubb
0.0047476	2	20	41.2925	Regulated Necrosis	https://reactome.org/download/current	Ubc Ubb
0.0047476	2	20	41.2925	Signaling by NOTCH3	https://reactome.org/download/current	Ubc Ubb
0.0047476	2	20	41.2925	NOTCH3 Activation and Transmission of Signal to the Nucleus	https://reactome.org/download/current	Ubc Ubb
0.00486259	2	21	39.3261	Negative regulation of MET activity	https://reactome.org/download/current	Ubc Ubb
0.00486259	2	21	39.3261	Activation of NF-kappaB in B cells	https://reactome.org/download/current	Ubc Ubb
0.00486259	2	21	39.3261	IKK complex recruitment mediated by RIP1	https://reactome.org/download/current	Ubc Ubb
0.00505797	2	22	37.5386	G1/S DNA Damage Checkpoints	https://reactome.org/download/current	Ubc Ubb
0.00505797	2	23	35.9065	Gap-filling DNA repair synthesis and ligation in GG-NER	https://reactome.org/download/current	Ubc Ubb
0.00505797	2	23	35.9065	APC/C:Cdc20 mediated degradation of Securin	https://reactome.org/download/current	Ubc Ubb
0.00505797	2	23	35.9065	RUNX1 regulates transcription of genes involved in differentiation of HSCs	https://reactome.org/download/current	Ubc Ubb
0.00505797	2	23	35.9065	Cyclin E associated events during G1/S transition	https://reactome.org/download/current	Ubc Ubb
0.00505797	2	23	35.9065	TGF-beta receptor signaling activates SMADs	https://reactome.org/download/current	Ubc Ubb
0.00505797	2	23	35.9065	Pink/Parkin Mediated Mitophagy	https://reactome.org/download/current	Ubc Ubb
0.00505797	2	23	35.9065	Regulation of signaling by CBL	https://reactome.org/download/current	Ubc Ubb
0.00505797	2	22	37.5386	Oxygen-dependent proline hydroxylation of Hypoxia-inducible Factor Alpha	https://reactome.org/download/current	Ubc Ubb
0.00505797	2	22	37.5386	Signaling by ROBO receptors	https://reactome.org/download/current	Ubc Ubb
0.00505797	2	22	37.5386	Downregulation of SMAD2/3:SMAD4 transcriptional activity	https://reactome.org/download/current	Ubc Ubb
0.00505797	2	22	37.5386	Regulation of FZD by ubiquitination	https://reactome.org/download/current	Ubc Ubb
0.00505797	2	23	35.9065	Regulation of PTEN stability and activity	https://reactome.org/download/current	Ubc Ubb
0.00536552	2	24	34.4104	APC/C:Cdc20 mediated degradation of Cyclin B	https://reactome.org/download/current	Ubc Ubb
0.00536552	2	24	34.4104	Cyclin A:Cdk2-associated events at S phase entry	https://reactome.org/download/current	Ubc Ubb
0.00536552	2	24	34.4104	Regulation of RAS by GAPs	https://reactome.org/download/current	Ubc Ubb
0.00567501	2	25	33.034	SMAD2/SMAD3:SMAD4 heterotrimer regulates transcription	https://reactome.org/download/current	Ubc Ubb
0.00567501	2	25	33.034	FGFR2 alternative splicing	https://reactome.org/download/current	Hnrnph1 Polr2i
0.00603611	2	26	31.7634	Cellular response to hypoxia	https://reactome.org/download/current	Ubc Ubb
0.00603611	2	26	31.7634	Downregulation of ERBB2 signaling	https://reactome.org/download/current	Ubc Ubb
0.00629894	2	27	30.587	APC-Cdc20 mediated degradation of Nek2A	https://reactome.org/download/current	Ubc Ubb
0.00629894	2	27	30.587	Mitophagy	https://reactome.org/download/current	Ubc Ubb
0.00661299	2	28	29.4946	APC/C:Cdh1 mediated degradation of Cdc20 and other APC/C:Cdh1 targeted proteins in late mitosis/early G1	https://reactome.org/download/current	Ubc Ubb
0.00661299	2	28	29.4946	Cdc20:Phospho-APC/C mediated degradation of Cyclin A	https://reactome.org/download/current	Ubc Ubb
0.00661299	2	28	29.4946	CDK-mediated phosphorylation and removal of Cdc6	https://reactome.org/download/current	Ubc Ubb
0.0068753	2	29	28.4776	Negative regulation of FGFR3 signaling	https://reactome.org/download/current	Ubc Ubb
0.0068753	2	29	28.4776	Regulation of TP53 Degradation	https://reactome.org/download/current	Ubc Ubb
0.0068753	2	29	28.4776	Regulation of TP53 Expression and Degradation	https://reactome.org/download/current	Ubc Ubb
0.00699565	2	31	26.6403	Negative regulation of FGFR4 signaling	https://reactome.org/download/current	Ubc Ubb
0.00699565	2	31	26.6403	Negative regulation of MAPK pathway	https://reactome.org/download/current	Ubc Ubb
0.00699565	2	31	26.6403	Recognition of DNA damage by PCNA-containing replication complex	https://reactome.org/download/current	Ubc Ubb
0.00699565	2	30	27.5283	APC:Cdc20 mediated degradation of cell cycle proteins prior to satisfation of the cell cycle checkpoint	https://reactome.org/download/current	Ubc Ubb
0.00699565	2	31	26.6403	Synthesis of active ubiquitinroles of E1 and E2 enzymes	https://reactome.org/download/current	Ubc Ubb
0.00699565	2	31	26.6403	The role of GTSE1 in G2/M progression after G2 checkpoint	https://reactome.org/download/current	Ubc Ubb
0.00699565	2	30	27.5283	MAPK6/MAPK4 signaling	https://reactome.org/download/current	Ubc Ubb
0.00699565	2	31	26.6403	DDX58/IFIH1-mediated induction of interferon-alpha/beta	https://reactome.org/download/current	Ubc Ubb
0.00699565	2	31	26.6403	EGFR downregulation	https://reactome.org/download/current	Ubc Ubb
0.00699565	2	30	27.5283	Signaling by ERBB4	https://reactome.org/download/current	Ubc Ubb
0.00699565	2	31	26.6403	TAK1 activates NFkB by phosphorylation and activation of IKKs complex	https://reactome.org/download/current	Ubc Ubb
0.00699565	2	30	27.5283	TNFR1-induced NFkappaB signaling pathway	https://reactome.org/download/current	Ubc Ubb
0.00699565	2	31	26.6403	Endosomal Sorting Complex Required For Transport ESCRT	https://reactome.org/download/current	Ubc Ubb
0.00711183	2	32	25.8078	Negative regulation of FGFR1 signaling	https://reactome.org/download/current	Ubc Ubb
0.00711183	2	32	25.8078	Deactivation of the beta-catenin transactivating complex	https://reactome.org/download/current	Ubc Ubb
0.00711183	2	32	25.8078	APC/C:Cdc20 mediated degradation of mitotic proteins	https://reactome.org/download/current	Ubc Ubb
0.00711183	2	32	25.8078	Activation of APC/C and APC/C:Cdc20 mediated degradation of mitotic proteins	https://reactome.org/download/current	Ubc Ubb
0.00711183	2	32	25.8078	Cytosolic sensors of pathogen-associated DNA	https://reactome.org/download/current	Ubc Ubb
0.00732125	2	33	25.0257	Negative regulation of FGFR2 signaling	https://reactome.org/download/current	Ubc Ubb
0.00732125	2	33	25.0257	Termination of translesion DNA synthesis	https://reactome.org/download/current	Ubc Ubb
0.00732125	2	33	25.0257	Regulation of TNFR1 signaling	https://reactome.org/download/current	Ubc Ubb
0.00732125	2	33	25.0257	Ovarian tumor domain proteases	https://reactome.org/download/current	Ubc Ubb
0.00762297	2	34	24.2897	Downstream signaling events of B Cell Receptor BCR	https://reactome.org/download/current	Ubc Ubb
0.00762297	2	34	24.2897	NOD1/2 Signaling Pathway	https://reactome.org/download/current	Ubc Ubb
0.00762297	2	34	24.2897	Downstream TCR signaling	https://reactome.org/download/current	Ubc Ubb
0.00802295	2	35	23.5957	Degradation of beta-catenin by the destruction complex	https://reactome.org/download/current	Ubc Ubb
0.0082786	2	36	22.9403	Cyclin D associated events in G1	https://reactome.org/download/current	Ubc Ubb
0.0082786	2	36	22.9403	G1 Phase	https://reactome.org/download/current	Ubc Ubb
0.00863474	2	37	22.3202	Fanconi Anemia Pathway	https://reactome.org/download/current	Ubc Ubb
0.00899392	2	38	21.7329	Signaling by NOTCH	https://reactome.org/download/current	Ubc Ubb
0.00899392	2	38	21.7329	Hedgehog on state	https://reactome.org/download/current	Ubc Ubb
0.00924909	2	39	21.1756	Signaling by FGFR3	https://reactome.org/download/current	Ubc Ubb
0.00924909	2	39	21.1756	Transcriptional regulation by RUNX3	https://reactome.org/download/current	Ubc Ubb
0.00924909	2	39	21.1756	Transcriptional activity of SMAD2/SMAD3:SMAD4 heterotrimer	https://reactome.org/download/current	Ubc Ubb
0.00924909	2	39	21.1756	DNA Damage Recognition in GG-NER	https://reactome.org/download/current	Ubc Ubb
0.00950362	2	40	20.6462	Signaling by FGFR4	https://reactome.org/download/current	Ubc Ubb
0.00950362	2	40	20.6462	Translesion synthesis by Y family DNA polymerases bypasses lesions on DNA template	https://reactome.org/download/current	Ubc Ubb
0.00950362	2	40	20.6462	Metalloprotease DUBs	https://reactome.org/download/current	Ubc Ubb
0.00950362	2	40	20.6462	Interleukin-3 Interleukin-5 and GM-CSF signaling	https://reactome.org/download/current	Ubc Ubb
0.00992014	2	41	20.1427	Regulation of mRNA stability by proteins that bind AU-rich elements	https://reactome.org/download/current	Ubc Ubb
0.0103426	2	42	19.6631	Dual Incision in GG-NER	https://reactome.org/download/current	Ubc Ubb
0.0106538	2	43	19.2058	Formation of Incision Complex in GG-NER	https://reactome.org/download/current	Ubc Ubb
0.0106538	2	43	19.2058	Retinoid metabolism and transport	https://reactome.org/download/current	Apoa4 Apoa1
0.0106538	2	43	19.2058	TNF signaling	https://reactome.org/download/current	Ubc Ubb
0.0110241	2	44	18.7693	Signaling by ERBB2	https://reactome.org/download/current	Ubc Ubb
0.0112765	2	45	18.3522	CLEC7A Dectin-1 signaling	https://reactome.org/download/current	Ubc Ubb
0.0112765	2	45	18.3522	PCP/CE pathway	https://reactome.org/download/current	Ubc Ubb
0.0112765	2	45	18.3522	Signaling by EGFR	https://reactome.org/download/current	Ubc Ubb
0.0124611	2	48	17.2052	Signaling by FGFR1	https://reactome.org/download/current	Ubc Ubb
0.0124611	2	48	17.2052	Interleukin-17 signaling	https://reactome.org/download/current	Ubc Ubb
0.0124611	2	48	17.2052	MAP kinase activation	https://reactome.org/download/current	Ubc Ubb
0.0124611	2	48	17.2052	Metabolism of fat-soluble vitamins	https://reactome.org/download/current	Apoa4 Apoa1
0.0124611	2	48	17.2052	Nucleotide-binding domain leucine rich repeat containing receptor NLR signaling pathways	https://reactome.org/download/current	Ubc Ubb
0.0129051	2	49	16.8541	DNA Damage Bypass	https://reactome.org/download/current	Ubc Ubb
0.0132379	2	50	16.517	Signaling by PTK6	https://reactome.org/download/current	Ubc Ubb
0.0132379	2	50	16.517	Signaling by Non-Receptor Tyrosine Kinases	https://reactome.org/download/current	Ubc Ubb
0.0155127	2	55	15.0154	TNFR2 non-canonical NF-kB pathway	https://reactome.org/download/current	Ubc Ubb
0.0165399	2	57	14.4886	Regulation of TP53 Activity through Phosphorylation	https://reactome.org/download/current	Ubc Ubb
0.0169389	2	58	14.2388	Hedgehog 'off' state	https://reactome.org/download/current	Ubc Ubb
0.0169389	2	58	14.2388	Iron uptake and transport	https://reactome.org/download/current	Ubc Ubb
0.0179952	2	60	13.7642	Signaling by TGF-beta Receptor Complex	https://reactome.org/download/current	Ubc Ubb
0.0195759	2	63	13.1087	C-type lectin receptors CLRs	https://reactome.org/download/current	Ubc Ubb
0.0204921	2	65	12.7054	PTEN Regulation	https://reactome.org/download/current	Ubc Ubb
0.0209037	2	66	12.5129	HDR through Homologous Recombination HRR	https://reactome.org/download/current	Ubc Ubb
0.0225514	2	70	11.7978	Cell death signalling via NRAGE NRIF and NADE	https://reactome.org/download/current	Ubc Ubb
0.0235833	2	72	11.4701	TCR signaling	https://reactome.org/download/current	Ubc Ubb
0.0235833	2	72	11.4701	Toll Like Receptor 3 TLR3 Cascade	https://reactome.org/download/current	Ubc Ubb
0.0240032	2	73	11.313	RNA polymerase II transcribes snRNA genes	https://reactome.org/download/current	Polr2i Ints8
0.024095	2	74	11.1601	Toll Like Receptor 10 TLR10 Cascade	https://reactome.org/download/current	Ubc Ubb
0.024095	2	74	11.1601	Toll Like Receptor 5 TLR5 Cascade	https://reactome.org/download/current	Ubc Ubb
0.024095	2	74	11.1601	MyD88 cascade initiated on plasma membrane	https://reactome.org/download/current	Ubc Ubb
0.024095	2	74	11.1601	Signaling by MET	https://reactome.org/download/current	Ubc Ubb
0.0242957	2	75	11.0113	MyD88:MALTIRAP cascade initiated on plasma membrane	https://reactome.org/download/current	Ubc Ubb
0.0242957	2	75	11.0113	Toll Like Receptor TLR1:TLR2 Cascade	https://reactome.org/download/current	Ubc Ubb
0.0242957	2	75	11.0113	Toll Like Receptor TLR6:TLR2 Cascade	https://reactome.org/download/current	Ubc Ubb
0.0242957	2	75	11.0113	Toll Like Receptor 2 TLR2 Cascade	https://reactome.org/download/current	Ubc Ubb
0.0251161	2	77	10.7253	Integrin cell surface interactions	https://reactome.org/download/current	Bsg Fgg
0.0255851	2	78	10.5878	Recruitment and ATM-mediated phosphorylation of repair and signaling proteins at DNA double strand breaks	https://reactome.org/download/current	Ubc Ubb
0.0265574	2	80	10.3231	DNA Double Strand Break Response	https://reactome.org/download/current	Ubc Ubb
0.026967	2	81	10.1957	Transport of bile salts and organic acids metal ions and amine compounds	https://reactome.org/download/current	Bsg Slc22a12
0.026967	2	81	10.1957	Transcriptional regulation by small RNAs	https://reactome.org/download/current	Polr2i Ran
0.027049	2	82	10.0713	Global Genome Nucleotide Excision Repair GG-NER	https://reactome.org/download/current	Ubc Ubb
0.027049	2	82	10.0713	Beta-catenin independent WNT signaling	https://reactome.org/download/current	Ubc Ubb
0.0287147	2	85	9.71587	P75 NTR receptor-mediated signalling	https://reactome.org/download/current	Ubc Ubb
0.0292378	2	86	9.6029	Macroautophagy	https://reactome.org/download/current	Ubc Ubb
0.0306984	2	89	9.2792	Regulation of PLK1 Activity at G2/M Transition	https://reactome.org/download/current	Ubc Ubb
0.0306984	2	89	9.2792	FCERI mediated NF-kB activation	https://reactome.org/download/current	Ubc Ubb
0.0311069	2	90	9.1761	Signaling by Hedgehog	https://reactome.org/download/current	Ubc Ubb
0.0311069	2	90	9.1761	Gene Silencing by RNA	https://reactome.org/download/current	Polr2i Ran
0.0321658	2	92	8.97662	MyD88-independent TLR4 cascade	https://reactome.org/download/current	Ubc Ubb
0.0321658	2	92	8.97662	TRIFTICAM1-mediated TLR4 signaling	https://reactome.org/download/current	Ubc Ubb
0.0326976	2	93	8.8801	Visual phototransduction	https://reactome.org/download/current	Apoa4 Apoa1
0.0359187	2	99	8.34191	Processing of DNA double-strand break ends	https://reactome.org/download/current	Ubc Ubb
0.0371399	2	101	8.17672	Senescence-Associated Secretory Phenotype SASP	https://reactome.org/download/current	Ubc Ubb
0.0375466	2	102	8.09656	Stimuli-sensing channels	https://reactome.org/download/current	Ubc Ubb
0.0375466	2	102	8.09656	Cargo recognition for clathrin-mediated endocytosis	https://reactome.org/download/current	Ubc Ubb
0.0400228	2	106	7.79103	Autophagy	https://reactome.org/download/current	Ubc Ubb
0.042542	2	110	7.50772	Toll Like Receptor 4 TLR4 Cascade	https://reactome.org/download/current	Ubc Ubb
0.0431004	2	111	7.44008	Oxidative Stress Induced Senescence	https://reactome.org/download/current	Ubc Ubb
0.0435029	2	112	7.37365	Post-translational protein phosphorylation	https://reactome.org/download/current	Apoa1 Fgg
0.0435029	2	112	7.37365	Programmed Cell Death	https://reactome.org/download/current	Ubc Ubb
0.0464649	2	117	7.05854	Signaling by the B Cell Receptor BCR	https://reactome.org/download/current	Ubc Ubb
0.0466009	2	118	6.99872	Regulation of Insulin-like Growth Factor IGF transport and uptake by Insulin-like Growth Factor Binding Proteins IGFBPs	https://reactome.org/download/current	Apoa1 Fgg
0.0467707	2	119	6.93991	Regulation of TP53 Activity	https://reactome.org/download/current	Ubc Ubb
0.0513716	2	126	6.55436	Metabolism of steroids	https://reactome.org/download/current	Ran Gc
0.0519368	2	127	6.50275	Death Receptor Signalling	https://reactome.org/download/current	Ubc Ubb
0.0532481	2	129	6.40193	Degradation of the extracellular matrix	https://reactome.org/download/current	Bsg Plg
0.0557047	2	133	6.20939	HDR through Homologous Recombination HRR or Single Strand Annealing SSA	https://reactome.org/download/current	Ubc Ubb
0.0557047	2	133	6.20939	Fc epsilon receptor FCERI signaling	https://reactome.org/download/current	Ubc Ubb
0.0562739	2	134	6.16305	The citric acid TCA cycle and respiratory electron transport	https://reactome.org/download/current	Bsg Ndufa13
0.0597102	2	139	5.94136	Homology Directed Repair	https://reactome.org/download/current	Ubc Ubb
0.0624114	2	143	5.77517	Clathrin-mediated endocytosis	https://reactome.org/download/current	Ubc Ubb
0.0637705	2	145	5.69551	Separation of Sister Chromatids	https://reactome.org/download/current	Ubc Ubb
0.0704153	2	155	5.32806	Mitotic Anaphase	https://reactome.org/download/current	Ubc Ubb
0.0707653	2	156	5.2939	Transcriptional regulation by RUNX1	https://reactome.org/download/current	Ubc Ubb
0.0707653	2	156	5.2939	Mitotic Metaphase and Anaphase	https://reactome.org/download/current	Ubc Ubb
0.0796104	2	168	4.91577	DNA Double-Strand Break Repair	https://reactome.org/download/current	Ubc Ubb
0.083068	2	174	4.74626	Cellular Senescence	https://reactome.org/download/current	Ubc Ubb
0.086725	2	179	4.61368	Ion channel transport	https://reactome.org/download/current	Ubc Ubb
0.0881402	2	181	4.5627	TCF dependent signaling in response to WNT	https://reactome.org/download/current	Ubc Ubb
0.088535	2	182	4.53763	Metabolism of vitamins and cofactors	https://reactome.org/download/current	Apoa4 Apoa1
0.122903	2	226	3.6542	Metabolism of carbohydrates	https://reactome.org/download/current	Phkg1 Aldoa
0.129926	2	237	3.4846	SLC-mediated transmembrane transport	https://reactome.org/download/current	Bsg Slc22a12
0.148681	2	261	3.16417	Signaling by WNT	https://reactome.org/download/current	Ubc Ubb
0.154783	2	269	3.07007	Axon guidance	https://reactome.org/download/current	Ubc Ubb
0.155275	2	270	3.0587	Asparagine N-linked glycosylation	https://reactome.org/download/current	Ubc Ubb
0.0132902	2	20	41.2925	WP460 Blood Clotting Cascade	http://www.wikipathways.org/instance/WP460_r71727	Fgg Plg
0.0132902	2	19	43.4657	WP1 Statin Pathway	http://www.wikipathways.org/instance/WP1_r107192	Apoa4 Apoa1
0.0370154	2	41	20.1427	WP150 DNA Replication	http://www.wikipathways.org/instance/WP150_r107197	Ubc Orc4
0.0441366	2	52	15.8817	WP519 Proteasome Degradation	http://www.wikipathways.org/instance/WP519_r95796	Psmc3 Ubb
0.0825109	2	81	10.1957	WP2316 PPAR signaling pathway	http://www.wikipathways.org/instance/WP2316_r106870	Ubc Apoa1
0.182745	1	20	20.6462	Arginine biosynthesis	http://www.genome.jp/kegg-bin/show_pathway?mmu00220	Nos2
0.0144242	1	3	137.642	TP53 regulates transcription of several additional cell death genes whose specific roles in p53-dependent apoptosis remain uncertain	https://reactome.org/download/current	Rabggta
0.0144242	1	3	137.642	HDL clearance	https://reactome.org/download/current	Apoa1
0.0185661	1	4	103.231	Organic anion transport	https://reactome.org/download/current	Slc22a12
0.0220211	1	5	82.5849	Regulation of cholesterol biosynthesis by SREBP SREBF	https://reactome.org/download/current	Ran
0.0220211	1	5	82.5849	Scavenging by Class B Receptors	https://reactome.org/download/current	Apoa1
0.0242957	1	6	68.8208	Proton-coupled monocarboxylate transport	https://reactome.org/download/current	Bsg
0.0242957	1	6	68.8208	Signaling by NODAL	https://reactome.org/download/current	Drap1
0.0242957	1	6	68.8208	Assembly of the ORC complex at the origin of replication	https://reactome.org/download/current	Orc4
0.027049	1	7	58.9892	HDL assembly	https://reactome.org/download/current	Apoa1
0.027049	1	7	58.9892	Vitamin D calciferol metabolism	https://reactome.org/download/current	Gc
0.0302897	1	8	51.6156	TRAF6 mediated IRF7 activation in TLR7/8 or 9 signaling	https://reactome.org/download/current	Irak4
0.0328752	1	9	45.8805	HDL remodeling	https://reactome.org/download/current	Apoa1
0.0359187	1	10	41.2925	Association of TriC/CCT with target proteins during biosynthesis	https://reactome.org/download/current	Cct5
0.0359187	1	10	41.2925	Scavenging by Class A Receptors	https://reactome.org/download/current	Apoa1
0.0387642	1	11	37.5386	CDC6 association with the ORC:origin complex	https://reactome.org/download/current	Orc4
0.0444027	1	13	31.7634	Signaling by Activin	https://reactome.org/download/current	Drap1
0.0444027	1	13	31.7634	Dissolution of Fibrin Clot	https://reactome.org/download/current	Plg
0.0466009	1	14	29.4946	Organic cation/anion/zwitterion transport	https://reactome.org/download/current	Slc22a12
0.0466009	1	14	29.4946	Glycogen breakdown glycogenolysis	https://reactome.org/download/current	Phkg1
0.0466009	1	14	29.4946	Nitric oxide stimulates guanylate cyclase	https://reactome.org/download/current	Nos2
0.0466009	1	14	29.4946	TP53 Regulates Transcription of Cell Death Genes	https://reactome.org/download/current	Rabggta
0.0491873	1	15	27.5283	GRB2:SOS provides linkage to MAPK signaling for Integrins	https://reactome.org/download/current	Fgg
0.0491873	1	15	27.5283	P130Cas linkage to MAPK signaling for integrins	https://reactome.org/download/current	Fgg
0.0548624	1	17	24.2897	ABC transporters in lipid homeostasis	https://reactome.org/download/current	Apoa1
0.0572474	1	18	22.9403	Regulation of TLR by endogenous ligand	https://reactome.org/download/current	Fgg
0.0654614	1	21	19.6631	Common Pathway of Fibrin Clot Formation	https://reactome.org/download/current	Fgg
0.068038	1	22	18.7693	Glycogen metabolism	https://reactome.org/download/current	Phkg1
0.0704153	1	23	17.9532	BBSome-mediated cargo-targeting to cilium	https://reactome.org/download/current	Cct5
0.0726433	1	24	17.2052	Basigin interactions	https://reactome.org/download/current	Bsg
0.0782616	1	26	15.8817	RNA Pol II CTD phosphorylation and interaction with CE	https://reactome.org/download/current	Polr2i
0.0822499	1	28	14.7473	Pyruvate metabolism	https://reactome.org/download/current	Bsg
0.0822499	1	28	14.7473	MRNA Capping	https://reactome.org/download/current	Polr2i
0.0822499	1	28	14.7473	Integrin alphaIIb beta3 signaling	https://reactome.org/download/current	Fgg
0.0822499	1	28	14.7473	Integrin signaling	https://reactome.org/download/current	Fgg
0.0822499	1	28	14.7473	Gluconeogenesis	https://reactome.org/download/current	Aldoa
0.0845603	1	29	14.2388	Plasma lipoprotein clearance	https://reactome.org/download/current	Apoa1
0.088535	1	31	13.3201	Activation of the pre-replicative complex	https://reactome.org/download/current	Orc4
0.088535	1	31	13.3201	Formation of the Early Elongation Complex	https://reactome.org/download/current	Polr2i
0.088535	1	31	13.3201	ROS and RNS production in phagocytes	https://reactome.org/download/current	Nos2
0.0991887	1	35	11.7978	Neurexins and neuroligins	https://reactome.org/download/current	Lrrtm2
0.101595	1	36	11.4701	Activation of ATR in response to replication stress	https://reactome.org/download/current	Orc4
0.106345	1	38	10.8664	Platelet Aggregation Plug Formation	https://reactome.org/download/current	Fgg
0.106345	1	38	10.8664	Formation of Fibrin Clot Clotting Cascade	https://reactome.org/download/current	Fgg
0.108365	1	39	10.5878	Cooperation of PDCL PhLP1 and TRiC/CCT in G-protein beta folding	https://reactome.org/download/current	Cct5
0.108365	1	39	10.5878	MAP2K and MAPK activation	https://reactome.org/download/current	Fgg
0.110355	1	40	10.3231	Chaperonin-mediated protein folding	https://reactome.org/download/current	Cct5
0.110355	1	40	10.3231	Protein folding	https://reactome.org/download/current	Cct5
0.115259	1	42	9.83154	TP53 Regulates Transcription of DNA Repair Genes	https://reactome.org/download/current	Polr2i
0.123455	1	46	8.97662	RNA Polymerase II Promoter Escape	https://reactome.org/download/current	Polr2i
0.123455	1	46	8.97662	RNA Polymerase II Transcription Pre-Initiation And Promoter Opening	https://reactome.org/download/current	Polr2i
0.123455	1	46	8.97662	RNA Polymerase II Transcription Initiation	https://reactome.org/download/current	Polr2i
0.123455	1	46	8.97662	RNA Polymerase II Transcription Initiation And Promoter Clearance	https://reactome.org/download/current	Polr2i
0.129913	1	49	8.42703	Activation of Matrix Metalloproteinases	https://reactome.org/download/current	Plg
0.129913	1	49	8.42703	Cargo trafficking to the periciliary membrane	https://reactome.org/download/current	Cct5
0.131275	1	50	8.25849	Pyruvate metabolism and Citric Acid TCA cycle	https://reactome.org/download/current	Bsg
0.131275	1	50	8.25849	Glucose metabolism	https://reactome.org/download/current	Aldoa
0.13582	1	52	7.94086	MRNA Splicing-Minor Pathway	https://reactome.org/download/current	Polr2i
0.139522	1	54	7.64675	Complex I biogenesis	https://reactome.org/download/current	Ndufa13
0.139522	1	54	7.64675	Formation of RNA Pol II elongation complex	https://reactome.org/download/current	Polr2i
0.139522	1	54	7.64675	RNA Polymerase II Transcription Elongation	https://reactome.org/download/current	Polr2i
0.143946	1	56	7.37365	Signaling by PDGF	https://reactome.org/download/current	Plg
0.150282	1	59	6.99872	Respiratory electron transport	https://reactome.org/download/current	Ndufa13
0.157957	1	63	6.55436	RAB geranylgeranylation	https://reactome.org/download/current	Rabggta
0.173128	1	70	5.89892	Protein-protein interactions at synapses	https://reactome.org/download/current	Lrrtm2
0.18787	1	77	5.36266	Platelet homeostasis	https://reactome.org/download/current	Nos2
0.18787	1	77	5.36266	RNA Polymerase II Pre-transcription Events	https://reactome.org/download/current	Polr2i
0.18957	1	78	5.2939	Scavenging of heme from plasma	https://reactome.org/download/current	Apoa1
0.199471	1	83	4.97499	Recruitment of mitotic centrosome proteins and complexes	https://reactome.org/download/current	Mzt2
0.199471	1	83	4.97499	Centrosome maturation	https://reactome.org/download/current	Mzt2
0.18214	1	33	12.5129	WP88 Toll Like Receptor signaling	http://www.wikipathways.org/instance/WP88_r80116	Irak4
0.18214	1	37	11.1601	WP37 IL-1 Signaling Pathway	http://www.wikipathways.org/instance/WP37_r97052	Irak4
0.18214	1	33	12.5129	WP1253 Type II interferon signaling (IFNG)	http://www.wikipathways.org/instance/WP1253_r71753	Nos2
0.18214	1	33	12.5129	WP317 Glycogen Metabolism	http://www.wikipathways.org/instance/WP317_r106876	Phkg1
0.18214	1	41	10.0713	WP567 Eukaryotic Transcription Initiation	http://www.wikipathways.org/instance/WP567_r89957	Polr2i
0.18214	1	39	10.5878	WP3638 Parkinsons Disease Pathway	http://www.wikipathways.org/instance/WP3638_r107203	Ubb
0.18214	1	29	14.2388	WP441 Matrix Metalloproteinases	http://www.wikipathways.org/instance/WP441_r69114	Bsg
0.192525	1	47	8.78563	WP2910 Mecp2 and Associated Rett Syndrome	http://www.wikipathways.org/instance/WP2910_r107202	Hnrnph1
0.194073	1	51	8.09656	WP157 Glycolysis and Gluconeogenesis	http://www.wikipathways.org/instance/WP157_r106856	Aldoa

## Sheet: CDvMDWD
Enrichment FDR	nGenes	Pathway Genes	Fold Enrichment	Pathway	URL	Genes
0.104943	8	1685	2.96872	Metabolism of proteins	https://reactome.org/download/current	Ubc Ndc1 Apoa1 Fgg Spcs2 Rpl36 H4c1 Rps28
0.104943	5	632	4.94688	Transport of small molecules	https://reactome.org/download/current	Ubc Apoa4 Apoa1 Slc24a1 Slc22a12
0.114817	5	1321	2.36671	Post-translational protein modification	https://reactome.org/download/current	Ubc Ndc1 Apoa1 Fgg H4c1
0.16141	5	1696	1.84341	Metabolism	https://reactome.org/download/current	Apoa4 Apoa1 Gc Cyp3a11 Selenoi
0.104943	4	539	4.64034	Metabolism of RNA	https://reactome.org/download/current	Ubc Ndc1 Rpl36 Rps28
0.136431	4	1043	2.39803	GPCR downstream signalling	https://reactome.org/download/current	Apoa4 Apoa1 Gucy2f Olfr1034
0.141681	4	1063	2.35291	Signaling by GPCR	https://reactome.org/download/current	Apoa4 Apoa1 Gucy2f Olfr1034
0.0457097	3	93	20.1705	Visual phototransduction	https://reactome.org/download/current	Apoa4 Apoa1 Gucy2f
0.104943	3	376	4.98898	G alpha i signalling events	https://reactome.org/download/current	Apoa4 Apoa1 Gucy2f
0.104943	3	351	5.34432	Cellular responses to stress	https://reactome.org/download/current	Ubc Ndc1 H4c1
0.104943	3	429	4.37263	Cellular responses to external stimuli	https://reactome.org/download/current	Ubc Ndc1 H4c1
0.104943	3	348	5.39039	M Phase	https://reactome.org/download/current	Ubc Ndc1 H4c1
0.108557	3	512	3.66378	Cell Cycle Mitotic	https://reactome.org/download/current	Ubc Ndc1 H4c1
0.117238	3	573	3.27375	Cell Cycle	https://reactome.org/download/current	Ubc Ndc1 H4c1
0.125905	3	608	3.08529	Hemostasis	https://reactome.org/download/current	Nos2 Apoa1 Fgg
0.00542991	2	19	65.8195	WP1 Statin Pathway	http://www.wikipathways.org/instance/WP1_r107192	Apoa4 Apoa1
0.023015	2	10	125.057	Chylomicron assembly	https://reactome.org/download/current	Apoa4 Apoa1
0.023015	2	10	125.057	Chylomicron remodeling	https://reactome.org/download/current	Apoa4 Apoa1
0.0306178	2	27	46.3175	Phototransduction	http://www.genome.jp/kegg-bin/show_pathway?mmu04744	Slc24a1 Gucy2f
0.0306178	2	24	52.1071	Vitamin digestion and absorption	http://www.genome.jp/kegg-bin/show_pathway?mmu04977	Apoa4 Apoa1
0.0353708	2	85	14.7126	WP163 Cytoplasmic Ribosomal Proteins	http://www.wikipathways.org/instance/WP163_r78425	Rpl36 Rps28
0.0353708	2	81	15.4392	WP2316 PPAR signaling pathway	http://www.wikipathways.org/instance/WP2316_r106870	Ubc Apoa1
0.0457097	2	18	69.4762	Plasma lipoprotein assembly	https://reactome.org/download/current	Apoa4 Apoa1
0.0493226	2	42	29.7755	Fat digestion and absorption	http://www.genome.jp/kegg-bin/show_pathway?mmu04975	Apoa4 Apoa1
0.0501725	2	49	25.5219	Cholesterol metabolism	http://www.genome.jp/kegg-bin/show_pathway?mmu04979	Apoa4 Apoa1
0.0604555	2	25	50.0229	Plasma lipoprotein remodeling	https://reactome.org/download/current	Apoa4 Apoa1
0.0998075	2	89	14.0514	PPAR signaling pathway	http://www.genome.jp/kegg-bin/show_pathway?mmu03320	Ubc Apoa1
0.0998075	2	93	13.447	Small cell lung cancer	http://www.genome.jp/kegg-bin/show_pathway?mmu05222	Gadd45b Nos2
0.104943	2	112	11.1658	G2/M Checkpoints	https://reactome.org/download/current	Ubc H4c1
0.104943	2	125	10.0046	Platelet degranulation	https://reactome.org/download/current	Apoa1 Fgg
0.104943	2	130	9.61978	Response to elevated platelet cytosolic Ca2+	https://reactome.org/download/current	Apoa1 Fgg
0.104943	2	111	11.2664	Oxidative Stress Induced Senescence	https://reactome.org/download/current	Ubc H4c1
0.104943	2	174	7.18719	Cellular Senescence	https://reactome.org/download/current	Ubc H4c1
0.104943	2	168	7.44388	SUMOylation	https://reactome.org/download/current	Ndc1 H4c1
0.104943	2	162	7.71958	SUMO E3 ligases SUMOylate target proteins	https://reactome.org/download/current	Ndc1 H4c1
0.104943	2	156	8.01648	Transcriptional regulation by RUNX1	https://reactome.org/download/current	Ubc H4c1
0.104943	2	181	6.90923	TCF dependent signaling in response to WNT	https://reactome.org/download/current	Ubc H4c1
0.104943	2	118	10.5981	Regulation of Insulin-like Growth Factor IGF transport and uptake by Insulin-like Growth Factor Binding Proteins IGFBPs	https://reactome.org/download/current	Apoa1 Fgg
0.104943	2	112	11.1658	Post-translational protein phosphorylation	https://reactome.org/download/current	Apoa1 Fgg
0.104943	2	139	8.99692	Toll-like Receptor Cascades	https://reactome.org/download/current	Ubc Fgg
0.104943	2	181	6.90923	Major pathway of rRNA processing in the nucleolus and cytosol	https://reactome.org/download/current	Rpl36 Rps28
0.104943	2	181	6.90923	RRNA processing	https://reactome.org/download/current	Rpl36 Rps28
0.104943	2	181	6.90923	RRNA processing in the nucleus and cytosol	https://reactome.org/download/current	Rpl36 Rps28
0.104943	2	114	10.9699	L13a-mediated translational silencing of Ceruloplasmin expression	https://reactome.org/download/current	Rpl36 Rps28
0.104943	2	96	13.0268	SRP-dependent cotranslational protein targeting to membrane	https://reactome.org/download/current	Rpl36 Rps28
0.104943	2	122	10.2506	Eukaryotic Translation Initiation	https://reactome.org/download/current	Rpl36 Rps28
0.104943	2	104	12.0247	Formation of a pool of free 40S subunits	https://reactome.org/download/current	Rpl36 Rps28
0.104943	2	115	10.8745	GTP hydrolysis and joining of the 60S ribosomal subunit	https://reactome.org/download/current	Rpl36 Rps28
0.104943	2	122	10.2506	Cap-dependent Translation Initiation	https://reactome.org/download/current	Rpl36 Rps28
0.104943	2	118	10.5981	Nonsense-Mediated Decay NMD	https://reactome.org/download/current	Rpl36 Rps28
0.104943	2	97	12.8925	Nonsense Mediated Decay NMD independent of the Exon Junction Complex EJC	https://reactome.org/download/current	Rpl36 Rps28
0.104943	2	118	10.5981	Nonsense Mediated Decay NMD enhanced by the Exon Junction Complex EJC	https://reactome.org/download/current	Rpl36 Rps28
0.104943	2	168	7.44388	DNA Double-Strand Break Repair	https://reactome.org/download/current	Ubc H4c1
0.104943	2	139	8.99692	Homology Directed Repair	https://reactome.org/download/current	Ubc H4c1
0.104943	2	133	9.40279	HDR through Homologous Recombination HRR or Single Strand Annealing SSA	https://reactome.org/download/current	Ubc H4c1
0.104943	2	99	12.632	Processing of DNA double-strand break ends	https://reactome.org/download/current	Ubc H4c1
0.104943	2	106	11.7978	Protein localization	https://reactome.org/download/current	Ubc Nos2
0.104943	2	101	12.3819	Senescence-Associated Secretory Phenotype SASP	https://reactome.org/download/current	Ubc H4c1
0.104943	2	182	6.87127	Metabolism of vitamins and cofactors	https://reactome.org/download/current	Apoa4 Apoa1
0.104943	2	135	9.26349	Mitotic Prophase	https://reactome.org/download/current	Ndc1 H4c1
0.104943	2	59	21.1961	Plasma lipoprotein assembly remodeling and clearance	https://reactome.org/download/current	Apoa4 Apoa1
0.104943	2	78	16.033	Recruitment and ATM-mediated phosphorylation of repair and signaling proteins at DNA double strand breaks	https://reactome.org/download/current	Ubc H4c1
0.104943	2	80	15.6321	DNA Double Strand Break Response	https://reactome.org/download/current	Ubc H4c1
0.104943	2	66	18.9481	Peroxisomal protein import	https://reactome.org/download/current	Ubc Nos2
0.104943	2	48	26.0536	Metabolism of fat-soluble vitamins	https://reactome.org/download/current	Apoa4 Apoa1
0.104943	2	43	29.0831	Retinoid metabolism and transport	https://reactome.org/download/current	Apoa4 Apoa1
0.104943	2	57	21.9398	ABC-family proteins mediated transport	https://reactome.org/download/current	Ubc Apoa1
0.107435	2	193	6.47964	RAF/MAP kinase cascade	https://reactome.org/download/current	Ubc Fgg
0.108557	2	224	5.58291	Other interleukin signaling	https://reactome.org/download/current	Ubc Fgg
0.108557	2	223	5.60794	MAPK family signaling cascades	https://reactome.org/download/current	Ubc Fgg
0.108557	2	199	6.28428	MAPK1/MAPK3 signaling	https://reactome.org/download/current	Ubc Fgg
0.108557	2	207	6.04141	FLT3 Signaling	https://reactome.org/download/current	Ubc Fgg
0.110535	2	232	5.39039	Translation	https://reactome.org/download/current	Rpl36 Rps28
0.112158	2	236	5.29903	Cell Cycle Checkpoints	https://reactome.org/download/current	Ubc H4c1
0.112445	2	237	5.27667	SLC-mediated transmembrane transport	https://reactome.org/download/current	Slc24a1 Slc22a12
0.117255	2	257	4.86604	Platelet activation signaling and aggregation	https://reactome.org/download/current	Apoa1 Fgg
0.11916	2	261	4.79146	Signaling by WNT	https://reactome.org/download/current	Ubc H4c1
0.148286	2	333	3.75547	DNA Repair	https://reactome.org/download/current	Ubc H4c1
0.16141	2	396	3.15801	Signaling by Interleukins	https://reactome.org/download/current	Ubc Fgg
0.164982	2	130	9.61978	Ribosome	http://www.genome.jp/kegg-bin/show_pathway?mmu03010	Rpl36 Rps28
0.0998075	1	6	104.214	Phosphonate and phosphinate metabolism	http://www.genome.jp/kegg-bin/show_pathway?mmu00440	Selenoi
0.102432	1	20	31.2643	WP460 Blood Clotting Cascade	http://www.wikipathways.org/instance/WP460_r71727	Fgg
0.104943	1	10	62.5286	Degradation of AXIN	https://reactome.org/download/current	Ubc
0.104943	1	14	44.6633	Organic cation/anion/zwitterion transport	https://reactome.org/download/current	Slc22a12
0.104943	1	15	41.6857	Synthesis secretion and deacylation of Ghrelin	https://reactome.org/download/current	Spcs2
0.104943	1	19	32.9098	P53-Dependent G1 DNA Damage Response	https://reactome.org/download/current	Ubc
0.104943	1	19	32.9098	P53-Dependent G1/S DNA damage checkpoint	https://reactome.org/download/current	Ubc
0.104943	1	22	28.4221	G1/S DNA Damage Checkpoints	https://reactome.org/download/current	Ubc
0.104943	1	20	31.2643	Transcriptional regulation by RUNX2	https://reactome.org/download/current	Ubc
0.104943	1	12	52.1071	AUF1 hnRNP D0 binds and destabilizes mRNA	https://reactome.org/download/current	Ubc
0.104943	1	19	32.9098	Signaling by NOTCH1	https://reactome.org/download/current	Ubc
0.104943	1	16	39.0804	Translesion synthesis by REV1	https://reactome.org/download/current	Ubc
0.104943	1	19	32.9098	Translesion Synthesis by POLH	https://reactome.org/download/current	Ubc
0.104943	1	17	36.7815	Translesion synthesis by POLK	https://reactome.org/download/current	Ubc
0.104943	1	17	36.7815	Translesion synthesis by POLI	https://reactome.org/download/current	Ubc
0.104943	1	23	27.1863	Gap-filling DNA repair synthesis and ligation in GG-NER	https://reactome.org/download/current	Ubc
0.104943	1	20	31.2643	RIPK1-mediated regulated necrosis	https://reactome.org/download/current	Ubc
0.104943	1	20	31.2643	Regulated Necrosis	https://reactome.org/download/current	Ubc
0.104943	1	18	34.7381	Regulation of necroptotic cell death	https://reactome.org/download/current	Ubc
0.104943	1	13	48.0989	Sodium/Calcium exchangers	https://reactome.org/download/current	Slc24a1
0.104943	1	23	27.1863	APC/C:Cdc20 mediated degradation of Securin	https://reactome.org/download/current	Ubc
0.104943	1	10	62.5286	PTK6 Regulates RTKs and Their Effectors AKT1 and DOK1	https://reactome.org/download/current	Ubc
0.104943	1	15	41.6857	GRB2:SOS provides linkage to MAPK signaling for Integrins	https://reactome.org/download/current	Fgg
0.104943	1	15	41.6857	P130Cas linkage to MAPK signaling for integrins	https://reactome.org/download/current	Fgg
0.104943	1	23	27.1863	RUNX1 regulates transcription of genes involved in differentiation of HSCs	https://reactome.org/download/current	Ubc
0.104943	1	19	32.9098	SCFSkp2-mediated degradation of p27/p21	https://reactome.org/download/current	Ubc
0.104943	1	23	27.1863	Cyclin E associated events during G1/S transition	https://reactome.org/download/current	Ubc
0.104943	1	15	41.6857	Spry regulation of FGF signaling	https://reactome.org/download/current	Ubc
0.104943	1	17	36.7815	Downregulation of TGF-beta receptor signaling	https://reactome.org/download/current	Ubc
0.104943	1	23	27.1863	TGF-beta receptor signaling activates SMADs	https://reactome.org/download/current	Ubc
0.104943	1	16	39.0804	TGF-beta receptor signaling in EMT epithelial to mesenchymal transition	https://reactome.org/download/current	Ubc
0.104943	1	13	48.0989	Regulation of RUNX3 expression and activity	https://reactome.org/download/current	Ubc
0.104943	1	19	32.9098	Hedgehog ligand biogenesis	https://reactome.org/download/current	Ubc
0.104943	1	11	56.8442	Activated NOTCH1 Transmits Signal to the Nucleus	https://reactome.org/download/current	Ubc
0.104943	1	20	31.2643	Signaling by NOTCH3	https://reactome.org/download/current	Ubc
0.104943	1	20	31.2643	NOTCH3 Activation and Transmission of Signal to the Nucleus	https://reactome.org/download/current	Ubc
0.104943	1	5	125.057	Scavenging by Class B Receptors	https://reactome.org/download/current	Apoa1
0.104943	1	18	34.7381	Regulation of TLR by endogenous ligand	https://reactome.org/download/current	Fgg
0.104943	1	14	44.6633	Dectin-1 mediated noncanonical NF-kB signaling	https://reactome.org/download/current	Ubc
0.104943	1	14	44.6633	NIK-->noncanonical NF-kB signaling	https://reactome.org/download/current	Ubc
0.104943	1	23	27.1863	Pink/Parkin Mediated Mitophagy	https://reactome.org/download/current	Ubc
0.104943	1	10	62.5286	Scavenging by Class A Receptors	https://reactome.org/download/current	Apoa1
0.104943	1	9	69.4762	HDL remodeling	https://reactome.org/download/current	Apoa1
0.104943	1	14	44.6633	Regulation of innate immune responses to cytosolic DNA	https://reactome.org/download/current	Ubc
0.104943	1	14	44.6633	Negative regulators of DDX58/IFIH1 signaling	https://reactome.org/download/current	Ubc
0.104943	1	18	34.7381	Activation of IRF3/IRF7 mediated by TBK1/IKK epsilon	https://reactome.org/download/current	Ubc
0.104943	1	21	29.7755	Negative regulation of MET activity	https://reactome.org/download/current	Ubc
0.104943	1	13	48.0989	Degradation of DVL	https://reactome.org/download/current	Ubc
0.104943	1	23	27.1863	Regulation of signaling by CBL	https://reactome.org/download/current	Ubc
0.104943	1	15	41.6857	NRIF signals cell death from the nucleus	https://reactome.org/download/current	Ubc
0.104943	1	17	36.7815	ABC transporters in lipid homeostasis	https://reactome.org/download/current	Apoa1
0.104943	1	12	52.1071	Josephin domain DUBs	https://reactome.org/download/current	Ubc
0.104943	1	16	39.0804	N-glycan trimming in the ER and Calnexin/Calreticulin cycle	https://reactome.org/download/current	Ubc
0.104943	1	8	78.1607	Calnexin/calreticulin cycle	https://reactome.org/download/current	Ubc
0.104943	1	21	29.7755	Activation of NF-kappaB in B cells	https://reactome.org/download/current	Ubc
0.104943	1	14	44.6633	MAP3K8 TPL2-dependent MAPK1/3 activation	https://reactome.org/download/current	Ubc
0.104943	1	21	29.7755	IKK complex recruitment mediated by RIP1	https://reactome.org/download/current	Ubc
0.104943	1	22	28.4221	Oxygen-dependent proline hydroxylation of Hypoxia-inducible Factor Alpha	https://reactome.org/download/current	Ubc
0.104943	1	22	28.4221	Signaling by ROBO receptors	https://reactome.org/download/current	Ubc
0.104943	1	9	69.4762	GLI3 is processed to GLI3R by the proteasome	https://reactome.org/download/current	Ubc
0.104943	1	7	89.3265	HDL assembly	https://reactome.org/download/current	Apoa1
0.104943	1	17	36.7815	Aflatoxin activation and detoxification	https://reactome.org/download/current	Cyp3a11
0.104943	1	14	44.6633	Nitric oxide stimulates guanylate cyclase	https://reactome.org/download/current	Nos2
0.104943	1	18	34.7381	Asymmetric localization of PCP proteins	https://reactome.org/download/current	Ubc
0.104943	1	15	41.6857	Regulation of TP53 Activity through Methylation	https://reactome.org/download/current	Ubc
0.104943	1	7	89.3265	Vitamin D calciferol metabolism	https://reactome.org/download/current	Gc
0.104943	1	7	89.3265	Ubiquitin-dependent degradation of Cyclin D	https://reactome.org/download/current	Ubc
0.104943	1	10	62.5286	Downregulation of ERBB4 signaling	https://reactome.org/download/current	Ubc
0.104943	1	10	62.5286	Downregulation of ERBB2:ERBB3 signaling	https://reactome.org/download/current	Ubc
0.104943	1	16	39.0804	P75NTR signals via NF-kB	https://reactome.org/download/current	Ubc
0.104943	1	13	48.0989	P75NTR recruits signalling complexes	https://reactome.org/download/current	Ubc
0.104943	1	13	48.0989	NF-kB is activated and signals survival	https://reactome.org/download/current	Ubc
0.104943	1	22	28.4221	Downregulation of SMAD2/3:SMAD4 transcriptional activity	https://reactome.org/download/current	Ubc
0.104943	1	12	52.1071	Oncogene Induced Senescence	https://reactome.org/download/current	Ubc
0.104943	1	8	78.1607	Autodegradation of the E3 ubiquitin ligase COP1	https://reactome.org/download/current	Ubc
0.104943	1	22	28.4221	Regulation of FZD by ubiquitination	https://reactome.org/download/current	Ubc
0.104943	1	9	69.4762	Degradation of GLI1 by the proteasome	https://reactome.org/download/current	Ubc
0.104943	1	11	56.8442	Stabilization of p53	https://reactome.org/download/current	Ubc
0.104943	1	8	78.1607	Ubiquitin Mediated Degradation of Phosphorylated Cdc25A	https://reactome.org/download/current	Ubc
0.104943	1	8	78.1607	P53-Independent DNA Damage Response	https://reactome.org/download/current	Ubc
0.104943	1	8	78.1607	P53-Independent G1/S DNA damage checkpoint	https://reactome.org/download/current	Ubc
0.104943	1	11	56.8442	FBXL7 down-regulates AURKA during mitotic entry and in early mitosis	https://reactome.org/download/current	Ubc
0.104943	1	11	56.8442	Regulation of RUNX2 expression and activity	https://reactome.org/download/current	Ubc
0.104943	1	9	69.4762	Regulation of PTEN localization	https://reactome.org/download/current	Ubc
0.104943	1	23	27.1863	Regulation of PTEN stability and activity	https://reactome.org/download/current	Ubc
0.104943	1	5	125.057	ER Quality Control Compartment ERQC	https://reactome.org/download/current	Ubc
0.104943	1	8	78.1607	Regulation of expression of SLITs and ROBOs	https://reactome.org/download/current	Ubc
0.104943	1	11	56.8442	IRAK2 mediated activation of TAK1 complex	https://reactome.org/download/current	Ubc
0.104943	1	17	36.7815	TRAF6-mediated induction of TAK1 complex within TLR4 complex	https://reactome.org/download/current	Ubc
0.104943	1	16	39.0804	IRAK2 mediated activation of TAK1 complex upon TLR7/8 or 9 stimulation	https://reactome.org/download/current	Ubc
0.104943	1	12	52.1071	Synthesis of PE	https://reactome.org/download/current	Selenoi
0.104943	1	21	29.7755	Common Pathway of Fibrin Clot Formation	https://reactome.org/download/current	Fgg
0.104943	1	4	156.321	Organic anion transport	https://reactome.org/download/current	Slc22a12
0.104943	1	3	208.429	HDL clearance	https://reactome.org/download/current	Apoa1
0.107173	1	24	26.0536	APC/C:Cdc20 mediated degradation of Cyclin B	https://reactome.org/download/current	Ubc
0.107173	1	24	26.0536	Cyclin A:Cdk2-associated events at S phase entry	https://reactome.org/download/current	Ubc
0.107173	1	24	26.0536	Regulation of RAS by GAPs	https://reactome.org/download/current	Ubc
0.108557	1	32	19.5402	Negative regulation of FGFR1 signaling	https://reactome.org/download/current	Ubc
0.108557	1	29	21.5616	Negative regulation of FGFR3 signaling	https://reactome.org/download/current	Ubc
0.108557	1	31	20.1705	Negative regulation of FGFR4 signaling	https://reactome.org/download/current	Ubc
0.108557	1	31	20.1705	Negative regulation of MAPK pathway	https://reactome.org/download/current	Ubc
0.108557	1	32	19.5402	Deactivation of the beta-catenin transactivating complex	https://reactome.org/download/current	Ubc
0.108557	1	31	20.1705	Recognition of DNA damage by PCNA-containing replication complex	https://reactome.org/download/current	Ubc
0.108557	1	32	19.5402	The phototransduction cascade	https://reactome.org/download/current	Gucy2f
0.108557	1	31	20.1705	Inactivation recovery and regulation of the phototransduction cascade	https://reactome.org/download/current	Gucy2f
0.108557	1	25	25.0114	SMAD2/SMAD3:SMAD4 heterotrimer regulates transcription	https://reactome.org/download/current	Ubc
0.108557	1	28	22.3316	APC/C:Cdh1 mediated degradation of Cdc20 and other APC/C:Cdh1 targeted proteins in late mitosis/early G1	https://reactome.org/download/current	Ubc
0.108557	1	28	22.3316	Cdc20:Phospho-APC/C mediated degradation of Cyclin A	https://reactome.org/download/current	Ubc
0.108557	1	32	19.5402	APC/C:Cdc20 mediated degradation of mitotic proteins	https://reactome.org/download/current	Ubc
0.108557	1	32	19.5402	Activation of APC/C and APC/C:Cdc20 mediated degradation of mitotic proteins	https://reactome.org/download/current	Ubc
0.108557	1	27	23.1587	APC-Cdc20 mediated degradation of Nek2A	https://reactome.org/download/current	Ubc
0.108557	1	30	20.8429	APC:Cdc20 mediated degradation of cell cycle proteins prior to satisfation of the cell cycle checkpoint	https://reactome.org/download/current	Ubc
0.108557	1	28	22.3316	CDK-mediated phosphorylation and removal of Cdc6	https://reactome.org/download/current	Ubc
0.108557	1	31	20.1705	Synthesis of active ubiquitinroles of E1 and E2 enzymes	https://reactome.org/download/current	Ubc
0.108557	1	31	20.1705	The role of GTSE1 in G2/M progression after G2 checkpoint	https://reactome.org/download/current	Ubc
0.108557	1	28	22.3316	Integrin alphaIIb beta3 signaling	https://reactome.org/download/current	Fgg
0.108557	1	29	21.5616	Regulation of TP53 Degradation	https://reactome.org/download/current	Ubc
0.108557	1	29	21.5616	Regulation of TP53 Expression and Degradation	https://reactome.org/download/current	Ubc
0.108557	1	28	22.3316	Integrin signaling	https://reactome.org/download/current	Fgg
0.108557	1	31	20.1705	ROS and RNS production in phagocytes	https://reactome.org/download/current	Nos2
0.108557	1	30	20.8429	MAPK6/MAPK4 signaling	https://reactome.org/download/current	Ubc
0.108557	1	32	19.5402	Nuclear Pore Complex NPC Disassembly	https://reactome.org/download/current	Ndc1
0.108557	1	29	21.5616	Plasma lipoprotein clearance	https://reactome.org/download/current	Apoa1
0.108557	1	32	19.5402	Cytosolic sensors of pathogen-associated DNA	https://reactome.org/download/current	Ubc
0.108557	1	27	23.1587	Orc1 removal from chromatin	https://reactome.org/download/current	Ubc
0.108557	1	27	23.1587	Mitophagy	https://reactome.org/download/current	Ubc
0.108557	1	31	20.1705	DDX58/IFIH1-mediated induction of interferon-alpha/beta	https://reactome.org/download/current	Ubc
0.108557	1	31	20.1705	EGFR downregulation	https://reactome.org/download/current	Ubc
0.108557	1	30	20.8429	Signaling by ERBB4	https://reactome.org/download/current	Ubc
0.108557	1	31	20.1705	TAK1 activates NFkB by phosphorylation and activation of IKKs complex	https://reactome.org/download/current	Ubc
0.108557	1	30	20.8429	TNFR1-induced NFkappaB signaling pathway	https://reactome.org/download/current	Ubc
0.108557	1	26	24.0495	Cellular response to hypoxia	https://reactome.org/download/current	Ubc
0.108557	1	31	20.1705	Endosomal Sorting Complex Required For Transport ESCRT	https://reactome.org/download/current	Ubc
0.108557	1	26	24.0495	Downregulation of ERBB2 signaling	https://reactome.org/download/current	Ubc
0.108557	1	29	21.5616	Xenobiotics	https://reactome.org/download/current	Cyp3a11
0.108557	1	27	23.1587	Miscellaneous substrates	https://reactome.org/download/current	Cyp3a11
0.109569	1	33	18.9481	Negative regulation of FGFR2 signaling	https://reactome.org/download/current	Ubc
0.109569	1	33	18.9481	Termination of translesion DNA synthesis	https://reactome.org/download/current	Ubc
0.109569	1	33	18.9481	Regulation of TNFR1 signaling	https://reactome.org/download/current	Ubc
0.109569	1	33	18.9481	Ovarian tumor domain proteases	https://reactome.org/download/current	Ubc
0.110535	1	34	18.3908	Downstream signaling events of B Cell Receptor BCR	https://reactome.org/download/current	Ubc
0.110535	1	34	18.3908	NOD1/2 Signaling Pathway	https://reactome.org/download/current	Ubc
0.110535	1	34	18.3908	Downstream TCR signaling	https://reactome.org/download/current	Ubc
0.112158	1	35	17.8653	SUMOylation of chromatin organization proteins	https://reactome.org/download/current	H4c1
0.112158	1	35	17.8653	Degradation of beta-catenin by the destruction complex	https://reactome.org/download/current	Ubc
0.113436	1	36	17.369	Cyclin D associated events in G1	https://reactome.org/download/current	Ubc
0.113436	1	36	17.369	G1 Phase	https://reactome.org/download/current	Ubc
0.114817	1	37	16.8996	Fanconi Anemia Pathway	https://reactome.org/download/current	Ubc
0.114817	1	37	16.8996	Transport of the SLBP independent Mature mRNA	https://reactome.org/download/current	Ndc1
0.115063	1	38	16.4549	Signaling by NOTCH	https://reactome.org/download/current	Ubc
0.115063	1	38	16.4549	Platelet Aggregation Plug Formation	https://reactome.org/download/current	Fgg
0.115063	1	38	16.4549	Hedgehog on state	https://reactome.org/download/current	Ubc
0.115063	1	38	16.4549	Transport of the SLBP Dependant Mature mRNA	https://reactome.org/download/current	Ndc1
0.115063	1	38	16.4549	Formation of Fibrin Clot Clotting Cascade	https://reactome.org/download/current	Fgg
0.115294	1	39	16.033	Signaling by FGFR3	https://reactome.org/download/current	Ubc
0.115294	1	39	16.033	MAP2K and MAPK activation	https://reactome.org/download/current	Fgg
0.115294	1	39	16.033	Transcriptional regulation by RUNX3	https://reactome.org/download/current	Ubc
0.115294	1	39	16.033	Transcriptional activity of SMAD2/SMAD3:SMAD4 heterotrimer	https://reactome.org/download/current	Ubc
0.115294	1	39	16.033	DNA Damage Recognition in GG-NER	https://reactome.org/download/current	Ubc
0.11603	1	40	15.6321	Signaling by FGFR4	https://reactome.org/download/current	Ubc
0.11603	1	40	15.6321	Translesion synthesis by Y family DNA polymerases bypasses lesions on DNA template	https://reactome.org/download/current	Ubc
0.11603	1	40	15.6321	Metalloprotease DUBs	https://reactome.org/download/current	Ubc
0.11603	1	40	15.6321	Interleukin-3 Interleukin-5 and GM-CSF signaling	https://reactome.org/download/current	Ubc
0.117255	1	41	15.2509	Regulation of mRNA stability by proteins that bind AU-rich elements	https://reactome.org/download/current	Ubc
0.11916	1	42	14.8878	Dual Incision in GG-NER	https://reactome.org/download/current	Ubc
0.120641	1	43	14.5415	Formation of Incision Complex in GG-NER	https://reactome.org/download/current	Ubc
0.120641	1	43	14.5415	TNF signaling	https://reactome.org/download/current	Ubc
0.121756	1	44	14.211	Transport of Mature mRNA Derived from an Intronless Transcript	https://reactome.org/download/current	Ndc1
0.121756	1	44	14.211	SUMOylation of DNA replication proteins	https://reactome.org/download/current	Ndc1
0.121756	1	44	14.211	Signaling by ERBB2	https://reactome.org/download/current	Ubc
0.122319	1	45	13.8952	CLEC7A Dectin-1 signaling	https://reactome.org/download/current	Ubc
0.122319	1	45	13.8952	PCP/CE pathway	https://reactome.org/download/current	Ubc
0.122319	1	45	13.8952	Transport of Mature mRNAs Derived from Intronless Transcripts	https://reactome.org/download/current	Ndc1
0.122319	1	45	13.8952	Signaling by EGFR	https://reactome.org/download/current	Ubc
0.124414	1	46	13.5932	Switching of origins to a post-replicative state	https://reactome.org/download/current	Ubc
0.125905	1	48	13.0268	Signaling by FGFR1	https://reactome.org/download/current	Ubc
0.125905	1	48	13.0268	Interleukin-17 signaling	https://reactome.org/download/current	Ubc
0.125905	1	48	13.0268	MAP kinase activation	https://reactome.org/download/current	Ubc
0.125905	1	47	13.304	Nuclear Envelope Breakdown	https://reactome.org/download/current	Ndc1
0.125905	1	48	13.0268	Nucleotide-binding domain leucine rich repeat containing receptor NLR signaling pathways	https://reactome.org/download/current	Ubc
0.125905	1	48	13.0268	HDMs demethylate histones	https://reactome.org/download/current	H4c1
0.127905	1	49	12.7609	DNA Damage Bypass	https://reactome.org/download/current	Ubc
0.129359	1	50	12.5057	Signaling by PTK6	https://reactome.org/download/current	Ubc
0.129359	1	50	12.5057	Signaling by Non-Receptor Tyrosine Kinases	https://reactome.org/download/current	Ubc
0.13356	1	53	11.7978	SnRNP Assembly	https://reactome.org/download/current	Ndc1
0.13356	1	53	11.7978	Metabolism of non-coding RNA	https://reactome.org/download/current	Ndc1
0.13356	1	53	11.7978	Formation of TC-NER Pre-Incision Complex	https://reactome.org/download/current	Ubc
0.13356	1	53	11.7978	E3 ubiquitin ligases ubiquitinate target proteins	https://reactome.org/download/current	Ubc
0.13356	1	53	11.7978	Formation of the ternary complex and subsequently the 43S complex	https://reactome.org/download/current	Rps28
0.13356	1	53	11.7978	Interleukin-1 signaling	https://reactome.org/download/current	Ubc
0.133859	1	33	18.9481	WP1253 Type II interferon signaling (IFNG)	http://www.wikipathways.org/instance/WP1253_r71753	Nos2
0.137302	1	55	11.3688	TNFR2 non-canonical NF-kB pathway	https://reactome.org/download/current	Ubc
0.137739	1	41	15.2509	WP150 DNA Replication	http://www.wikipathways.org/instance/WP150_r107197	Ubc
0.140233	1	49	12.7609	WP108 Selenium metabolism/Selenoproteins	http://www.wikipathways.org/instance/WP108_r97059	Selenoi
0.141522	1	57	10.9699	Regulation of TP53 Activity through Phosphorylation	https://reactome.org/download/current	Ubc
0.141681	1	58	10.7808	G1/S Transition	https://reactome.org/download/current	Ubc
0.141681	1	58	10.7808	Hedgehog 'off' state	https://reactome.org/download/current	Ubc
0.141681	1	58	10.7808	Iron uptake and transport	https://reactome.org/download/current	Ubc
0.144124	1	60	10.4214	Signaling by TGF-beta Receptor Complex	https://reactome.org/download/current	Ubc
0.144124	1	60	10.4214	Translation initiation complex formation	https://reactome.org/download/current	Rps28
0.144124	1	60	10.4214	Ribosomal scanning and start codon recognition	https://reactome.org/download/current	Rps28
0.144124	1	60	10.4214	Packaging Of Telomere Ends	https://reactome.org/download/current	H4c1
0.144769	1	61	10.2506	CDT1 association with the CDC6:ORC:origin complex	https://reactome.org/download/current	Ubc
0.144769	1	61	10.2506	Activation of the mRNA upon binding of the cap-binding complex and eIFs and subsequent binding to 43S	https://reactome.org/download/current	Rps28
0.144769	1	61	10.2506	Recognition and association of DNA glycosylase with site containing an affected purine	https://reactome.org/download/current	H4c1
0.148286	1	65	9.61978	PTEN Regulation	https://reactome.org/download/current	Ubc
0.148286	1	64	9.77009	Peptide hormone metabolism	https://reactome.org/download/current	Spcs2
0.148286	1	63	9.92517	C-type lectin receptors CLRs	https://reactome.org/download/current	Ubc
0.148286	1	65	9.61978	SUMOylation of DNA damage response and repair proteins	https://reactome.org/download/current	Ndc1
0.148286	1	65	9.61978	Dual incision in TC-NER	https://reactome.org/download/current	Ubc
0.148286	1	64	9.77009	Gap-filling DNA repair synthesis and ligation in TC-NER	https://reactome.org/download/current	Ubc
0.148286	1	65	9.61978	Autodegradation of Cdh1 by Cdh1:APC/C	https://reactome.org/download/current	Ubc
0.148286	1	64	9.77009	Cleavage of the damaged purine	https://reactome.org/download/current	H4c1
0.148286	1	64	9.77009	Depurination	https://reactome.org/download/current	H4c1
0.149325	1	66	9.47403	HDR through Homologous Recombination HRR	https://reactome.org/download/current	Ubc
0.149325	1	66	9.47403	NoRC negatively regulates rRNA expression	https://reactome.org/download/current	H4c1
0.150394	1	67	9.33262	Regulation of HSF1-mediated heat shock response	https://reactome.org/download/current	Ndc1
0.150394	1	67	9.33262	Interleukin-1 family signaling	https://reactome.org/download/current	Ubc
0.151444	1	68	9.19538	SIRT1 negatively regulates rRNA expression	https://reactome.org/download/current	H4c1
0.151444	1	68	9.19538	RNA Polymerase I Promoter Opening	https://reactome.org/download/current	H4c1
0.151902	1	69	9.06211	Signaling by FGFR2	https://reactome.org/download/current	Ubc
0.151902	1	70	8.93265	Cell death signalling via NRAGE NRIF and NADE	https://reactome.org/download/current	Ubc
0.151902	1	69	9.06211	PKMTs methylate histone lysines	https://reactome.org/download/current	H4c1
0.151902	1	70	8.93265	Assembly of the pre-replicative complex	https://reactome.org/download/current	Ubc
0.151902	1	70	8.93265	Nonhomologous End-Joining NHEJ	https://reactome.org/download/current	H4c1
0.151902	1	70	8.93265	Activated PKN1 stimulates transcription of AR androgen receptor regulated genes KLK2 and KLK3	https://reactome.org/download/current	H4c1
0.151902	1	69	9.06211	Negative epigenetic regulation of rRNA expression	https://reactome.org/download/current	H4c1
0.152378	1	71	8.80684	HATs acetylate histones	https://reactome.org/download/current	H4c1
0.152378	1	71	8.80684	G2/M DNA damage checkpoint	https://reactome.org/download/current	H4c1
0.152378	1	71	8.80684	Base-Excision Repair AP Site Formation	https://reactome.org/download/current	H4c1
0.153153	1	72	8.68452	TCR signaling	https://reactome.org/download/current	Ubc
0.153153	1	73	8.56556	RMTs methylate histone arginines	https://reactome.org/download/current	H4c1
0.153153	1	74	8.44981	Synthesis of DNA	https://reactome.org/download/current	Ubc
0.153153	1	75	8.33714	MyD88:MALTIRAP cascade initiated on plasma membrane	https://reactome.org/download/current	Ubc
0.153153	1	74	8.44981	Toll Like Receptor 10 TLR10 Cascade	https://reactome.org/download/current	Ubc
0.153153	1	72	8.68452	Toll Like Receptor 3 TLR3 Cascade	https://reactome.org/download/current	Ubc
0.153153	1	74	8.44981	Toll Like Receptor 5 TLR5 Cascade	https://reactome.org/download/current	Ubc
0.153153	1	75	8.33714	Toll Like Receptor TLR1:TLR2 Cascade	https://reactome.org/download/current	Ubc
0.153153	1	75	8.33714	Toll Like Receptor TLR6:TLR2 Cascade	https://reactome.org/download/current	Ubc
0.153153	1	75	8.33714	Toll Like Receptor 2 TLR2 Cascade	https://reactome.org/download/current	Ubc
0.153153	1	74	8.44981	MyD88 cascade initiated on plasma membrane	https://reactome.org/download/current	Ubc
0.153153	1	73	8.56556	Protein ubiquitination	https://reactome.org/download/current	Ubc
0.153153	1	73	8.56556	Cytochrome P450-arranged by substrate type	https://reactome.org/download/current	Cyp3a11
0.153153	1	74	8.44981	Signaling by MET	https://reactome.org/download/current	Ubc
0.154573	1	76	8.22744	Condensation of Prophase Chromosomes	https://reactome.org/download/current	H4c1
0.154978	1	77	8.12059	Integrin cell surface interactions	https://reactome.org/download/current	Fgg
0.154978	1	77	8.12059	Transcription-Coupled Nucleotide Excision Repair TC-NER	https://reactome.org/download/current	Ubc
0.154978	1	77	8.12059	Platelet homeostasis	https://reactome.org/download/current	Nos2
0.155869	1	78	8.01648	PRC2 methylates histones and DNA	https://reactome.org/download/current	H4c1
0.155869	1	78	8.01648	Scavenging of heme from plasma	https://reactome.org/download/current	Apoa1
0.156745	1	79	7.91501	Deposition of new CENPA-containing nucleosomes at the centromere	https://reactome.org/download/current	H4c1
0.156745	1	79	7.91501	Nucleosome assembly	https://reactome.org/download/current	H4c1
0.158106	1	80	7.81607	Transport of Mature mRNA derived from an Intron-Containing Transcript	https://reactome.org/download/current	Ndc1
0.158456	1	81	7.71958	Mitotic G1-G1/S phases	https://reactome.org/download/current	Ubc
0.158456	1	81	7.71958	Transport of bile salts and organic acids metal ions and amine compounds	https://reactome.org/download/current	Slc22a12
0.158456	1	81	7.71958	Transcriptional regulation by small RNAs	https://reactome.org/download/current	H4c1
0.158797	1	82	7.62544	Signaling by FGFR	https://reactome.org/download/current	Ubc
0.158797	1	82	7.62544	Global Genome Nucleotide Excision Repair GG-NER	https://reactome.org/download/current	Ubc
0.158797	1	82	7.62544	Beta-catenin independent WNT signaling	https://reactome.org/download/current	Ubc
0.159619	1	83	7.53356	APC/C-mediated degradation of cell cycle proteins	https://reactome.org/download/current	Ubc
0.159619	1	83	7.53356	Regulation of mitotic cell cycle	https://reactome.org/download/current	Ubc
0.160249	1	85	7.3563	DNA Replication Pre-Initiation	https://reactome.org/download/current	Ubc
0.160249	1	84	7.44388	Telomere Maintenance	https://reactome.org/download/current	H4c1
0.160249	1	85	7.3563	Toll Like Receptor 7/8 TLR7/8 Cascade	https://reactome.org/download/current	Ubc
0.160249	1	84	7.44388	TRAF6 mediated induction of NFkB and MAP kinases upon TLR7/8 or 9 activation	https://reactome.org/download/current	Ubc
0.160249	1	85	7.3563	MyD88 dependent cascade initiated on endosome	https://reactome.org/download/current	Ubc
0.160249	1	85	7.3563	P75 NTR receptor-mediated signalling	https://reactome.org/download/current	Ubc
0.160551	1	86	7.27076	RUNX1 regulates genes involved in megakaryocyte differentiation and platelet function	https://reactome.org/download/current	H4c1
0.160551	1	86	7.27076	Cellular response to heat stress	https://reactome.org/download/current	Ndc1
0.160551	1	86	7.27076	Macroautophagy	https://reactome.org/download/current	Ubc
0.16141	1	89	7.02568	Signaling by TGF-beta family members	https://reactome.org/download/current	Ubc
0.16141	1	89	7.02568	Transport of Mature Transcript to Cytoplasm	https://reactome.org/download/current	Ndc1
0.16141	1	89	7.02568	Toll Like Receptor 9 TLR9 Cascade	https://reactome.org/download/current	Ubc
0.16141	1	89	7.02568	Regulation of PLK1 Activity at G2/M Transition	https://reactome.org/download/current	Ubc
0.16141	1	89	7.02568	RHO GTPases activate PKNs	https://reactome.org/download/current	H4c1
0.16141	1	89	7.02568	DNA Damage/Telomere Stress Induced Senescence	https://reactome.org/download/current	H4c1
0.16141	1	89	7.02568	FCERI mediated NF-kB activation	https://reactome.org/download/current	Ubc
0.162151	1	90	6.94762	Signaling by Hedgehog	https://reactome.org/download/current	Ubc
0.162151	1	90	6.94762	Gene Silencing by RNA	https://reactome.org/download/current	H4c1
0.164071	1	92	6.79658	Formation of the beta-catenin:TCF transactivating complex	https://reactome.org/download/current	H4c1
0.164071	1	92	6.79658	MyD88-independent TLR4 cascade	https://reactome.org/download/current	Ubc
0.164071	1	92	6.79658	TRIFTICAM1-mediated TLR4 signaling	https://reactome.org/download/current	Ubc
0.164779	1	93	6.7235	RNA Polymerase I Promoter Escape	https://reactome.org/download/current	H4c1
0.164779	1	93	6.7235	Binding and Uptake of Ligands by Scavenger Receptors	https://reactome.org/download/current	Apoa1
0.165476	1	94	6.65198	Positive epigenetic regulation of rRNA expression	https://reactome.org/download/current	H4c1
0.165476	1	94	6.65198	B-WICH complex positively regulates rRNA expression	https://reactome.org/download/current	H4c1
0.165478	1	67	9.33262	WP2902 p53 signaling	http://www.wikipathways.org/instance/WP2902_r88290	Gadd45b
0.166634	1	95	6.58195	S Phase	https://reactome.org/download/current	Ubc
0.172633	1	99	6.31602	Base Excision Repair	https://reactome.org/download/current	H4c1
0.173752	1	100	6.25286	UCH proteinases	https://reactome.org/download/current	Ubc
0.175964	1	102	6.13025	Stimuli-sensing channels	https://reactome.org/download/current	Ubc
0.175964	1	102	6.13025	Cargo recognition for clathrin-mediated endocytosis	https://reactome.org/download/current	Ubc
0.177057	1	103	6.07074	Transport of inorganic cations/anions and amino acids/oligopeptides	https://reactome.org/download/current	Slc24a1
0.181292	1	106	5.89892	Autophagy	https://reactome.org/download/current	Ubc
0.184966	1	109	5.73657	Nucleotide Excision Repair	https://reactome.org/download/current	Ubc
0.184966	1	109	5.73657	RNA Polymerase I Promoter Clearance	https://reactome.org/download/current	H4c1
0.185491	1	110	5.68442	Toll Like Receptor 4 TLR4 Cascade	https://reactome.org/download/current	Ubc
0.185491	1	110	5.68442	RNA Polymerase I Transcription	https://reactome.org/download/current	H4c1
0.186517	1	112	5.58291	Epigenetic regulation of gene expression	https://reactome.org/download/current	H4c1
0.186517	1	112	5.58291	Chromosome Maintenance	https://reactome.org/download/current	H4c1
0.186517	1	112	5.58291	Programmed Cell Death	https://reactome.org/download/current	Ubc
0.186517	1	112	5.58291	Phase I-Functionalization of compounds	https://reactome.org/download/current	Cyp3a11
0.192069	1	116	5.39039	Glycerophospholipid biosynthesis	https://reactome.org/download/current	Selenoi
0.193052	1	117	5.34432	Signaling by the B Cell Receptor BCR	https://reactome.org/download/current	Ubc
0.195524	1	119	5.2545	Regulation of TP53 Activity	https://reactome.org/download/current	Ubc
0.196486	1	120	5.21071	Estrogen-dependent gene expression	https://reactome.org/download/current	H4c1
