# Supplementary material for: Paternal undernutrition and overnutrition modify semen composition and preimplantation embryo developmental kinetics in mice
Source: BMC Biol. 2024 Sep 16;22:207. doi: 10.1186/s12915-024-01992-0 (PMC11403970; doi:10.1186/s12915-024-01992-0)
Supplement: Supplementary file 6 — Additional file 6: Table S5. All detected seminal vesicle fluid proteins. Full seminal vesicle fluid protein abundance details for all males and diet groups, including both unique and shared protein groups. (6_TableS5_SemVes Fluid Proteins.xls) [file 12915_2024_1992_MOESM6_ESM.xlsx]

## Sheet: SemVes Fluid Protein Abundance
Protein.Group	Protein.Ids	Associated Genes	First.Protein.Description	Ave. Protein Abundance					Number of unique peptides per protien			Individual sample protein abundance
				CD	LPD	MD-LPD	WD	MD-WD				NPD17	NPD18	NPD19	NPD20	NPD21	NPD22	LPD17	LPD18	LPD19	LPD20	LPD21	LPD22	MDL17	MDL18	MDL19	MDL20	MDL21	MDL22	WD17	WD18	WD19	WD20	WD21	WD22	MDWD18	MDWD19	MDWD20	MDWD21	MDWD22	MDWD24
A2AJB7	A2AJB7	Lcn5	Epididymal-specific lipocalin-5	68.6475	#DIV/0!	59.455	6.76	107.277	1			23.95			68.99	160.77	20.88											91.03	27.88		6.76								236.79	56.57	28.47
B5X0G2;P11588;P11589	P11589;P04938;A2BIM8;P11588;P02762;B5X0G2	Mup1;Mup17;Mup2	Major urinary protein 17	65.315	64.89	90.0625	265.596	92.95	6				103.3	78.55		1.55	77.86			74.18	28.1		92.39	9.32	59.85	113.81			177.27	33.69	162.09	77	1015.89	39.31		12.51	138.28	2.46	218.55
C0HKG5;C0HKG6	C0HKG5;C0HKG6	Rnaset2a;Rnaset2b	Ribonuclease T2-A	14.76	13.625	12.555	11.735	13.0833	2			11.22	19.86	7.37	9.57	24.62	15.92	11.51	15	16.51	18.29	6.93	13.51	7.97	20.17	9.21	12.83	15.83	9.32	6.31	12.46	7.89	18.23	10.82	14.7	11.82	21.81	14.73	14.87	7.36	7.91
E9Q557	E9Q557	Dsp	Desmoplakin	74.8583	37.4417	138.847	51.4367	36.95	1			44.18	60.41	82.85	95.08	19.79	146.84	24.85	26.84	49.09	49.3	36.71	37.86	67.81	468.34	53.37	127.84	51.94	63.78	63.61	32.41	92.29	51.06	38.81	30.44	62.08	41.28	38.7	14.83	21.67	43.14
F2Z472	F2Z472	Svs3a	Seminal vesicle secretory protein 3A	578.18	2459.86	1812.26	481.803	656.902	1			753.23	1027.6	51.18	362.97	583.93	690.17	5964.65	5277.04	154.6	2002.51	328.18	1032.2	3515.8	107.15	3472.39	2863.9	512.05	402.29	68.64	12.16	185.79	1826.12	119.9	678.21	166.01	56.17	46.56	3059.15	295.96	317.56
F6XLV1	F6XLV1	Crocc2	Ciliary rootlet coiled-coil protein 2	22.235	23.61	11.495	16.936	10.4	1			46.39	19.58		13.01		9.96			13.61			33.61			15.31	7.68			11.9	20.19	15.96		15.22	21.41	9.85	13.35	8
O08709	O08709	Prdx6	Peroxiredoxin-6	1358.51	1110.18	680.958	1482.3	672.652	1			2568.32	1554.86	1648.67	535.81	528.02	1315.35	211.97	514.63	310.56	734.61	2125.18	2764.11	624.36	402.96	827.2	1522.89	107.52	600.82	1518.41	1820.5	941.59	64.41	855.97	3692.93	2301.47	1420	261.72	23.71	14.13	14.88
O08807	O08807	Prdx4	Peroxiredoxin-4	52.8267	39.21	19.2967	39.285	28.26	1			95.35	63.24	95.13	19.8	10.03	33.41	10.9	30.67	9.4	31.21	69.57	83.51	8.57	2.22	23.15	54.93	2.5	24.41	37.39	63.37	14.94	30.35	22.12	67.54	60.32	34.36	9.79	8.57
O08807;P35700	P35700;O08807	Prdx1;Prdx4	Peroxiredoxin-4	15.9617	12.086	8.01833	18.3617	10.4025	2			23.18	20.45	28.99	9.1	4.7	9.35		5.73	4.05	8.09	13.53	29.03	3.52	7.73	15.55	16.44	3.23	1.64	15.52	33.21	7.43	12.96	11.16	29.89	22.22	12.71	4.57	2.11
O08976	O08976	Pbsn	Probasin	85.4983	156.553	75.6283	151.876	151.823	1			132.8	107.52	66.43	58.42	25.31	122.51	12.12	81.76	13.2	80.1	195.39	556.75	35.79	8.19	146.12	215.99	7	40.68	125.11	253.52	85.99		121.25	173.51	242.63	154.65	58.19
O09114	O09114	Ptgds	Prostaglandin-H2 D-isomerase	584.417	109.1	308.372	110.715	737.302	1			123.5	93.44	112.73	123.4	2954.99	98.44	85.41	133.51	158.58	111.18	47.31	118.61	75.08	66.09	140.62	108.17	1296.36	163.91	139.38	52.92	97.45	157.23	138.71	78.6	94.62	104.03	126.28	3836.06	111.94	150.88
O09159	O09159	Man2b1	Lysosomal alpha-mannosidase	402.683	367.343	406.202	301.828	331.387	1			355.61	331.45	323.39	524.95	539.4	341.3	441.14	418.54	305.35	405.37	326.87	306.79	479.92	529.8	332.09	345.24	426.66	323.5	279.42	204.49	277.88	404.76	328.16	316.26	198.35	329.8	326.67	344.72	382.68	406.1
O35215	O35215	Ddt	D-dopachrome decarboxylase	42.8125	5.99667	22.4425	6.95667	101.47	1			17.68	4.62	7.7		141.25				1.3	3		13.69	1.45	3.32		8.45	76.55		2.82		9.84			8.21	10.43	5.02		214.48		175.95
O54782	O54782	Man2b2	Epididymis-specific alpha-mannosidase	22.8133	20.978	22.3917	19.955	23.7867	1			17.41	18.98	21.12	18.63	56.6	4.14	24.28	20.64	25.07	12.4		22.5	7.62	8.81	41.22	10.41	36.83	29.46	17.25	18.22	26.71	32.79	12.72	12.04	11.96	13.45	15.38	78.65	8.83	14.45
O70250	O70250	Pgam2	Phosphoglycerate mutase 2	25.4067	24.85	21.7433	18.81	62.54	1						8.39	64.28	3.55				24.85			12.23	8.95			44.05				18.81					8.49		163.74	15.39
O70456;P63101	P68254;P63101;P62259;O70456;P61982;Q9CQV8;P68510	Sfn;Ywhaz	14-3-3 protein sigma	7.42	#DIV/0!	84.18	#DIV/0!	#DIV/0!	7					13.05	6.56		2.65								84.18
O88668	O88668	Creg1	Protein CREG1	24.6383	20.36	18.3783	22.07	21.915	1			32.64	29.52	40.24	10.37	31.04	4.02	10.03	14.05	14.81	20.61	18.59	44.07	20.53	5.87	27.24	23.06	18	15.57	21.49	31.52	16.1	25.88	11.87	25.56	30.21	29.8	13.39	33.1	7.31	17.68
O88968	O88968	Tcn2	Transcobalamin-2	7.16667	8.97667	8.35667	12.5817	9.78	1			8.41	7.02	8.63	4.4	10.2	4.34	6.21	8.25	6.32	8.28	5.81	18.99	6.08	4.23	15.77	13.01	9.89	1.16	12.95	13.99	13.39	15.28	7.87	12.01	12.59	14.38	6.46	11.18	6.03	8.04
P00342	P00342	Ldhc	L-lactate dehydrogenase C chain	600.895	14.625	179.817	50.62	445.043	1							973.31	228.48		24				5.25		69.4			440.83	29.22			2.08	65.24		84.54				1257.98	64.24	12.91
P00342;P06151	P06151;P16125;P00342	Ldha;Ldhc	L-lactate dehydrogenase C chain	437.888	17.6533	181.453	18.9983	990.783	3			37.23	25.66	47.47	12.93	2470.73	33.31	6.96	8.52	2.96	11.21	25.58	50.69	14.41	22.62	17.21	12.98	1011.33	10.17	15.59	22.11	14.55	10.48	6.84	44.42	30.07	12.98		2929.3
P00683	P00683	Rnase1	Ribonuclease pancreatic	86.46	100.428	44.37	116.778	90.7867	1			128.92	114.01	95.78	36.6	34.6	108.85	19.04	61.32	39.09	90.47	131.49	261.16	25.43	9.77	64.21	118.67	9.02	39.12	113.44	228.41	48.41		62.36	131.27	172.22	74.14	26
P00687	P00688;P00687	Amy1	Alpha-amylase 1	130.69	201.445	202.668	260.503	258.463	2			134.03	104.5	142.4	239.41	51.48	112.32	153.71	212.86	250.26	253.58	99.92	238.34	160.72	120.68	253.25	187.33	220.86	273.17	363.12	107.25	257.21	308.82	347.4	179.22	179.12	331.73	472.83	90.5	238.73	237.87
P00796	P00796	Ren2	Renin-2	104.868	112.32	257.034	463.14	411.487	1			287.77	80.23	52.28	113.04	22.16	73.73	31.43	55.74	26.5	165.36	101.82	293.07	72.54	12.49	183.22	903.1		113.82	534.62	724.99	278.98		253.12	523.99	668.08	412.02	154.36
P00796;P06281	P06281;P00796	Ren1;Ren2	Renin-2	5427.06	5406.5	2991.08	6321.76	3165.18	2			9429.82	6755.92	6317.04	2186.32	2082.95	5790.29	816.79	2648.81	1711.4	4511.22	8549.06	14201.7	2304.39	734.67	4299.57	7342.54	403.79	2861.51	7546.34	11917.9	3984.49	71.29	4187.33	10223.2	10538.3	5414.81	1984.2	1034.26	9.49	10.04
P00920	P00920	Ca2	Carbonic anhydrase 2	70.8667	71.8033	43.61	85.3183	49.3817	1			122.7	79.87	76.99	32.13	58.87	54.64	16.38	34.46	31.86	75.35	93.25	179.52	51.9	14.15	48.21	87.06	17.56	42.78	94.96	155.55	56.47	34.93	67.86	102.14	134.66	63.25	30.83	42.73	11.29	13.53
P01132	P01132	Egf	Pro-epidermal growth factor	87.5917	129.782	51.865	128.692	81.17	1			90.76	136.44	112.96	36.96	34.44	113.99	13.3	45.98	30.68	111.22	175.26	402.25	40.36	12.81	59.62	147.45	3.1	47.85	102.22	255.65	75.06	23.84	77.74	237.64	192.24	85.93	38.24	8.27
P01837	P01837	Igkc	Immunoglobulin kappa constant	5.1	2.86667	7.49	10.1325	7.59	1				8.14	9.04	1.37	6.03	0.92	2.29			3.86		2.45	7.49						3.88			26.16	6.5	3.99	5.46	1.83	6.58	19.47		4.61
P01863;P01865	P01864;P01863;P01865	Igh-1a;Ighg	Ig gamma-2A chain C region, A allele	2.75	4.4525	10.535	9.102	7.418	3				0.79	5.33	0.54	4.34		5.64	2.71		6.33	3.13		18.44					2.63	5.12		2.8	21.62	12.48	3.49	1.51		10.44	14.79	7.66	2.69
P01867	P01867	Ighg2b	Immunoglobulin heavy constant gamma 2B	9.725	2.48	7.96	9.29667	4.4225	1			23.88		7.92		5.87	1.23				2.48			7.21			21.73	0.54	2.36			1.62	6.65		19.62	7.35		1.83	7.54	0.97
P01887	P01887	B2m	Beta-2-microglobulin	13140.7	14202.9	14952.6	17197.1	16997.1	1			14558.3	14284.7	13651.9	13792.8	12144.1	10412.5	10679.7	14842.3	15021.6	17014.1	10288.7	17371.3	12721.9	11895.2	16498.8	16518.5	16813.2	15267.8	20189.3	14969.3	20380.7	14990.4	15097.9	17555	14297.1	21633.7	14355.9	17660.3	17505.1	16530.5
P01942	P01942	Hba	Hemoglobin subunit alpha	1232.79	1852.23	1618.36	2271.92	2319.6	1			1042.03	1181.29	540.52	394.69	3743.21	495.01	443.72	665.33	3880.68	1709.08	2529.75	1884.83	6468.35	569.81	106.97	147.7	681.81	1735.55	2439.7	466.05	1521.26	4762.58	2147.54	2294.36	1080.25	406.49	2171.76	4213.82	3037.42	3007.87
P02088	P02088	Hbb-b1	Hemoglobin subunit beta-1	3573.35	4930.95	4495.08	6391.46	6463.36	1			3419.45	3259.07	1599.78	1112.6	10538.7	1510.49	1400.25	1909.84	10429.1	4218.98	6907.07	4720.47	18415.7	1548.84	333.57	419.9	1748.63	4503.85	6903.8	1348.07	4343.18	12887.6	6399.75	6466.35	2832.28	1093.03	6077.29	11505.8	8833.38	8438.36
P02535	P02535	Krt10	Keratin, type I cytoskeletal 10	1245.72	477.505	1269.02	588.67	414.282	1			684.43	996.35	313.08	1675.74	159.8	3644.9	271.06	303.01	1016.09	258.61	424.2	592.06	786.59	4403.38	566.71	520.29	744.4	592.72	821.88	404.05	1079.91	395.74	373.74	456.7	723.88	189.9	521.37	350.83	370.63	329.08
P02535;P19001;Q61781;Q6IFX2;Q9QWL7;Q9Z2K1	Q9Z2K1;P02535;P19001;A1L317;Q497I4;Q61897;Q61781;Q9QWL7;P05784;A6BLY7;Q6IFX3;Q6IFX2;Q61765;Q62168;B1AQ75;P08730;Q61414	Krt10;Krt14;Krt16;Krt17;Krt19;Krt42	Keratin, type I cytoskeletal 10	1362.85	796.563	1528.6	1051.38	837.647	16			797.75	1369.65	680.98	2072.79	364.74	2891.16	467.76	545.84	990.15	816.54	742.28	1216.81	969.02	3751.8	908.88	1295.24	799.89	1446.75	1214.76	904.98	1790.56	847.51	869.86	680.63	1263.84	451.6	1357.89	435.84	793.58	723.13
P02535;Q61781;Q9Z2K1	Q9Z2K1;P02535;Q61781;Q8VCW2;Q9Z320;Q61414	Krt10;Krt14;Krt16	Keratin, type I cytoskeletal 10	2025.35	1305.12	2197.58	1668.64	1690.94	6			1482.15	1592.74	870.14	2525.16	428.53	5253.38	612.86	581.2	1470.64	1647.1	1707.66	1811.26	2401.74	4584.35	1297.43	1475.83	1322.39	2103.76	1884.37	1309.81	3078.12	1283.48	1527.25	928.8	4052.38	308.21	2217.98	845.74	1480.62	1240.72
P02798	P02798	Mt2	Metallothionein-2	18.07	33.398	7.506	24.84	38.8667	1			27.81	18.95	36.16	7.4	7.4	10.7		20.73	5.57	13.22	8.76	118.71	10.62	4.03	10.2	7.55		5.13	24.02	46.49	6.06		8.85	38.78	75.35	35.98	5.27
P02802	P02802	Mt1	Metallothionein-1	31.505	42.21	10.29	28.412	35.5967	1			34.43	34.32	71.35	13.55	6.05	29.33	3.25	16.22	14.47	18.4	32.38	168.54	12.95		10.22	7.86		10.13	19.75	51.47	13.98		18.19	38.67	71.25	30.09	5.45
P04104	P04104	Krt1	Keratin, type II cytoskeletal 1	1107.67	617.62	1099.11	1126.84	943.862	1			921.28	1013.11	1559.01	998.4	373.93	1780.29	361.17	244.25	653.49	861.05	774.85	810.91	1301.43	1591.61	478.55	979.03	758.63	1485.43	1189.45	1024.93	2073.67	1005.07	1051.23	416.69	1471.67	828.14	1502.2	257.34	796.32	807.5
P04104;P50446;Q3TTY5;Q6IFZ6;Q6NXH9;Q8VED5;Q922U2	Q3TTY5;P50446;Q6IFZ9;P11679;Q9R0H5;Q9Z331;Q6IFZ6;Q6IME9;Q6NXH9;Q9DCV7;Q3UV17;Q922U2;Q99M73;P07744;Q8BGZ7;Q8VED5;P04104	Krt1;Krt2;Krt5;Krt6a;Krt73;Krt77;Krt79	Keratin, type II cytoskeletal 1	290.942	150.875	529.31	227.32	176.722	16			172.17	236.31	115.12	568	53.31	600.74	88.99	90.93	211.46	199.6	154.6	159.67	271.33	1273.6	196.85	741.04	341.21	351.83	338.15	130.34	425.58	156.86	149.97	163.02	288.82	112.47	192.92	148.67	144.76	172.69
P04104;P50446;Q3TTY5;Q6IFZ6;Q8VED5;Q922U2	Q3TTY5;P50446;P11679;Q9Z331;Q6IFZ6;Q922U2;Q8BGZ7;Q8VED5;P04104	Krt1;Krt2;Krt5;Krt6a;Krt77;Krt79	Keratin, type II cytoskeletal 1	84.8383	33.42	84.3267	27.065	31.0183	9			33.64	72.75	87.34	115.24	19.02	181.04	27.4	24.12	64.91	31.06	11.03	42	48.36	269.79	71.98	68.85	24.77	22.21	27.6	8.15	47.67	26.71	20.7	31.56	57.27	29.33	13.31	34.79	23.48	27.93
P04104;Q6IFZ6;Q6NXH9	Q6IFZ9;Q9R0H5;Q6IFZ6;Q6NXH9;P04104	Krt1;Krt73;Krt77	Keratin, type II cytoskeletal 1	2153.88	897.27	2511.87	1362.82	930.813	5			1360.69	1880.52	2273.49	1764.12	601.61	5042.85	547.24	321.02	1261.69	710.99	1233.59	1309.09	1840.61	5246.87	1564.59	2723.17	1526.95	2169.01	1151.8	730.26	3125.85	1175	1186.51	807.52	1963.1	817.5	934.73	308.62	680.72	880.21
P04117	P04117	Fabp4	Fatty acid-binding protein, adipocyte	110.52	17.565	#DIV/0!	4.06667	12.425	1			3.04	29.76	407.94		1.34				33.45	1.68									6.68	3.49		2.03			19.79			5.06
P04925	P04925	Prnp	Major prion protein	14.408	11.8783	13.4017	9.14333	8.08167	1			15.87	16.79	8.3	8.17	22.91		9.69	14.3	11.96	12.7	11.87	10.75	10.29	10.85	20.91	11.95	14.94	11.47	9.48	3.18	13.06	13.89	10.22	5.03	12.24	11.72	7.65	4.07	9.02	3.79
P04939	P04939;P11590	Mup3	Major urinary protein 3	59.812	#DIV/0!	42.99	68.655	35.2633	2			111.31	65.11	59.1	36.62	26.92									58.89	51.67	43.59		17.81	51.36			124.1	70.84	28.32			26.98	37.7		41.11
P05064	P05064	Aldoa	Fructose-bisphosphate aldolase A	45.5933	33.8933	25.38	30.9983	30.0525	1			56.41	45.1	77.36	33.23	26.42	35.04	9.29	21.06	19.42	21.05	55.99	76.55	16.7	33.74	17.38	46.78	13.57	24.11	30.91	42	27.15	17.32	26.25	42.36	50	35.1	3.95	31.16
P05201	P05201	Got1	Aspartate aminotransferase, cytoplasmic	33.1717	21.455	15.665	26.4367	14.59	1			49.85	45.41	42.04	7.26	11.92	42.55	5.76	14.9	11.16	19.52	19.35	58.04	10.44	10.43	20.59	38.11	3.78	10.64	36.5	40.31	9.72	7.09	22.82	42.18	40.29	20.61	7.9	2.03	2.12
P05202	P05202	Got2	Aspartate aminotransferase, mitochondrial	33.865	236.065	68.2675	373.242	218.66	1					36.33		31.4			96.32	10.01		195.66	642.27		46.94	130.83		12.79	82.51	216.15	1034.64	19.02		234.1	362.3	263.75	173.57
P05213;P68368;P68373	P68373;P68368;P05213;Q9JJZ2	Tuba1b;Tuba1c;Tuba4a	Tubulin alpha-1B chain	6	#DIV/0!	19.6433	#DIV/0!	#DIV/0!	4						6										55.23		2.59		1.11
P06151	P06151	Ldha	L-lactate dehydrogenase A chain	31.645	20.695	17.805	18.9133	23.0367	1			42.69	29.96	54.35	10.87	17.98	34.02	7.36	8.77	10.37	18.94	31.9	46.83	20.45	24.75	24.57	24.43	2.21	10.42	23.52	18.31	9.05	11.43	5.43	45.74	43.1	22.23		3.78
P06281	P06281	Ren1	Renin-1	1884	1662.81	1350.3	2429.35	2116.08	1			4130.65	2345.15	2328.12	921.69	739.9	838.5	323.98	908.37	630.48	1723.8	2051.82	4338.41	974.11	412.58	1915.38	3559.46	194.87	1045.38	3276.05	4523.28	1677.05	43.3	1523.2	3533.22	3525.52	2058.66	764.05
P06745	P06745	Gpi	Glucose-6-phosphate isomerase	32.8233	3.868	17.938	7.29167	49.236	1			9.96	5.8	9.87	2.44	162.16	6.71		4.38	1.27	2.75	3.27	7.67	6.32		3.61	3.94	72.39	3.43	5.11	12.65	5.85	5.72	7.89	6.53	8.26	5.45	3.84	211	17.63
P06797	P06797	Ctsl	Procathepsin L	1320.34	1357.25	1271.03	1241.82	1121.63	1			1430.54	1399.62	1385.2	1443.45	1171.74	1091.51	1540.32	1422.67	1446.44	1361.93	1078.15	1293.96	1228.72	1104.68	1402.85	1226.74	1276.83	1386.38	1194.89	918.95	1339.88	1378.61	1405.52	1213.08	727.64	1475.04	1530.86	715.69	1185.33	1095.24
P06869	P06869	Plau	Urokinase-type plasminogen activator	70.1083	80.78	88.325	92.75	87.4683	1			69.01	57.98	50.61	41.61	117.19	84.25	58.09	65.62	107.71	73.49	82.28	97.49	71.92	82.62	97.36	107.46	109	61.59	89.17	80.98	132.63	106.84	82.09	64.79	60.75	102.07	41.54	165.77	76.2	78.48
P07309	P07309	Ttr	Transthyretin	10.764	6.996	5.38	14.8	10.15	1			12.84	6.32	13.6	2.75	18.31		5.02	1.19	9.67	10.87		8.23	7.4	2.93		3.96	3.87	8.74			2.79	37.15		4.46	15.87	4	10.38	18.24	6.87	5.54
P07356	P07356	Anxa2	Annexin A2	9.436	3.135	13.18	6.5775	3.9275	1				5.48	6.11	24.08	3.53	7.98		2.17	5.61	2.94		1.82	5.11	51.25	6.31	6.53	6.88	3	4.69	9.69	5.34	6.59				3.95	3.88	3.95	3.93
P07724	P07724	Alb	Albumin	1723.1	1229.18	978.112	2051.48	1519.94	1			1857.5	1428.69	2383.25	513.87	3522.33	632.98	848.26	647.62	2068.89	1827.81	453.68	1528.81	1983.2	578.65	448.45	578.34	1310.28	969.75	779.47	509.59	823.38	8511.3	888.68	796.48	777.17	667.66	1549.4	4100.46	1014.46	1010.49
P07758;Q00896	Q00896;P07758	Serpina1a;Serpina1c	Alpha-1-antitrypsin 1-1	22.408	10.8967	9.01333	40.722	15.4967	2			13.11	18.14	39.71		36.32	4.76	5.55	5.12	24.14	17.03	6.17	7.37	15.62		4.44		6.98		10.48	5.38		179.44	2.9	5.41	13.53	8.15	14.86	33.09	12.75	10.6
P07759	P07759	Serpina3k	Serine protease inhibitor A3K	5.68667	4.6825	3.45	10.29	6.17	1				0.99	9.91		6.16		1.46		8.6	4.64		4.03						3.45	3.04			26.1	1.73		1.67	6.06	5.45	14.18	3.49
P08071	P08071	Ltf	Lactotransferrin	27.3	10.4983	10.588	11.1467	32.6733	1			5.23	18.36	11.09	6.62	110.06	12.44	12.58	7.76	7.37	5.79	19.4	10.09	7.72	2.66		5.35	30.36	6.85	5.86	9.36	13.73	25.48	9.41	3.04	30.03	20.02	7.28	118.21	7.17	13.33
P08228	P08228	Sod1	Superoxide dismutase [Cu-Zn]	2494.84	1965.92	1470.94	2204.83	1441.71	1			3387.96	2515.94	2675.39	1107.11	2574.66	2707.99	599.62	1455.86	692.5	1794.85	2909.3	4343.42	961.05	582.15	1460.19	2934.43	1537.4	1350.45	2038.7	3714.39	1805.29	965.55	1636.21	3068.84	3883.15	1930.12	1009.76	1544.97	99.79	182.44
P08249	P08249	Mdh2	Malate dehydrogenase, mitochondrial	32.15	39.985	17.5333	7.59	30.95	1			1.02		8.84		86.59		78.29			1.68				9.76	1.46		41.38			16.04	3.32	3.41					0.79	90.99		1.07
P09036	P09036	Spink1	Serine protease inhibitor Kazal-type 1	41288	53151.7	47399	43687.9	30717.1	1			35410.5	50704.4	38910	58133.6	31224.1	33345.4	38678.8	59475	48722.2	77617.4	41150.9	53265.8	40121	36031.5	47392.8	77742	39451.9	43654.7	55437	32488	54010.8	28486.9	37026.5	54678.2	26084.8	47935.4	35736.8	17646.5	28043.3	28855.8
P09470	P09470	Ace	Angiotensin-converting enzyme	73.8817	71.6033	62.2167	75.95	60.5967	1			91.22	78.92	62.3	67.15	72.75	70.95	66.69	84.22	62.89	64	59.22	92.6	51.41	44.71	71.52	71.54	68.27	65.85	72.45	78.51	66.2	86.37	86.71	65.46	71.06	85.61	63.94	39.46	55.08	48.43
P09803	P09803	Cdh1	Cadherin-1	12.7617	15.21	17.3617	16.0917	10.96	1			12.29	15.49	12.07	10.03	13.54	13.15	15.06	10.54	20.74	16.49	8.44	19.99	20.95	12.93	24.43	18.97	18.22	8.67	13.38	7.16	30.63	21.89	20.5	2.99	7.44	7.29	13	6.81	22.29	8.93
P0CG49;P0CG50;P62983;P62984	P62984;P62983;P0CG49;P0CG50	Rps27a;Uba52;Ubb;Ubc	Polyubiquitin-B	39.6517	31.04	20.87	30.4383	19.31	4			52.9	47.75	29.86	29.21	32.91	45.28	10.06	21.11	22.79	33.14	27.1	72.04	12.68	40.65	18.5	30.16	12.63	10.6	36.58	50.13	28.57	10.99	20.89	35.47	42.46	16.15	9.55	25.19	3.2
P10126	P10126	Eef1a1	Elongation factor 1-alpha 1	22.01	13.4567	18.3733	19.2933	15.1817	1			8.69	24.33	52.77	7.19	10.72	28.36	3.84	4.9	16.62	14.22	26.07	15.09	18.98	36.1	8.88	21.88	15.75	8.65	8.34	7.81	11.76	73.26	5.93	8.66	24.51	12.49	2.25	23.33	11.52	16.99
P10404	P10404		MLV-related proviral Env polyprotein	46.0533	48.7283	53.9183	22.7517	36.8067	1			44.19	59.32	35.18	50.03	39.03	48.57	33.58	38.25	94.92	49.92	36.33	39.37	42.42	30.27	74.67	50.35	61.47	64.33	19.75	25.21	17.15	43	23.67	7.73	20.52	42.35	37.43	22.24	42.81	55.49
P10605	P10605	Ctsb	Cathepsin B	143.205	169.83	148.515	174.842	137.112	1			132.38	181.3	175.71	111.15	144.73	113.96	134.87	158.63	168.5	213.99	115.69	227.3	176.9	86.11	162.85	144.52	163.06	157.65	213.49	174.57	185.45	157.71	170.1	147.73	100.51	197.7	143.64	138.44	112.02	130.36
P10639	P10639	Txn	Thioredoxin	25.0217	14.9033	13.3833	18.7683	11.076	1			43.68	27.24	23.44	19.32	8.55	27.9	1.85	12.65	6.86	13.42	15.48	39.16	10.28	16.15	13.34	26.72	3.89	9.92	20.47	25.9	6.1	6.82	20.93	32.39	30.15	13.88	4.44	4.67	2.24
P10649	P10649	Gstm1	Glutathione S-transferase Mu 1	9.08667	2.355	5.765	16.1017	12.09	1			4.87		19.76		2.63		2.1					2.61	4.87			6.66			6.74	4.36	9.26	68.69	2.04	5.52	11.76	0.83		26.41		9.36
P10649;P15626	Q80W21;P15626;Q8R5I6;P10649	Gstm1;Gstm2	Glutathione S-transferase Mu 1	11.1867	5.25833	5.8025	24.4375	9.466	4			12.38	8.91	29.14	3.21	5.25	8.23	0.53	1.17	11.69	1.48	7.22	9.46	9.99			8.33	2.41	2.48	6		6.42	75.48		9.85	11.23	1.56		23.35	3.71	7.48
P10853;P10854;Q64475;Q64478;Q64524;Q64525;Q6ZWY9;Q8CGP0;Q8CGP1;Q8CGP2;Q9D2U9	Q64478;P10854;Q8CGP0;Q9D2U9;Q8CGP2;Q8CGP1;Q64524;Q64475;Q64525;Q6ZWY9;P70696;P10853	H2bc12;H2bc14;H2bc21;H2bc3;H2bc4;H2bc7;H2bc9;H2bu1;H2bu2;Hist1h2bp;Hist2h2bb	Histone H2B type 1-F/J/L	19.605	1.09	28.05	7.46	0.92	12			4.35	6.23		57.44		10.4				1.09				54.91			1.19							7.46	1.05			0.79
P11499	P11499	Hsp90ab1	Heat shock protein HSP 90-beta	72.0167	146.027	147.305	107.918	150.325	1			38.63	93	40.28	42.85	122.67	94.67	108.26	108.37	235.96	169.21	152.59	101.77	73.51	151.63	165.48	154.23	189.38	149.6	150.37	78.31	191.58	56.06	142.49	28.7	130.6	118.81	118.3	230	187.34	116.9
P11672	P11672	Lcn2	Neutrophil gelatinase-associated lipocalin	196.767	114.378	107.69	166.393	133.602	1			87.58	77.6	76.43	72.18	803.98	62.83	137.19	177.96	80.57	105.07	65.74	119.74	97.72	109.84	88.83	71.67	181.24	96.84	75.14	60.64	90.71	634.16	86.2	51.51	45.14	102.02	160.66	319.5	84.61	89.68
P12032	P12032	Timp1	Metalloproteinase inhibitor 1	94.5717	138.118	113.78	100.807	134.298	1			133.14	91.99	62.84	96.63	69.28	113.55	107.02	198.72	142.66	207.77	68.99	103.55	84.56	72.34	138.37	161.57	105.75	120.09	122.21	114.48	134.28	79.15	97.12	57.6	72.09	131.28	301.18	24.75	130.15	146.34
P14152	P14152	Mdh1	Malate dehydrogenase, cytoplasmic	88.9917	68.205	45.0017	75.4933	41.4967	1			140.63	108.51	132.8	30.48	47.51	74.02	20.88	37.97	31.42	55.18	119.05	144.73	44.07	32.94	44.85	86.9	17.95	43.3	73.85	95.25	46.58	70.43	48.69	118.16	108.07	75.49	18.6	25.52	9.95	11.35
P15532	P15532	Nme1	Nucleoside diphosphate kinase A	15.815	14.3183	9.625	19.8083	15.725	1			26.32	17.14	19.64	5.15	9.95	16.69	2.63	5.49	5.29	18.62	18.25	35.63	6.14	9.51	11.96	17.37	2.93	9.84	21.57	33.52	11.89	4.09	12.99	34.79	30.61	17.98	3.12	11.19
P15532;Q01768	Q01768;P15532	Nme1;Nme2	Nucleoside diphosphate kinase A	124.602	115.755	61.0267	122.72	56.595	2			205.47	139.88	173.45	55.44	60.7	112.67	16.6	52.78	29.18	95.5	158.85	341.62	46.78	20.18	84.86	144.34	22.16	47.84	130.59	236.58	48.26	15.79	89.83	215.27	184.07	90.53	30.27	27.44	2.55	4.71
P15535	P15535	B4galt1	Beta-1,4-galactosyltransferase 1	2.662	4.91	3.24	2.98333	1.8375	1				3.55	1.14	3.3	1.21	4.11	4.13	8.19	4.41	3.96	3.86		4.02		4.26	2.97	3.45	1.5			2.31	2.92	3.72			0.93	2.04		2.75	1.63
P15626	P15626	Gstm2	Glutathione S-transferase Mu 2	6.275	3.722	4.10333	11.318	5.13167	1			4.29	5.88	9.62		5.31		2.09	5.5		3.2	5.62	2.2	5.91			3.62	2.78		3.36		4.43	46.45	1.14	1.21	3.22	2.57	0.94	16.1	7.09	0.87
P16015	P16015	Ca3	Carbonic anhydrase 3	56.6267	3.44	65.98	3.04	13.22	1			8.18		151.19		10.51				3.61	3.27			65.98						3.04						18.5			7.52		13.64
P16110	P16110	Lgals3	Galectin-3	6.905	1.28333	3.82	#DIV/0!	#DIV/0!	1					11.69	2.12			2.24		1.13	0.48							3.82
P16858	P16858	Gapdh	Glyceraldehyde-3-phosphate dehydrogenase	29.6783	13.1017	19.2667	14.8183	11.6633	1			25.65	20.98	86.79	10.38	11.08	23.19	3.77	7.76	20.85	11.48	25.93	8.82	17.4	43.34	14.35	20.99	8.5	11.02	16.29	18.36	9.77	25.55	9.26	9.68	22.18	9.39	2.96	15.03	8.32	12.1
P16858;Q64467	P16858;Q64467	Gapdh;Gapdhs	Glyceraldehyde-3-phosphate dehydrogenase	8.765	8.7375	3.43	9.87667	17.436	2			4.7	5.05	20.95	1.86	15.74	4.29			8.64	8.36	11.05	6.9	5.94			2.92	1.93	2.93		5.74		19.14		4.75	15.07	4.37		53.55	5.97	8.22
P17141;Q7TSI0;Q8BQN6	Q8BQN6;P17141;Q7TSI0	Zfp37;Znf12;Znf146	Zinc finger protein 37	35.7	127.85	43.37	106.04	32.1433	3				72.68	56.99	11.07	11.5	26.26			21.05			234.65	22.39					64.35						106.04	65.82	29.51		1.1
P17182	P17182	Eno1	Alpha-enolase	6.35667	#DIV/0!	13.855	#DIV/0!	5.87	1			4.73	3.25	11.09											23.82				3.89										5.87
P17563	Q63836;P17563	Selenbp1	Methanethiol oxidase	3.5675	5.73333	4.955	5.90667	5.13	2			5.1	4.03	3.76			1.38				7.22	2.12	7.86			4.04	5.87			3.07	8.8				5.85		5.13
P17742	P17742	Ppia	Peptidyl-prolyl cis-trans isomerase A	9.70333	3.26	8.682	5.18	5.08	1			8.38	7.27	31.28	0.74	1.71	8.84			2.98	1.83		4.97	4.47	22.71	4.07	9.21		2.95	4.23	2.19	8.12	6.44		4.92	6.03			4.13
P17751	P17751	Tpi1	Triosephosphate isomerase	8.29667	6.17	2.69667	3.10333	3.7	1			3.58	5.95	23.54	1.8	5.37	9.54			8.33	3.78	4.95	7.62	1.73	5.59	1.83	4.07	1.02	1.94	0.35	2.47	7.69	2.66	2.67	2.78	7.09	2.13		1.88
P17897	P17897	Lyz1	Lysozyme C-1	13.8583	3.8825	6.78667	4.245	3.604	1			6.33	5.28	5.08	45.36	4.44	16.66	4.9	2.33	6.49			1.81	7.3	4.66	5.47	3.8	9.88	9.61	2.54		6.16		4.79	3.49	6.35	1.4	1.25	6.46	2.56
P18242	P18242	Ctsd	Cathepsin D	46.4533	35.545	28.8983	63.4233	30.1717	1			59.92	62.59	63.04	28.13	26.54	38.5	19.5	26.5	19.68	38.41	35.01	74.17	34.82	19.38	40.75	40.68	18.17	19.59	42.99	45.93	30.78	156.67	35.83	68.34	44.96	48.32	12.45	50.52	11.71	13.07
P18419	P18419	Svs4	Seminal vesicle secretory protein 4	127762	151095	151468	184071	152292	1			131700	153057	128915	87198.6	120255	145446	122121	126829	187853	126463	174266	169038	154204	151901	165831	138606	168163	130102	215772	205883	239309	194329	161590	87540.4	156185	157645	114931	129005	176924	179064
P18760;P45591	P45591;P18760	Cfl1;Cfl2	Cofilin-1	8.085	3.45	6.005	8.15	2.94	2			5.56	1.22	19.57	5.99								3.45		7.52				4.49				8.15				2.94
P19001	P19001;P08730;Q61414	Krt19	Keratin, type I cytoskeletal 19	15.1167	6.936	26.0967	5.51	5.178	3			10.1	12.26	13.18	42.55	2.4	10.21	3.07		6.17	19.35	4.96	1.13	10.99	56.02	19.26	53.05	8.39	8.87	2.17	4.93	5.88	5.92	12.41	1.75	9.25	2.45	4.67	3.64	5.88
P19001;Q61781;Q6IFX2;Q9QWL7	P19001;Q61781;Q9QWL7;Q6IFX2;Q61414	Krt14;Krt17;Krt19;Krt42	Keratin, type I cytoskeletal 19	832.483	548.337	1618.87	649.908	516.06	5			735.74	715.82	548.61	1791.5	245.72	957.51	167.2	149.2	485.38	1523.57	491.62	473.05	1825.68	2709.58	752.11	2685.46	584.68	1155.73	607.75	376.09	997.34	709.2	993.94	215.13	838.11	284.06	704.04	148.88	550.02	571.25
P19001;Q61781;Q6IFX2;Q9QWL7;Q9Z2K1	Q9Z2K1;P19001;Q61781;Q8CCX5;Q9QWL7;Q6IFX2;Q9D312;P08730;Q61414	Krt14;Krt16;Krt17;Krt19;Krt42	Keratin, type I cytoskeletal 19	150.618	48.4683	173.875	37.2683	35.2217	9			68.35	84.21	91.25	459.16	30.76	169.98	32.86	22.4	48.45	115.13	35.57	36.4	71.66	277.98	85.58	485.44	44.76	77.83	40.62	29.47	49.99	42.56	38.55	22.42	71.62	19.05	37.93	34.71	26.05	21.97
P19001;Q9QWL7	P19001;Q9QWL7;P08730;Q61414	Krt17;Krt19	Keratin, type I cytoskeletal 19	1186.74	417.01	1150.99	556.403	510.305	4			691.32	924.29	1458.33	1545.76	248.9	2251.83	334.62	247.42	646.35	427.66	335.57	510.44	836.1	2439.92	847.96	1465.29	683.44	633.23	629.58	348.94	937.97	551.54	407.87	462.52	970	327.01	593.6	396.13	388.87	386.22
P21460	P21460	Cst3	Cystatin-C	3467.3	4352.43	4504.32	4482.6	3630.13	1			3451.45	3655.29	3230.03	3785.78	3739.57	2941.65	4737.78	5269.48	4307.26	4305.41	2942.39	4552.28	3797.12	3805.98	4859.22	4304.69	5329.41	4929.48	4720.56	3933.19	5546.31	4849.58	5030.33	2815.61	2608.8	4554.45	4971.81	1973.94	3789.59	3882.16
P21765	P21765	Gpx5	Epididymal secretory glutathione peroxidase	147.635	202.883	12.7	117.795	137.565	1			271.43				23.84					474.21	59.3	75.14					12.7			144.09		91.5				240.69		34.44
P22599	P22599	Serpina1b	Alpha-1-antitrypsin 1-2	15.708	6.5275	4.83667	19.8425	9.525	1			6.63	13.13	23.42	1.45	33.91		2.04		11.08	9.44		3.55	6.85		1.88		5.78		5.17		4.43	68.43		1.34	3.28	5.08	5.25	35.53	4.95	3.06
P22599;Q00897	Q00896;P22599;Q00898;P07758;Q00897	Serpina1b;Serpina1d	Alpha-1-antitrypsin 1-2	74.735	40.7583	23.58	124.21	73.9817	5			75.26	55.37	127.32	8.44	161.27	20.75	17.54	12.68	67.17	79.79	7.27	60.1	55.62	11.11	15.43	10.7	25.19	23.43	28.74	24.37	28.37	607	37.84	18.94	29.49	20.23	70.8	253.72	32.22	37.43
P23578	P23578	Acr	Acrosin	12.4567	1.61	5.08	#DIV/0!	16.52	1			1.48			5.33	30.56				1.61								8.8	1.36										39.89	6.72	2.95
P23780	P23780	Glb1	Beta-galactosidase	26.5517	23.0167	18.9883	26.56	22.6967	1			33.61	29.68	38.3	12.01	27.68	18.03	16.04	19.18	15.09	33.67	13.13	40.99	26.19	11.98	25.25	20.2	14.81	15.5	32.97	30.68	10.94	24.69	26.5	33.58	20.6	40.63	7.93	41.52	11.37	14.13
P24369	P24369	Ppib	Peptidyl-prolyl cis-trans isomerase B	107.833	109.608	115.272	105.103	88.6367	1			121.02	121.87	118.77	96.07	93.97	95.3	133.29	113.01	102.04	109.34	105.74	94.23	106.03	107.74	136.78	105.78	137.54	97.76	113.14	73.78	147.98	109.81	111.86	74.05	66.5	111.55	105.24	47.49	99.99	101.05
P27046	P27046	Man2a1	Alpha-mannosidase 2	16.1517	21.4567	11.5617	13.5383	12.235	1			16.7	23.33	15.95	11.82	14.64	14.47	16.34	22.12	11.38	19.27	27.98	31.65	10.88	13.42	9.29	12.02	8.45	15.31	17.05	7.57	13.94	13.83	19.04	9.8	24.23	15.24	15.87	7.3	7.94	2.83
P28798	P28798	Grn	Progranulin	636.48	756.577	700.607	641.333	559.955	1			528.32	751.86	650.3	756.08	517.12	615.2	747.96	932.57	724.42	875.95	475.65	782.91	663.98	492.63	724.13	637.09	796.69	889.12	656.01	502.54	718.47	613.42	764.92	592.64	337.54	778.49	929.96	246.81	490.85	576.08
P29699	P29699	Ahsg	Alpha-2-HS-glycoprotein	5.71	2.12	4.34	5.865	4.7025	1			4.41	11.52	7.98	0.9	5.17	4.28	0.51	2.81	2.61	3.99		0.68	4.12	4.68			4.22		6.28		3.79	9.54	3.85		4.13		5.15	8.61	0.92
P30933	P30933	Svs5	Seminal vesicle secretory protein 5	118895	135257	190674	164492	158348	1			100728	130098	59450	90261.2	176263	156567	173554	142244	207046	84729.7	140835	63133.4	184808	265768	204790	187529	191408	109738	170725	82141	290186	274063	143993	25843.7	87822.9	106950	62982.1	223736	227110	241487
P32921	P32921	Wars1	Tryptophan--tRNA ligase, cytoplasmic	13.132	17.9533	13.445	14.8267	11.48	1			25.73	13.48	16.37	2.77	7.31					14.06	8.39	31.41	9.77		11.93	18.35		13.73	19.61	28.98	9.54	6.2	13.81	10.82	18.72	4.24
P35700	P35700	Prdx1	Peroxiredoxin-1	40.2	39.0833	20.9467	45.1617	19.8283	1			64.54	40.02	69.75	12.76	15.2	38.93	2.77	20.2	9.89	33.19	52.53	115.92	18.12	19.54	27.86	40.53	5.93	13.7	39.41	73.43	16.65	29.45	24.7	87.33	66.2	32.16	5.85	10.06	3.97	0.73
P35846	P35846	Folr1	Folate receptor alpha	127.247	90.0567	104.25	82.715	85.2017	1			97.71	88.02	67	100.24	312.55	97.96	83.87	110.9	77.91	98.72	78.78	90.16	110.03	101.71	88.9	114.89	143.25	66.72	86.16	54.88	76.66	93.46	69.99	115.14	49.48	78.53	67.68	197.75	50.14	67.63
P41438	P41438	Slc19a1	Reduced folate transporter	19693.6	22181.9	20250.4	17798.3	16609	1			18557.2	18462.8	22187.9	19057.6	15833.4	24062.6	21410.2	21265.8	23458.5	17736.9	25744.1	23475.6	23583.6	24903.7	18723.7	15634.6	19347.1	19309.5	16936.1	18465.8	16702.2	17553.2	19388.1	17744.2	19416.7	15824.7	18374.8	13573.5	15963.6	16500.9
P45376	P45376	Akr1b1	Aldo-keto reductase family 1 member B1	11.5467	8.834	8.94	17.6083	9.95833	1			7.57	20.67	18.1	4.07	2.37	16.5		3.95	3.74	14.11	2.41	19.96	14.54	10.92	6.96	14.71	4.15	2.36	15.38	9.37	33.88	19.98	4.79	22.25	26.77	12.45	1.47	7.12	4.83	7.11
P45700	P45700	Man1a1	Mannosyl-oligosaccharide 1,2-alpha-mannosidase IA	142.365	131.628	74.745	163.763	116.34	1			275.14	159.58	168.16	50.15	61.25	139.91	31.56	70.19	40.33	121.44	170.28	355.97	54.49	22.82	108.48	182.4	16.12	64.16	175.62	340.45	96.96	2.78	112.48	254.29	271.61	142.47	41.42	9.86
P50429	P50429	Arsb	Arylsulfatase B	6.86333	6.695	8.26	7.59333	5.65	1			7.14	5.38	4.18	8.37	11.73	4.38	7.48	7.71	5.16	7.31	4.17	8.34	7.71		7.51	6.16	9.42	10.5	5.69	5.36	6.49	8.45	10.59	8.98	3.79	8.84	7.2	3.78	5.48	4.81
P50446	P50446;Q9Z331;Q8BGZ7	Krt6a	Keratin, type II cytoskeletal 6A	298.303	144.817	418.588	133.713	129.967	3			232.4	157.94	124.11	998.65	64.09	212.63	61.18	44.01	130.46	407.07	129.87	96.31	273.95	490.87	173.42	1129.13	130.93	313.23	127.93	90.41	217.47	147.2	161.28	57.99	314.82	50.3	154.91	79.68	88.63	91.46
P50446;Q3TTY5;Q6NXH9;Q922U2	Q3TTY5;P50446;Q9Z331;Q6NXH9;Q3UV17;Q922U2;P19246;P07744;Q8BGZ7	Krt2;Krt5;Krt6a;Krt73	Keratin, type II cytoskeletal 6A	54.8517	47.81	272.207	37.9417	30.9667	9			48.45	85.69	22.25	127.48	8.16	37.08	19.47	43.56	66.68	54.11	25.74	77.3	38.86	1405.41	42.83	29.02	67.69	49.43	82.13	35.9	58.82	22.04	22.23	6.53	29.85	25.48	21.71	87.53	14.14	7.09
P50446;Q8VED5	P50446;Q9Z331;Q8BGZ7;Q8VED5	Krt6a;Krt79	Keratin, type II cytoskeletal 6A	36.5183	10.6467	36.0283	10.425	10.4833	4			26.79	24.63	18.78	121.94	9.46	17.51	2.53	5.54	7.95	29.53	12.16	6.17	18.6	33.46	16.87	109.33	13.1	24.81	9.91	5.94	16.22	14.09	14.74	1.65	31.78	5.25	7.41	6.28	8.21	3.97
P50446;Q8VED5;Q922U2	P50446;P11679;P97861;Q9Z331;Q6IMF0;Q9DCV7;Q3UV17;Q922U2;Q99M73;Q9Z2T6;P20152;P07744;Q8BGZ7;Q9ERE2;Q8VED5;P03995	Krt5;Krt6a;Krt79	Keratin, type II cytoskeletal 6A	238.073	99.0467	329.762	168.9	157.122	16			154.06	162.38	103.41	637.15	78.03	293.41	8.97	20.2	116.2	252.57	78.48	117.86	317.23	373.95	147.88	726.03	125.77	287.71	157.91	73.37	326.43	187.66	135.14	132.89	424.5	77.05	103.84	100.27	139.65	97.42
P50446;Q922U2	P50446;Q9Z331;Q922U2	Krt5;Krt6a	Keratin, type II cytoskeletal 6A	7763.87	4514.28	10236.9	6555.51	5102.08	3			5819.39	6485.61	5938.41	11962.7	2558.09	13819	2576.49	2372.94	5329.4	6886.41	5053.2	4867.22	9547.3	18693	5594.78	12178	5579.48	9828.79	7025.86	4375.53	14446.6	5075.87	5427.25	2981.97	10296.9	3517.23	5587.53	2647.5	4045.26	4518.07
P52480	P52480	Pkm	Pyruvate kinase PKM	16.145	8.82	10.07	10.2833	7.2575	1			17.71	17.5	30.18	7.12	7.59	16.77		2.52	6.04	6.72	11.55	17.27	3.54	31.92	3.7	11.3	2.94	7.02	12.73	15	6.48	10.54	7.43	9.52	10.83	11.45	1.22	5.53
P56542	P56542	Dnase2	Deoxyribonuclease-2-alpha	7.14	6.08	7.27	10.575	10.2667	1			11.18	4.12	5.02	10.67	4.71		7.24	5.73	5.66	7.46		4.31	2.6	4.75	12.62	5.4	12.05	6.2	11.41	7.08	12.35	15.92	11.74	4.95	3.43	17.28	11.67	11.77	9.07	8.38
P60710;P63260	P63260;P60710	Actb;Actg1	Actin, cytoplasmic 1	65.5917	8.478	57.685	6.662	7.18	2			5.22	12.47	251.95	82.51	4.89	36.51	12.92	5.12	11.62	2.5		10.23	15.4	278.76	9.31	10.8	14.43	17.41	13.07		1.59	10.87	3.54	4.24	6.62		4.13	10.79
P62806	P62806	H4c1	Histone H4	37.5233	0.81	25.125	3.3425	0.99	1				5.57		88.24		18.76				0.81				47.64				2.61	2.62		4.63	3.7		2.42			0.99
P70158	P70158	Smpdl3a	Acid sphingomyelinase-like phosphodiesterase 3a	40.645	41.2283	42.615	45.5717	38.4867	1			46.05	46.84	44.71	47.15	19.76	39.36	53.56	41.93	36.32	54.21	19.68	41.67	50.04	27.25	48.53	56.95	23.7	49.22	43.73	29.99	49.62	43.51	65.78	40.8	21.64	41.86	43.77	20.42	58.12	45.11
P70296	P70296	Pebp1	Phosphatidylethanolamine-binding protein 1	6.605	2.92333	4.12	6.16	11.345	1			5.05	4.78	14.47	4.54	8.47	2.32			2.67	3.47		2.63		4.61	0.09	5.94	5.84		4.87		4.73	11.04	2.33	7.83		3.54		19.15
P70412	P70412	Cuzd1	CUB and zona pellucida-like domain-containing protein 1	475.01	164.94	147.483	59.7833	430.583	1							848.36	101.66		164.94							4.42		422.46	15.57	5.42	135.39		38.54						1092.39	198.89	0.47
P81117	P81117	Nucb2	Nucleobindin-2	8.9	21.81	17.0117	14.1917	8.44667	1			6.83	9.32	7.25	4.45	18.67	6.88	45.72	33.57	6.97	22.33	4.94	17.33	22.74	7.15	29.59	29.23	6.13	7.23	8.23	9.73	22.71	30.66	7.31	6.51	5.88	5.88	3.08	26.79	3.14	5.91
P97861;Q6IMF0;Q9ERE2	P97861;Q6IMF0;Q9Z2T6;Q9ERE2	Krt81;Krt86;Krt87	Keratin, type II cuticular Hb6	13.12	2.66667	1.93	45.6967	4.39	4				4.02	0.23		2.71	45.52			1.03	2.27		4.7						1.93	4.54		1.93			130.62		2.9		5.88
Q00623	Q00623	Apoa1	Apolipoprotein A-I	21.14	19.248	27.64	27.115	42.7467	1			10.11	22.06	16.01	7.15	67.46	4.05	8.09	6.68	23.97	31.26		26.24	48.88			18.69	9.57	33.42	12.77	15.98	26.14	64.99	24.83	17.98	19.09	5.98	86.41	97.86	28.51	18.63
Q00897	Q00897	Serpina1d	Alpha-1-antitrypsin 1-4	8.4875	6.44333	7.275	23.67	9.76	1			6.4	4.16	6.45		16.94				6.35	6.38		6.6	11.59				2.96		5.42		4.26	81.4	3.6		2.99	3.84	7.55	34.96	4.92	4.3
Q01339	Q01339	Apoh	Beta-2-glycoprotein 1	3.476	4.0475	3.9425	7.02667	5.168	1			1.68	3.01	2.46	1.8	8.43		2.53		1.75	5.81		6.1	1.52			2.77	4.31	7.17		1.63		15.94	3.51		4.96	2.5	5.23	10.94	2.21
Q01768	Q01768	Nme2	Nucleoside diphosphate kinase B	28.2017	24.4167	15.5617	28.8517	22.0025	1			55.61	31.16	39.09	7.52	13.85	21.98	3.3	14.48	12.81	20.32	30.66	64.93	15.47	8.41	23.38	31.3	4.95	9.86	34.19	51.85	13.82	3	15.54	54.71	52.16	23.87	4.54	7.44
Q02257	Q02257	Jup	Junction plakoglobin	21.9283	9.38833	46.225	16.0733	8.91	1			12.89	15.33	29.33	32.49	6.3	35.23	4.93	5.65	19.74	14.29	3.16	8.56	13.78	153.29	16.63	53.74	16.24	23.67	20.78	11.76	28.76	14.89	11.83	8.42	17.31	10.88	8.02	6.12	6.21	4.92
Q03401	Q03401	Crisp1	Cysteine-rich secretory protein 1	236.925	34.28	237.82	202.025	1051.96	1							440.36	33.49						34.28					175.99	299.65				5.4	398.65			8.48		3091.81	55.59
Q06890	Q06890	Clu	Clusterin	88.825	18.526	14.7533	15.52	21.064	1			10.54	9.67	9.68	7.45	483.95	11.66	26.53	25.81	14.59	10.19		15.51	9.97	7.81	18.87	11.43	26.32	14.12	4.97	9.81		40.63	18.36	3.83		8.51	7.92	60.75	9.62	18.52
Q07235	Q07235	Serpine2	Glia-derived nexin	16671.5	16589.8	18878.5	17645.8	17110.3	1			16753.7	16318	17331.4	18605.2	14592.3	16428.7	18841	19158.5	16821.4	17833.3	12304.2	14580.5	17135.3	17617.8	19996.7	18354.8	19751	20415.2	16609.3	12489.7	19399.6	19372.3	23306	14697.7	11749.7	18658.9	21036.2	9101.79	20888.5	21226.8
Q09098	Q09098	Pate4	Prostate and testis expressed protein 4	116588	134258	152705	139195	115253	1			89807.5	120210	93144.3	139948	116474	139942	115311	132582	155242	127394	117078	157943	145592	134781	158390	185055	159880	132533	140927	102350	174911	156073	137559	123352	75249.9	123797	153606	93101.2	126174	119590
Q09TK7	Q09TK7	Spink11	Serine protease inhibitor Kazal-type 11	54.9	83.9567	81.4517	74.1967	70.6417	1			48.43	85.27	58.36	65.96	20.02	51.36	49.73	86.08	103.24	146.24	28.68	89.77	46.25	36.98	77.11	132.98	80.3	115.09	87.4	75.3	114.82	54.05	68.94	44.67	68.22	104.19	106.61	21.07	61.28	62.48
Q3TTY5	Q3TTY5	Krt2	Keratin, type II cytoskeletal 2 epidermal	497.383	323.827	663.44	459.493	417.548	1			408.08	577.84	301.33	366.64	164.2	1166.21	225.83	212.54	435.66	315.79	322.41	430.73	623.29	1650.67	408.6	313.11	485.93	499.04	499.73	350.11	791.05	497.16	359.27	259.64	706.84	320.54	480.37	238.98	407.81	350.75
Q3TTY5;Q6IFZ6	Q3TTY5;Q6IFZ9;Q6IFZ6	Krt2;Krt77	Keratin, type II cytoskeletal 2 epidermal	9.9325	7.7	2.88	6.234	6.035	3				8.22	6.82	19.27		5.42	7.73	7.67					1.49	4.79		1.99	3.25		3.81		7.94	8.64	7.63	3.15	5.84					6.23
Q3U1D9	Q3U1D9		UPF0602 protein C4orf47 homolog	2946	4192.28	4051.71	3701.67	2976.69	1				3409.23	4187.82			1240.96		4446.46	2449.54	3938.53	5253.19	4873.66	5060.85	5219.9	3974.59	3456.7	4383.48	2214.74	3559.26	3824.26	3503.11	3901.56	4102.18	3319.67	4106.47	2070.49	4015.75	1200.43	3490.31
Q3U319	Q3U319	Rnf40	E3 ubiquitin-protein ligase BRE1B	23110	22989.1	32788.3	28476.4	27707.3	1			20522.7	22153.6	20299.7	22317.8	26181.4	27184.8	14644.6	21127.5	24710.7	22832.1	36696.2	17923.3	34976.1	30308.5	31861.7	30231.6	34537.7	34814.1	37559.9	15176.6	34674.1	38072.3	33427.1	11948.3	25201.9	30843.1	22428.8	30822.1	30074.4	26873.6
Q3UN54	Q3UN54	Pate14	Prostate and testis expressed protein 14	14946.8	18245.8	17705.8	16181	14406	1			11190.7	14729.2	14488.3	19957.2	10735.5	18580.1	16177.3	20170.1	20098.3	18886.7	16170.2	17972.4	18391.7	17485.4	17375.2	15576.2	15376	22030	17138	13113.9	16079.2	15406.9	18905.4	16442.7	13591	17269.1	21153.4	2621.69	16222.6	15578.5
Q3UV17	Q3UV17	Krt76	Keratin, type II cytoskeletal 2 oral	664.007	603.625	1407.82	767.612	712.528	1			635.77	586.92	622.55	914.73	251.7	972.37			742.07	407.94	941.95	322.54	945.49	3273.89	767.61	1570.64	820.6	1068.69	439.23	850.08	1427.31	699.45	790.14	399.46	2029.45	360.32	601.66	240.38	415.94	627.42
Q3UWQ3	Q3UWQ3	Ube2fb	NEDD8-conjugating enzyme UBE2F-B	10.762	7.81	16.05	15.22	1.31	1			11.49		6.2	15.55	12.45	8.12		16.37	2.22	3.62		9.03		16.05					13.97		16.47									1.31
Q5BKQ4	Q5BKQ4	Pnliprp1	Inactive pancreatic lipase-related protein 1	53.13	64.835	35.985	67.694	34.17	1			98.12	62.68	62.75	33.68	20.1	41.45	14.93	26.91	17.17	38.56	151.49	139.95	51.14	20.58	51.03	59.3	6.6	27.26	55.2	96.24	30.6		33.99	122.44	53.37	40.09	9.05
Q5FW60	Q5FW60	Mup20	Major urinary protein 20	1.03	13.36	#DIV/0!	751.815	294.705	1							1.03		1.56		29.28			9.24										1498.31	5.32					556.8	32.61
Q5U405	Q5U405	Tmprss13	Transmembrane protease serine 13	138.657	167.677	193.637	229.857	166.935	1			150.58	153.97	75.55	113.07	99.16	239.61	164.06	178.76	207.88	97.26	131.04	227.06	250.48	292.4	143.58	114.85	161.8	198.71	202.33	329.8	251.94	290.19	140.91	163.97	299.95	148.4	97.93	100.94	149.41	204.98
Q60590	Q60590	Orm1	Alpha-1-acid glycoprotein 1	19.562	19.9167	27.3767	27.4683	23.62	1			18.24	11.87	16.78	25.01	25.91		32.88	27.63	24.2	20.35	1.08	13.36	20.03	28.93	31.58	31.35	28.81	23.56	34.97	16.91	33.93	32.55	29.47	16.98	20.8	28.63	22.08	16.97	26.52	26.72
Q60590;Q63805	Q63805;Q60590;P07361	Orm1;Orm3	Alpha-1-acid glycoprotein 1	106.453	98.6917	134.07	160.32	137.75	3			144	101.36	119.25	103.11	145.15	25.85	101.16	69.45	177.55	131.94	39.98	72.07	150.59	52.33	152.33	109.56	221.4	118.21	198.81	119.45	196.98	153.85	146.84	145.99	154.7	214.26	108.86	139.86	163.68	45.14
Q60648	Q60648	Gm2a	Ganglioside GM2 activator	76.7333	83.4283	71.575	66.8933	63.665	1			71.16	71.15	64.63	79.65	115.81	58	95.4	92.43	74.75	86.36	78.76	72.87	72.58	66.91	66.88	68.51	88.87	65.7	66.1	46.98	66.81	85.37	69.09	67.01	37.48	68.69	65	73.02	70.6	67.2
Q60928	Q60928	Ggt1	Glutathione hydrolase 1 proenzyme	7.7475	10.662	16.53	14.41	10.1767	1				9.46	5.33	9.37	6.83		13.89	9.66	5.36	6.9		17.5	15.9			11.28	23.13	15.81	6.5	6.9		34.15	16.13	8.37	2.94	6.54	10.37	27.36	7.7	6.15
Q61171	Q61171	Prdx2	Peroxiredoxin-2	38.28	32.97	26.7467	39.4817	20.2217	1			35.16	44.82	54.97	22.12	24.28	48.33	11.64	8.22	22.66	26.35	39.19	89.76	22.19	52.15	16.55	25.95	23.78	19.86	41.24	54.66	45.46	27.89	21.52	46.12	48.76	27.1	9.06	12.79	7.21	16.41
Q61207	Q61207	Psap	Prosaposin	13.0367	12.1333	9.245	15.915	8.77833	1			12.56	21.08	20.81	6.38	10.7	6.69	10.14	12.45	7.08	19.32	8.22	15.59	9.14	8.45	9.79	7.68	12.05	8.36	10.3	15.03	12.75	26.94	15.5	14.97	5.49	21.01	4.42	12.77	4.26	4.72
Q61233	Q61233	Lcp1	Plastin-2	11.48	9.49	7.46667	5.415	3.49333	1				5.03	25.48	3.93						3.77	6.32	18.38		12.11	4.28	6.01			7.28					3.55	8.2	1.16	1.12
Q61400	Q61400	Ceacam10	Carcinoembryonic antigen-related cell adhesion molecule 10	4633.58	4369.94	5362.32	6179.05	6634.51	1			4725.54	6924.61	7134.04	3428.35	1637.38	3951.56	7594.09	4382.7	4378.16	3866.11	2425.87	3572.7	5498.26	4684.75	5263.25	4846.35	5138.66	6742.64	4156.81	3024.6	4350.23	9779.32	11672.7	4090.66	3030.17	6021.73	13467	2043.59	7477.91	7766.68
Q61495;Q7TSF1	Q61495;Q7TSF1	Dsg1a;Dsg1b	Desmoglein-1-alpha	13.274	6.55	11.216	11.72	6.565	2				11.93	19.91	4.71	5.58	24.24			10.98	5.64		3.03	6.71	19.74		16.52	2.67	10.44	5.96	5.14	22.87	14.23	10.4		10.75		0.43		7.52	7.56
Q61646	Q61646	Hp	Haptoglobin	5.292	7.995	6.94	9.734	5.58	1			9.4	5.7	3.61	1.43	6.32		7.33			8.66								6.94	5.54	11.14	2.46	27.43		2.1		1.42		9.74
Q61781	Q61781	Krt14	Keratin, type I cytoskeletal 14	33.74	19.5767	80.065	23.65	20.9667	1			22.03	31.88	29.13	89.31	12.57	17.52	7.38	7.01	28.63	34.52	15.05	24.87	40.51	243.12	34.9	88.67	34.18	39.01	23.98	14.39	46.26	22.56	25.7	9.01	28.14	17.52	22.7	28.31	16.35	12.78
Q61781;Q6IFX2	Q61781;Q6IFX2	Krt14;Krt42	Keratin, type I cytoskeletal 14	#DIV/0!	17.4325	33.2667	14.6525	12.534	2									6.42		19.39	30.05		13.87				52.22	18.45	29.13	19.16			17.79	18.42	3.24	18.06	10.76	7.14	11.49		15.22
Q61781;Q6IFX2;Q9QWL7	Q61781;Q9QWL7;Q6IFX2	Krt14;Krt17;Krt42	Keratin, type I cytoskeletal 14	24.915	10.9967	41.4583	16.6417	11.4817	3			19.04	24.85	21.41	47.63	6.83	29.73	5.61	5.77	19.76	23.76	3.05	8.03	27.07	96.44	27.19	50.61	21.77	25.67	15.32	11.61	31.25	19.55	13.28	8.84	20.03	10.78	6.19	7.05	8.3	16.54
Q61781;Q6IFX2;Q9QWL7;Q9Z2K1	Q9Z2K1;Q61781;Q9QWL7;Q6IFX2;Q9D312;P08730;Q61414	Krt14;Krt16;Krt17;Krt42	Keratin, type I cytoskeletal 14	47.2983	22.4867	109.853	28.5617	26.3333	7			21.61	30.28	28.8	147.4	16.52	39.18	10.16	10.35	11.48	71.49	13.11	18.33	41.8	125.3	58.26	325.73	40.67	67.36	31.62	23.32	40.43	36.83	24.34	14.83	52	16.66	30.49	12.77	21.22	24.86
Q61781;Q6IFX2;Q9Z2K1	Q9Z2K1;Q61781;Q6IFX2	Krt14;Krt16;Krt42	Keratin, type I cytoskeletal 14	26.915	10.4533	42.1667	15.1183	14.748	3			17.78	24.73	21.06	61.04	5.03	31.85	3.81	4.49	17.93	18.23	7.46	10.8	27.8	70.36	31.49	81.4	23.78	18.17	13.41	15.31	24.78	16.26	13.65	7.3	34.28	8.19	10.05	15.38	5.84
Q61781;Q9QWL7	Q61781;Q9QWL7	Krt14;Krt17	Keratin, type I cytoskeletal 14	81.2367	29.88	115.338	32.2417	28.2583	2			66	29.01	61.85	256.16	14.08	60.32	16.91	12.41	43.87	50.69	27.32	28.08	71.87	184.03	46.54	262.74	57.07	69.78	35.55	23.01	59.08	35.6	30.97	9.24	62.63	12.68	26.91	18.3	30.68	18.35
Q61781;Q9Z2K1	Q9Z2K1;Q61781	Krt14;Krt16	Keratin, type I cytoskeletal 14	55.6783	43.3133	145.79	40.0867	35.475	2			43.51	54.23	36.06	117.43	19.83	63.01	10.24	16.34	36.91	114.79	33.46	48.14	105.04	191.75	61.22	383.31	57.78	75.64	28.86	28.48	39.51	76.44	51.91	15.32	62.92	28.12	22.32	50.26	22.82	26.41
Q61838	Q61838	Pzp	Pregnancy zone protein	5.82667	4.436	6.225	6.226	7.8225	1			2.47	4.46	6.08	1.45	18.22	2.28	1.88	1.77	4.06	9.72		4.75	5.11					7.34	1.66	2.88		13.73	8.74	4.12			11.11	13.96	4.92	1.3
Q61897;Q8K0Y2;Q9D646	Q8K0Y2;Q61897;Q9D646;Q61765	Krt33a;Krt33b;Krt34	Keratin, type I cuticular Ha3-II	15.7967	4.12	2.34	47.57	11.45	4				3.63		1.14		42.62			4.12							2.34			6.65	1.53				134.53				11.45
Q62165	Q62165	Dag1	Dystroglycan 1	33.4883	39.7867	37.5467	32.7683	30.6617	1			30.69	41.46	39.88	34.24	36.11	18.55	38.93	52.83	46.83	44.41	19.44	36.28	34.91	27.79	44.3	30.27	47.99	40.02	29.21	34.35	37.87	26.06	36.02	33.1	17.73	59.17	32.99	15.72	23.62	34.74
Q62181	Q62181	Sema3c	Semaphorin-3C	6.76333	6.838	6.37333	6.038	6.86833	1				5.16			7.46	7.67	5.49	4.92	9.52	11.34		2.92	9.06	5.78	6.11	3.09	8.77	5.43	4.41	4.52	11.09	2.45	7.72		3.5	3.63	6.36	15.5	6.77	5.45
Q63805	Q63805	Orm3	Alpha-1-acid glycoprotein 3	193.065	180.338	210.185	249.637	235.288	1			203.33	197.97	218.34	182.96	258.05	97.74	180.51	135.45	183.95	239.75	172.13	170.24	258.36	101.52	272.03	192.68	274.56	161.96	367.81	162.64	248.47	211.51	232.34	275.05	130.05	483.62	199.3	255.83	178.14	164.79
Q64356	Q64356	Svs6	Seminal vesicle secretory protein 6	51998	64311.5	75102.2	62055.9	66631.3	1			50691.1	60930.8	27922.8	49770.1	63341.1	59332.2	64095.2	58148	81027.4	67689.1	74391.2	40517.9	85281.4	81922	75226.3	62458.3	78502.7	67222.2	85167.2	32405.9	86654.5	81192.9	69678.9	17236	43900.4	74473.1	54752.9	73752.9	79040.6	73867.9
Q64442	Q64442	Sord	Sorbitol dehydrogenase	98.8217	82.93	48.0967	97.79	59.4433	1			174.52	106.97	94.12	49.13	54.7	113.49	24.63	54.77	32.56	63.19	92.89	229.54	32.81	18.58	50.53	113.23	22.64	50.79	101.7	192.8	55.18	12.74	72.2	152.12	187.01	73.61	25.29	59.2	4.98	6.57
Q64726	Q64726	Azgp1	Zinc-alpha-2-glycoprotein	39.2867	28.7467	18.1067	36.0233	40.315	1			50.61	42.89	31.8	19.21	59.22	31.99	11.17	16.09	8.04	25.97	51.07	60.14	9.66	1.9	25.38	33.85	6.98	30.87	30.49	51.38	35.72	3.57	39.77	55.21	53.69	33.05	16.11	58.41
Q6DFV1	Q6DFV1	Ncapg2	Condensin-2 complex subunit G2	310.097	938.1	914.915	1463.4	1624.12	1			266.64	29.81	384.59	253.88	737.37	188.29	644.34	1078.02	527.56	989.11	763.7	1625.87	921.27	576.37	1410.41	17.63	1669.04	894.77	1025.33	1527.86	928.71	1547.99	2476.3	1274.2	1259.56	1968.43	583.59	595.01	2777.97	2560.16
Q6DIB5	Q6DIB5	Megf10	Multiple epidermal growth factor-like domains protein 10	251.158	149.807	147.952	382.472	214.32	1			378.4	379.6	186.61	264.04	101.26	197.04	23.82	184.72	62.97	256.37	50.95	320.01	155.66	47.34	166.23	284.98	8.8	224.7	282.32	763.61	126.84		197.56	542.03	297.38	256.51	89.07
Q6IFX2	Q6IFX2	Krt42	Keratin, type I cytoskeletal 42	191.705	106.778	287.868	117.283	103.17	1			160.08	136.54	132.55	348.48	56.53	316.05	44.79	42.65	113.55	222.8	116.99	99.89	232.19	481.43	134.19	567.46	135.86	176.08	108.68	69.05	193.97	145.27	132.91	53.82	196.88	67.72	122.15	59.99	85.36	86.92
Q6IFX2;Q9QWL7	Q9QWL7;Q6IFX2	Krt17;Krt42	Keratin, type I cytoskeletal 42	33.9817	18.906	47.905	19.456	16.132	2			23.38	29.35	31.1	67.86	7.86	44.34	12.46	12.84	17.53	34.78		16.92	22.43	142.58	28.4	67.02	18.12	8.88	18.32		19.65	17	27.85	14.46	31.78	13.25		13.47	16.67	5.49
Q6IFZ6;Q8VED5;Q922U2	P11679;Q6IFZ6;Q922U2;Q8VED5	Krt5;Krt77;Krt79	Keratin, type II cytoskeletal 1b	28.0883	5.984	15.56	11.3133	8.49	4			18.29	33.34	22.81	56.11	4.65	33.33	3.47	4.16	12.79	7.68	1.82		14.85	31.54		21.01	8.59	1.81	8.42		20.11			5.41	17.26	7.26		7.74	1.7
Q6NXH9	Q6NXH9	Krt73	Keratin, type II cytoskeletal 73	2158.62	1081.77	2506.53	1936.1	1476.03	1			1750.02	1639.5	3626.4	2387.54	668.94	2879.35	681.85	566.14	1630.86	1325.72	1173.14	1112.88	2281.97	5268.04	1637.01	2378.98	1436.32	2036.88	2287.81	1471.42	4110.14	1847.33	1029.48	870.4	3334.45	1269.61	1344.97	761.54	1074.37	1071.25
Q6QR59	Q6QR59	Tcaf3	TRPM8 channel-associated factor 3	9.78667	11.646	8.552	10.6617	7.67667	1			24.76	8.07	10.24	2.82	5.23	7.6		2.93	11.61	6.15	8.42	29.12	6.97		8.51	5.98	10.75	10.55	5.27	13.16	9.38	11.81	12.56	11.79	12.64	2.27	8.12
Q6S5C2	Q6S5C2	Gnptg	N-acetylglucosamine-1-phosphotransferase subunit gamma	11.15	9.02	10.3917	9.49	10.5417	1			5.51	18.44	5.85	13.63	12.32		13.39	4.93	11.14	9.03		6.61	18.97	2.49	15.33	6.66	6.41	12.49	11.89	5.02	7.05	11.16	19.65	2.17	4.15	10.6	10.91	6.85	20.44	10.3
Q6ZWR6	Q6ZWR6	Syne1	Nesprin-1	222.652	291.687	383.983	380.457	220.462	1			341.08	244.18	184.15	211.22	207.47	147.81	350.67	352.64	186.39	198.16	393.23	269.03	490.75	607.5	260.97	290.81	433.15	220.72	306.44	481.76	546.77	208.05	461.9	277.82	245.6	255.36	147.8	247.25	125.43	301.33
Q7M6Z4	Q7M6Z4	Kif27	Kinesin-like protein KIF27	64.0383	65.3583	61.025	61.548	49.1525	1			58.33	71.22	72.5	65.55	53.55	63.08	84.35	61.72	56.03	63.27	50.58	76.2	41.36	64.45	42.38	49.19	83.6	85.17	29.56		70.88	72.19	82.14	52.97	50.98	69.95			47.62	28.06
Q80V42	Q80V42	Cpm	Carboxypeptidase M	21.3183	18.0183	17.43	24.56	19.8833	1			24.84	18.5	21.23	22.46	25.3	15.58	18.72	28.05	14.68	18.89	7.61	20.16	12.17	11.34	17.08	18.09	20.9	25	22.56	12.12	23.56	26.64	31.74	30.74	20.4	23.95	23.78	20.6	13.53	17.04
Q8BFR4	Q8BFR4	Gns	N-acetylglucosamine-6-sulfatase	4.57833	6.28833	5.38667	6.83167	4.21167	1			3.57	3.48	3.66	5.76	6.01	4.99	4.47	11.38	3.96	6.91	6.58	4.43	7.02	3.82	5.1	3.17	7.29	5.92	7.19	5.18	7.35	9.93	3.17	8.17	5.75	5.21	3.03	5.79	2.63	2.86
Q8BND5	Q8BND5	Qsox1	Sulfhydryl oxidase 1	28931.3	30153.8	31389.6	27947.1	27214.5	1			29040.7	27561.4	31383.6	37951.5	19183.7	28466.7	35581.3	33028.1	27278.9	33878.8	22621.8	28533.8	34365.9	28241.9	30334.2	32384.8	29440.9	33570.1	29142.9	19000.8	29109.5	27106.5	35401.3	27921.7	17696.9	33060.4	36723.1	11746.1	32210.3	31850.3
Q8BWY9	Q8BWY9	Cip2a	Protein CIP2A	100.615	108.162	86.7967	100.973	80.6867	1			73.25	104.79	115.92	102.21	120.77	86.75	137.64	134.63	101.98	105.18	63.71	105.83	121.21	74.73	103.26	87.39	37.52	96.67	98.83	86.91	94.64	94.28	131.31	99.87	46.37	100.56	72.38	38.23	127.41	99.17
Q8BZH1	Q8BZH1	Tgm4	Protein-glutamine gamma-glutamyltransferase 4	4963.95	6498.19	1889.92	4578.75	2755.54	1			10781.7	4883.49	5951.06	1956.3	743.95	5467.2	237.56	2709.88	888.42	3748.74	9504.85	21899.7	559.91	889.16	1841.32	5600.57	187.05	2261.51	4356.37	9817.9	1815.52	40.99	3461.52	7980.18	11665.6	1653.68	3018.91	52.87	130.57	11.59
Q8CEK3	Q8CEK3	Spinkl	Serine protease inhibitor kazal-like protein, minor form	50037.5	53272.4	55294	45333.6	38873	1			47048.5	55108.5	49765.1	49302.8	43676.8	55323.4	46399.9	55033.8	56259.3	56714.5	56281.4	48945.6	60961	51853.3	57912.2	62596.9	49865.8	48574.7	54392.5	33048.5	53036.4	40756.7	42865.7	47901.8	27260.3	48463.5	46957.9	32572.9	38415.9	39567.8
Q8CFG8	Q8CFG8;Q8CG14	C1sb	Complement C1s-B subcomponent	9.71	19.14	8.23667	19.994	13.5467	2			12.75	10.53	9.56	5.84	4.92	14.66		5.08	2.29	11.05	24.93	52.35			6.46	15.46		2.79	12.33	39.77	11.32		13.43	23.12	27.02	11	2.62
Q8CFG9	Q8CFG9;Q8CG16;Q3UZ09	C1rb	Complement C1r-B subcomponent	635.283	594.283	329.9	695.528	657.253	3			1184.81	787.63	747.07	193.53	261.97	636.69	74.08	320.03	154.15	514.72	810.35	1692.37	226.65	89.55	473.32	842.32	49.87	297.69	859.01	1381.25	364.34	11.57	425.89	1131.11	1178.85	591.48	201.43
Q8CIF4	Q8CIF4	Btd	Biotinidase	15.155	19.6983	20.06	17.0883	15.325	1			14.01	16.68	14.13	18.93	16.55	10.63	19.53	19.44	17.46	25.43	17.19	19.14	20.49	17.79	22.96	13.53	24.3	21.29	14.72	10.18	16.47	25.94	22.65	12.57	7.87	22.59	20.02	10.75	13.36	17.36
Q8K0J2	Q8K0J2	B3gnt7	UDP-GlcNAc:betaGal beta-1,3-N-acetylglucosaminyltransferase 7	62.3133	64.0917	67.7183	52.0733	48.845	1			58.15	66.85	52.2	57.59	75.23	63.86	65.26	76.55	60.21	58.51	62.42	61.6	68.15	68	82.11	68.77	66.68	52.6	46.64	35.63	60.36	57.69	64.64	47.48	32.74	52.44	59.05	46.27	48.31	54.26
Q8K1J5	Q8K1J5	Sde2	Replication stress response regulator SDE2	54.62	51.7433	36.2717	33.08	29.085	1			68.59		59.56	69.59	8.92	66.44	111.18	63.54	27.7	32.94	38	37.1	32.01	26.91	43.57	43.99	41.28	29.87	27.1	41.43	35.91	32.76	28.2		49.91	8.02	50.63	5.98	25.49	34.48
Q8K2I4	Q8K2I4	Manba	Beta-mannosidase	5.542	6.10667	5.48	4.206	9.00833	1				8.13	5.95	3.17	6.07	4.39	5.42	7.35	8.64	5.66	4.37	5.2	3.64		6.38	4.72	9.96	2.7	2.42	6.81		3.64	2.05	6.11	13.27	9.18	7.84	3.86	9.76	10.14
Q8R242	Q8R242	Ctbs	Di-N-acetylchitobiase	38.8733	32.8283	43.325	48.565	32.3717	1			46.76	30.94	44.14	44.33	40.94	26.13	42.23	35.36	26.03	36.28	24.04	33.03	36.64	33.18	56.73	44.96	38.59	49.85	43.39	56.39	40.85	53.3	55.53	41.93	43.36	47.57	32.81	28.06	19.14	23.29
Q8R2E9	Q8R2E9	Ero1b	ERO1-like protein beta	7.09	2.9975	3.382	8.9	7.435	1							7.09		4.54	1.67	2.32	3.46			0.89	5.79		1.26	7.55	1.42				8.9				1.51		12.88	9.07	6.28
Q8VED5	Q8VED5	Krt79	Keratin, type II cytoskeletal 79	1639.36	882.45	2362.56	1154.6	821.162	1			1195.94	1452.8	725.6	2301.08	591.41	3569.33	474.26	483.59	1102.92	1167.03	1185.32	881.58	2181.32	5993.28	914.36	2180.39	1162.57	1743.42	1432.55	729.46	2183.5	828.59	1082.08	671.43	1333.26	293.2	1060.4	505.98	868.61	865.52
Q91VF5	Q91VF5	Emid1	EMI domain-containing protein 1	106.557	78.6767	36.57	117.052	60.2333	1			212.76	41.77	121.48	71.5	45.46	146.37	25.33	30.56	41.94	47.81	131.07	195.35	15.99	5.19	73.25	90.88	12.26	21.85	95.25	228.15	97.45	0.2	61.29	219.97	117.67	58.76	4.27
Q91X72	Q91X72	Hpx	Hemopexin	27.2883	22.9083	19.4467	35.1633	23.9733	1			35.04	26.84	26.16	12.26	51.34	12.09	27.63	16.89	24.63	29.56	10.76	27.98	21.66	15.05	12.4	14.96	19.49	33.12	20.09	16.58	23.34	106.44	27.95	16.58	18.35	16.34	31.73	36.83	17.92	22.67
Q920F6	Q920F6	Smc1b	Structural maintenance of chromosomes protein 1B	48.6283	284.65	235.486	23.655	12.0767	1			66.44	122.03	1.94	36.74	0.84	63.78	796.2	538.12	4.15	212.32	22.8	134.31	279.86		434.93	412.2	7.97	42.47					6.45	40.86	10.39				11.68	14.16
Q921I1	Q921I1	Tf	Serotransferrin	127.032	107.262	88.47	186.41	133.632	1			135.99	141.74	118.57	65.23	227.23	73.43	124.36	94.04	122.08	130.91	48.08	124.1	86.44	38.88	71.86	65.34	110.88	157.42	109.2	125.6	136.74	492.03	140.34	114.55	112.91	117.22	187.64	161.45	114.31	108.26
Q921V5	Q921V5	Mgat2	Alpha-1,6-mannosyl-glycoprotein 2-beta-N-acetylglucosaminyltransferase	8.5225	9.902	10.1967	8.244	6.185	1				6.62	8.61	7.69	11.17		11.88	10	7.53	10.69		9.41	10.97	10.66	8.01	10.41	9.55	11.58	8.88		9.01	12.64	3.59	7.1	4.04	8.89	8.11	3.17	11	1.9
Q922U2	Q922U2	Krt5	Keratin, type II cytoskeletal 5	328.54	118.368	351.22	137.547	129.635	1			167.75	247.34	322.29	679.36	63.8	490.7	74.07	59.47	211.39	142.89	74.15	148.24	192.75	940.47	220.19	394.29	193.09	166.53	186.33	94.95	230.71	138.77	96.84	77.68	279.46	97.33	110.95	114.8	85.32	89.95
Q99LX0	Q99LX0	Park7	Parkinson disease protein 7 homolog	8.09	8.835	6.80333	6.53	16.72	1			7.39	1.97	11.43	3.17	16.49				6.04	7.99	7.78	13.53			0.95	4.31	15.15				8.16	4.48		6.95	6.19	3.61		40.36
Q9CR89	Q9CR89	Ergic2	Endoplasmic reticulum-Golgi intermediate compartment protein 2	9169.57	5676.41	4289.23	12156.9	5625.27	1			15175.3	9786.22	10493.4	5732.83	3707.85	10121.8	1752.1	4720.07	2843.05	6375.51	8414.73	9953	3899.53	1968.78	5744.53	8885.91	813.97	4422.68	8544.86	23857.6	7409.15		7922.53	13050.3	11779.1	6800.9	3904.36		16.72
Q9CZU6	Q9CZU6	Cs	Citrate synthase, mitochondrial	47.51	#DIV/0!	26.0533	#DIV/0!	40.225	1							47.51										14.59		40.91	22.66									16.79	96.2	23.73	24.18
Q9D0F9	Q9D0F9	Pgm1	Phosphoglucomutase-1	4.61333	1.29	#DIV/0!	1.925	2.15667	1			8.93	1.38	3.53									1.29							1.04					2.81	3.91	1.21	1.35
Q9D154	Q9D154	Serpinb1a	Leukocyte elastase inhibitor A	13.6817	16.3933	8.9725	19.386	12.78	1			26.51	19.1	15.27	6.29	6.55	8.37	2.21	9.46	0.96	15.06	25.93	44.74	5.31		6.03	17.54		7.01	21.34	23.22	8.93		9.45	33.99	21	12.07	5.27
Q9D2H9	Q9D2H9	Dnaaf1	Dynein axonemal assembly factor 1	5.3525	5.36	2.60833	17.79	4.524	1			2.43	1.65		2.17	15.16			1.8	9.52	2.94		7.18	6.01	1.86	1.4	1.55	3.11	1.72	1.76		6.02	45.59			1.78	2.35	2.1		10.92	5.47
Q9D309	Q9D309	Fam3b	Protein FAM3B	141.483	190.38	194.12	196.552	159.478	1			129.37	152.04	151.49	161.9	126.1	128	186.41	206.47	269.22	177.04	143.38	159.76	157.1	138.3	222.51	211.96	227.92	206.93	173.57	175.64	273.92	218.54	227.24	110.4	70.03	190.45	222.25	70.92	206.97	196.25
Q9D646	Q497I4;Q9D646	Krt34	Keratin, type I cuticular Ha4	13.44	2.55	1.66	7.3	1.505	2				0.78			3.06	36.48			2.55					1.66					0.75		3.45			17.7			0.26	2.75
Q9DAN1	Q9DAN1	Pdilt	Protein disulfide-isomerase-like protein of the testis	384.623	337.413	292.1	382.262	351.175	1			348.51		445.68			359.68			341.16		170.73	500.35	390.14	194.06					447.88	261.52			493.31	326.34			572.74	129.61
Q9DB20	Q9DB20	Atp5po	ATP synthase subunit O, mitochondrial	1079.55	1196.29	1249.45	1159.41	1055.28	1			1239.59	1337.94	1194.43	916.45	709.34		1415.75	1366.05	868.22	678.76	1564.85	1284.11	1555.53	1973.71	1072.5	637.1	1105.02	1152.82	126.25	1780.41	1352.09	1493.14	1203.66	1000.93	1884.44	699.36	914.77	661.09	1141.66	1030.34
Q9DB60	Q9DB60	Prxl2b	Prostamide/prostaglandin F synthase	573.797	524.527	268.91	807.435	459.793	1			976.98	613.76	759.08	368.59	177.21	547.16	77.55	314.61	118.35	368.31	542.72	1725.62	269.55	99.59	381.96	647.22	51.79	163.35	766.39	2012.9	494.73	13.36	629.39	927.84	947.61	243.22	188.55
Q9DCQ7	Q9DCQ7	Serpina1f	Alpha-1-antitrypsin 1-6	53.1683	53.9375	46.395	58.784	100.157	1			41.53	73.3	56.72	38.33	76.34	32.79	54.35	4.43	81.37			75.6	74.09	89.83	1.55	14.94	78.33	19.63	75.9	32.76		36.88	62.7	85.68				244.15	51.95	4.37
Q9EQH2	Q9EQH2	Erap1	Endoplasmic reticulum aminopeptidase 1	22.3183	25.5117	25.2367	22.5967	21.6883	1			23.15	27.3	23.68	28.68	14.97	16.13	22.38	31.41	23.51	27.52	29.79	18.46	22.47	30.95	23.18	24.55	25.35	24.92	18.4	14.29	20.27	29.14	26.78	26.7	16.7	25.84	28.7	13.37	18.13	27.39
Q9ESD1	Q9ESD1	Prss8	Prostasin	43.1	44.8183	45.5283	43.3	27.7533	1			31.57	45.69	31.63	44.44	73.87	31.4	45.05	59.9	44.59	34.26	23.86	61.25	22.83	29.48	46.21	42.5	74.6	57.55	36.05	45.88	48.86	46.69	51.24	31.08	39.27	33.65	26.9	27.29	16.84	22.57
Q9ESY9	Q9ESY9	Ifi30	Gamma-interferon-inducible lysosomal thiol reductase	10.13	9.64	11.85	10.95	11.2933	1			6.01	11.98	18.3		5.82	8.54				5.34		13.94			11.74			11.96	10.19		6.52	10		17.09		14.73	2.4	16.75
Q9JHY4	Q9JHY4	Wfdc15b	WAP four-disulfide core domain protein 15B	5.818	9.5	7.50833	9.72833	8.60333	1			2.26	7.87		4.26	2.95	11.75	8.23	12.98	13.42	8.4	10.04	3.93	2.76	13.13	6.29	5.24	11.08	6.55	2.27	4.73	15.13	23	5.17	8.07	4.33	12.45	7.79	16.96	4.54	5.55
Q9QUG2	Q9QUG2	Polk	DNA polymerase kappa	57.4067	37.8567	46.17	17.82	29.33	1			80.05	68.53			23.64		10.66			45.81		57.1		20.79		71.55							17.82			36.14	22.52
Q9QWL7	Q9QWL7	Krt17	Keratin, type I cytoskeletal 17	51.7117	25.0483	83.135	25.7217	18.3033	1			31.47	20.97	28.73	188.73	6.48	33.89	16.78	8.47	24.29	57.4	17.24	26.11	44.33	115.14	43.1	211.89	42.9	41.45	26.52	20.93	44.22	23.55	26.5	12.61	38.79	7.56	18.01	16.74	13.81	14.91
Q9QY48	Q9QY48	Dnase2b	Deoxyribonuclease-2-beta	3875.77	3769.27	4175.35	3400.81	3761.01	1			3669.79	3602.78	4186.23	5257.11	3404.08	3134.62	3973	4149.5	3895.58	4969.57	2615.83	3012.13	4989.25	3792.82	4049.17	3679.02	4067.9	4473.93	3771.4	2040.49	3287.04	3130.14	4744.85	3430.96	2248.67	4283.79	5039.51	1355.07	4773.2	4865.81
Q9R013	Q9R013	Ctsf	Cathepsin F	22.0133	18.9083	19.7883	17.4717	14.1983	1			28.3	25.56	26.96	16.58	11.75	22.93	26.8	14.7	15.68	20.79	10.31	25.17	24.32	23.91	14.32	21.26	17.77	17.15	10.67	11.97	12.31	30	21.18	18.7	17.36	20.46	7.86	10.73	12.54	16.24
Q9WTP6	Q9WTP6	Ak2	Adenylate kinase 2, mitochondrial	6.455	5.34	6.89667	#DIV/0!	29.42	1							10.72	2.19				5.34						8.73	4.84	7.12										29.42
Q9WUU7	Q9WUU7	Ctsz	Cathepsin Z	17.2783	18.6117	14.1217	19.6767	13.0617	1			14.67	20.35	17.32	18.9	22.03	10.4	26.36	19.46	15.35	18.89	7.69	23.92	7.91	8.64	17.07	10.76	23.93	16.42	14.92	16.67	27.71	21.4	19.06	18.3	5.66	21.65	11.99	13.28	8.72	17.07
Q9WV54	Q9WV54	Asah1	Acid ceramidase	11.5633	11.885	8.77667	10.5467	8.13333	1			9.93	12.1	13.23	5.77	21.05	7.3	11.31	13.63	10.59	15.15	7.52	13.11	4.59	10.18	6.61	8.13	9.92	13.23	6.71	6.21	15.03	13.79	7.99	13.55	8.77	10.31	2.44	7.86	8.24	11.18
Q9WVJ3	Q9WVJ3	Cpq	Carboxypeptidase Q	58.2183	49.7483	47.9233	58.9517	43.62	1			55.71	51.6	44.62	39	130.15	28.23	47.75	47.82	50.09	49.08	34	69.75	28.02	27.43	57.23	46.58	75.14	53.14	45.19	45.21	79.15	77.83	75.4	30.93	33.76	47.83	28.75	109.01	22.89	19.48
Q9Z0J0	Q9Z0J0	Npc2	NPC intracellular cholesterol transporter 2	2866.05	2334.26	2312.3	1948.97	2044.84	1			2452.44	2454.46	2593.04	2752.63	4457.6	2486.12	2139.28	2749.24	2059.59	2513.27	2330.69	2213.47	2209.31	2146.58	2165.54	2037	3136.6	2178.76	1986.82	1556.57	1781.45	1889.31	2149.29	2330.36	1433.68	2156.12	1955.87	3112.19	1835.66	1775.51
Q9Z0L8	Q9Z0L8	Ggh	Gamma-glutamyl hydrolase	184.33	174.83	168.252	159.175	145.575	1			164.84	147.15	163.87	179.33	296.98	153.81	192.93	206.11	180.91	162.35	179.55	127.13	152.62	150.81	164.77	155.08	201.93	184.3	150.43	116.58	175.1	170.16	155.93	186.85	103.84	165.83	180.64	158.21	137.17	127.76
Q9Z0M9	Q9Z0M9	Il18bp	Interleukin-18-binding protein	68.39	76.0233	46.3617	48.14	54.0917	1			68.28	69.26	52.1	57.36	68.56	94.78	72.08	203.3	50.96	49.79	24.48	55.53	26.15	37.87	57.32	51.27	42.53	63.03	55.65	21.06	65.35	56.08	57.36	33.34	41.91	56.77	52.64	27.06	69.44	76.73
Q9Z282	Q9Z282	Gpr132	Probable G-protein coupled receptor 132	2700.54	3632.3	4318.86	3631.32	3566.37	1			2303.98	2698.09	1529.16	2015.44	3670.28	3986.29	2950.84	3029.25	4215.64	3962.65	4790.08	2845.37	4619.68	3756.01	5389.86	3650.79	4695.48	3801.35	4026.83	2270.88	5382.19	4673.23	3934.77	1500.05	3191.21	4253.46	1346.81	4294.2	4323.54	3989
Q9Z2K1	Q9Z2K1	Krt16	Keratin, type I cytoskeletal 16	125.833	84.3217	299.967	79.9533	59.0117	1			112.9	90.83	81.26	333.33	45.33	91.35	31.47	31.77	78.42	283.73	43.19	37.35	194.6	470.42	102.15	823.5	76.52	132.61	63	42.92	98.69	111.5	128.15	35.46	115.35	39.91	63.09	55.69	47.11	32.92
Q9Z2L6	Q9Z2L6	Minpp1	Multiple inositol polyphosphate phosphatase 1	18.6417	33.8167	29.29	37.0233	27.6017	1			14.14	26.07	17.15	20.68	22.19	11.62	32.54	51.9	30.15	43.52	10.61	34.18	32.88	16.34	28.03	25.77	35.06	37.66	40.08	19.55	44.08	47.17	44.25	27.01	13.4	38.49	26.32	18.52	35.59	33.29
