# Supplementary material for: Paternal undernutrition and overnutrition modify semen composition and preimplantation embryo developmental kinetics in mice
Source: BMC Biol. 2024 Sep 16;22:207. doi: 10.1186/s12915-024-01992-0 (PMC11403970; doi:10.1186/s12915-024-01992-0)
Supplement: Supplementary file 7 — Additional file 7: Table S6. Detailed StatsPro output of seminal vesicle fluid protein comparisons. Individual male protein abundances from comparisons that had a differential protein expression between different diet groups and the StatsPro statistical outputs, including fill limma summary for all samples. (7_TableS6_StatsPro and limma output.xls) [file 12915_2024_1992_MOESM7_ESM.xlsx]

## Sheet: NPDvLPD
	NPD_R1	NPD_R2	NPD_R3	NPD_R4	NPD_R5	NPD_R6	LPD_R1	LPD_R2	LPD_R3	LPD_R4	LPD_R5	LPD_R6	p.sam.value	p.sam.fdr	fold.change	cohen.d	fold.change	p.fisher.method	padj.fisher.method
C0HKG5;C0HKG6_NA	3.488	4.31179	2.88166	3.25852	4.62176	3.99277	3.52482	3.90689	4.04527	4.19298	2.79286	3.75596	0.870903	0.870903	-0.0559533	-0.0843868	-0.0559533	0.999706	1
O09159_NA	8.47415	8.37265	8.33713	9.03604	9.07521	8.4149	8.78509	8.70922	8.25432	8.6631	8.35257	8.26111	0.57147	0.57147	-0.114112	-0.333659	-0.114112	0.890406	1
P00688;P00687_NA	7.06641	6.70736	7.15381	7.90334	5.68594	6.81147	7.26407	7.73376	7.96728	7.9863	6.6427	7.89688	0.0617537	0.0617537	0.693777	0.958995	0.693777	6.88592e-05	0.000659081
P01887_NA	13.8295	13.8022	13.7368	13.7516	13.568	13.346	13.3826	13.8574	13.8748	14.0544	13.3288	14.0844	0.627739	0.627739	0.09137	0.496418	0.09137	0.906907	1
P04104_NA	9.8475	9.98458	10.6064	9.96347	8.54662	10.7979	8.49653	7.93221	9.35202	9.74995	9.59777	9.6634	0.0574701	0.0574701	-0.825767	-1.04355	-0.825767	1.15337e-06	1.54552e-05
P04925_NA	3.98823	4.06953	3.05311	3.03034	4.51791	3.59755	3.2765	3.83794	3.58015	3.66676	3.56925	3.42626	0.56841	0.56841	-0.149968	-0.252379	-0.149968	0.898095	1
P06797_NA	10.4823	10.4508	10.4359	10.4953	10.1944	10.0921	10.589	10.4744	10.4983	10.4114	10.0743	10.3376	0.79853	0.79853	0.039025	0.228031	0.039025	0.999508	1
P06869_NA	6.10873	5.85748	5.66135	5.37886	6.87271	6.3966	5.86022	6.03606	6.75101	6.19948	6.36247	6.60718	0.334082	0.334082	0.256782	0.478671	0.256782	0.469659	1
P09036_NA	15.1119	15.6298	15.2478	15.8271	14.9304	15.0252	15.2393	15.86	15.5723	16.2441	15.3286	15.7009	0.12541	0.12541	0.362165	1.01489	0.362165	0.00327508	0.0168792
P09470_NA	6.51128	6.30232	5.96116	6.06932	6.18488	6.14873	6.0594	6.39609	5.97476	6	5.88801	6.53294	0.752351	0.752351	-0.054415	-0.283457	-0.054415	0.989748	1
P09803_NA	3.61941	3.95327	3.59335	3.32625	3.75916	3.71699	3.91265	3.3978	4.37434	4.04352	3.07724	4.32121	0.425799	0.425799	0.193055	0.927646	0.193055	0.677078	1
P10404_NA	5.46565	5.89045	5.13668	5.64472	5.28651	5.60199	5.06953	5.25739	6.56864	5.64155	5.18309	5.29902	0.999	0.999	-0.00113	-0.004197	-0.00113	0.999878	1
P10605_NA	7.04854	7.50224	7.45705	6.79636	7.17722	6.83238	7.07543	7.30952	7.3966	7.7414	6.85412	7.82845	0.293261	0.293261	0.231955	0.769691	0.231955	0.245557	0.658093
P12032_NA	7.0568	6.52341	5.97361	6.5944	6.11437	6.82718	6.74174	7.63459	7.15644	7.69884	6.10832	6.69418	0.110261	0.110261	0.490723	1.18949	0.490723	0.00301753	0.0168479
P15626_NA	2.10098	2.55582	3.26604	2.94962	2.40871	2.63382	1.0635	2.45943	3.01364	1.67807	2.49057	1.1375	0.0657239	0.0657239	-0.678713	-1.65785	-0.678713	9.16618e-05	0.000767667
P18419_NA	17.0069	17.2237	16.9761	16.412	16.8757	17.1501	16.898	16.9525	17.5192	16.9484	17.4109	17.367	0.224082	0.224082	0.241908	0.841395	0.241908	0.108433	0.330228
P21460_NA	11.753	11.8358	11.6573	11.8864	11.8687	11.5224	12.21	12.3634	12.0725	12.0719	11.5228	12.1524	0.0852313	0.0852313	0.311588	2.19958	0.311588	1.29101e-05	0.000144162
P23780_NA	5.07082	4.89142	5.25927	3.58616	4.79077	4.17233	4.0036	4.26153	3.91552	5.07339	3.7148	5.3572	0.490918	0.490918	-0.240788	-0.382296	-0.240788	0.838495	1
P24369_NA	6.9191	6.9292	6.89203	6.58601	6.55413	6.5744	7.05842	6.82031	6.67299	6.77268	6.72438	6.55811	0.875515	0.875515	0.0253367	0.134802	0.0253367	0.999985	1
P27046_NA	4.06178	4.54411	3.99548	3.56316	3.87184	3.85499	4.03034	4.46728	3.50843	4.26828	4.80632	4.98413	0.179082	0.179082	0.362237	1.1166	0.362237	0.0299756	0.118139
P28798_NA	9.04527	9.55432	9.34496	9.5624	9.01436	9.26491	9.54682	9.86507	9.50068	9.7747	8.89376	9.6127	0.248799	0.248799	0.234585	0.985632	0.234585	0.0788751	0.251649
P30933_NA	16.6201	16.9892	15.8594	16.4618	17.4274	17.2564	17.405	17.118	17.6596	16.3706	17.1036	15.9461	0.622485	0.622485	0.164772	0.285668	0.164772	0.970992	1
P41438_NA	14.1797	14.1723	14.4375	14.2181	13.9507	14.5545	14.386	14.3763	14.5178	14.1145	14.6519	14.5189	0.277799	0.277799	0.175433	0.818972	0.175433	0.113774	0.331429
P50429_NA	2.83592	2.42761	2.0635	3.06523	3.55213	2.13093	2.90304	2.94673	2.36737	2.86987	2.06005	3.06005	0.946903	0.946903	0.021965	0.0379093	0.021965	0.999999	1
P56542_NA	3.48285	2.04264	2.32769	3.41549	2.23573	2.63382	2.85599	2.51854	2.5008	2.89918	2.70765	2.10769	0.743007	0.743007	-0.0913941	-0.147686	-0.0913941	0.998494	1
P70158_NA	5.52513	5.54967	5.48253	5.55919	4.30451	5.29866	5.74308	5.38991	5.18269	5.76049	4.29866	5.38094	0.997052	0.997052	0.0060133	0.0122571	0.0060133	0.999998	1
Q07235_NA	14.0322	13.9942	14.0811	14.1834	13.8329	14.0039	14.2016	14.2257	14.038	14.1223	13.5869	13.8317	0.906246	0.906246	-0.0202567	-0.175645	-0.0202567	0.999881	1
Q09098_NA	16.4546	16.8752	16.5072	17.0945	16.8297	17.0945	16.8152	17.0165	17.2442	16.9589	16.8371	17.269	0.234918	0.234918	0.214228	0.772468	0.214228	0.0744143	0.249288
Q09TK7_NA	5.59783	6.41397	5.86691	6.04352	4.32337	5.68257	5.63604	6.42761	6.68986	7.19219	4.84197	6.48816	0.177485	0.177485	0.557943	0.781406	0.557943	0.0244202	0.109077
Q3U319_NA	14.3249	14.4352	14.3092	14.4459	14.6762	14.7305	13.8381	14.3668	14.5929	14.4788	15.1633	14.1296	0.792754	0.792754	-0.058765	-0.331241	-0.058765	0.999323	1
Q3UN54_NA	13.45	13.8464	13.8226	14.2846	13.3901	14.1815	13.9817	14.2999	14.2948	14.2051	13.981	14.1335	0.111022	0.111022	0.32014	0.875579	0.32014	0.000819529	0.00549084
Q3UV17_NA	9.31236	9.19702	9.28205	9.8372	7.97556	9.92536	8.98222	8.86363	9.53541	8.67221	9.87951	8.33333	0.542291	0.542291	-0.210541	-0.301841	-0.210541	0.759177	1
Q5U405_NA	7.23439	7.26651	6.23936	6.82107	6.63169	7.90454	7.35808	7.48188	7.69961	6.60377	7.03386	7.82693	0.284425	0.284425	0.317762	0.546759	0.317762	0.284128	0.732175
Q60648_NA	6.15299	6.15279	6.01413	6.3156	6.85562	5.85798	6.57592	6.53029	6.224	6.43229	6.29939	6.18725	0.429381	0.429381	0.150005	0.434675	0.150005	0.379648	0.942089
Q60928_NA	3.12802	3.24184	2.41414	3.22805	2.77189	2.86031	3.79597	3.27202	2.42223	2.7866	2.75084	4.12928	0.395022	0.395022	0.252114	0.781346	0.252114	0.720743	1
Q61400_NA	12.2063	12.7575	12.8005	11.7433	10.6772	11.9482	12.8907	12.0976	12.0961	11.9167	11.2443	11.8028	0.979604	0.979604	-0.0141383	-0.0180353	-0.0141383	0.999947	1
Q62165_NA	4.9397	5.37365	5.31759	5.09761	5.17433	4.21335	5.28281	5.72329	5.54936	5.47281	4.28096	5.1811	0.40456	0.40456	0.229017	0.539618	0.229017	0.423393	1
Q63805_NA	7.66768	7.62914	7.77043	7.51538	8.01151	6.61088	7.49593	7.08162	7.52317	7.90539	7.42735	7.41143	0.804485	0.804485	-0.0600217	-0.124435	-0.0600217	0.965218	1
Q64356_NA	15.6294	15.8949	14.7692	15.603	15.9509	15.8565	15.9679	15.8274	16.3061	16.0466	16.1828	15.3063	0.194903	0.194903	0.322232	0.733394	0.322232	0.0328822	0.122395
Q6NXH9_NA	10.7732	10.679	11.8243	11.2213	9.38573	11.4915	9.41331	9.14502	10.6714	10.3726	10.1962	10.1201	0.0377239	0.0377239	-0.909423	-1.06217	-0.909423	4.48646e-08	3.00593e-06
Q6S5C2_NA	2.46205	4.20477	2.54844	3.76871	3.62293	3.04215	3.74308	2.30159	3.47768	3.17473	2.94875	2.72465	0.529007	0.529007	-0.213094	-0.303046	-0.213094	0.82032	1
Q6ZWR6_NA	8.41397	7.9318	7.52474	7.7226	7.69676	7.2076	8.45397	8.46205	7.54218	7.63052	8.61923	8.07162	0.152873	0.152873	0.38035	0.937818	0.38035	0.0116617	0.0558096
Q7M6Z4_NA	5.86617	6.15421	6.17991	6.03452	5.74281	5.97911	6.39832	5.94767	5.80813	5.98345	5.6605	6.25172	0.936888	0.936888	0.01551	0.0921904	0.01551	1	1
Q80V42_NA	4.63459	4.20945	4.40803	4.48929	4.66107	3.96162	4.22651	4.80993	3.87578	4.23955	2.9279	4.33342	0.254022	0.254022	-0.32516	-1.21265	-0.32516	0.215778	0.60238
Q8BFR4_NA	1.83592	1.79909	1.87184	2.52607	2.58736	2.31904	2.16027	3.50843	1.9855	2.78869	2.71809	2.14731	0.166545	0.166545	0.394828	1.08658	0.394828	0.0294578	0.118139
Q8BND5_NA	14.8258	14.7504	14.9377	15.2119	14.2276	14.797	15.1188	15.0114	14.7355	15.0481	14.4654	14.8004	0.715067	0.715067	0.071555	0.2221	0.071555	0.998063	1
Q8BWY9_NA	6.19476	6.71136	6.85699	6.67539	6.91612	6.43879	7.10476	7.07286	6.67214	6.71672	5.99345	6.7256	0.708619	0.708619	0.08202	0.302316	0.08202	0.991998	1
Q8CEK3_NA	15.5219	15.75	15.6029	15.5894	15.4146	15.7556	15.5018	15.748	15.7798	15.7914	15.7804	15.5789	0.484828	0.484828	0.091015	0.689507	0.091015	0.449867	1
Q8CIF4_NA	3.80839	4.06005	3.82069	4.2426	4.04876	3.41007	4.28762	4.28096	4.12598	4.66846	4.1035	4.25852	0.0514254	0.0514254	0.38908	1.34274	0.38908	1.10279e-07	3.69436e-06
Q8K0J2_NA	5.86171	6.06286	5.70598	5.84775	6.23324	5.99684	6.02813	6.25833	5.91193	5.87061	5.96394	5.94486	0.757739	0.757739	0.0449033	0.241443	0.0449033	0.992061	1
Q8K2I4_NA	2.95464	3.02326	2.57289	1.66448	2.6017	2.13422	2.43829	2.87774	3.11103	2.5008	2.12763	2.37851	0.759873	0.759873	0.0804677	0.156158	0.0804677	0.999745	1
Q8R242_NA	5.5472	4.9514	5.46401	5.47021	5.35544	4.70764	5.4002	5.14405	4.7021	5.1811	4.58736	5.04571	0.265858	0.265858	-0.23923	-0.704196	-0.23923	0.0635325	0.224036
Q921I1_NA	7.08736	7.1471	6.8896	6.02746	7.82801	6.1983	6.95838	6.5552	6.93168	7.03243	5.58736	6.95536	0.565067	0.565067	-0.192903	-0.290618	-0.192903	0.885078	1
Q921V5_NA	3.12802	2.72683	3.10601	2.94298	3.48156	2.86031	3.57046	3.32193	2.91265	3.41819	2.75084	3.23419	0.418679	0.418679	0.160424	0.609092	0.160424	0.654527	1
Q9D309_NA	7.01536	7.24831	7.24308	7.33896	6.97842	7	7.54234	7.68979	8.07264	7.46793	7.1637	7.31976	0.0454104	0.0454104	0.405338	2.58284	0.405338	2.32931e-07	5.20212e-06
Q9DAN1_NA	8.44506	7.86105	8.79986	8.00198	7.64609	8.49057	7.90152	8.00224	8.4143	7.97883	7.41557	8.96679	0.735858	0.735858	-0.094227	-0.214496	-0.094227	0.996499	1
Q9DB20_NA	10.2757	10.3858	10.2221	9.83991	9.47033	10.6364	10.4673	10.4158	9.76192	9.40676	10.6118	10.3265	0.928351	0.928351	0.0266683	0.0639163	0.0266683	0.999982	1
Q9EQH2_NA	4.53294	4.77083	4.5656	4.84197	3.904	4.01167	4.48414	4.97315	4.5552	4.78241	4.89676	4.20633	0.339201	0.339201	0.21183	0.541138	0.21183	0.462535	1
Q9ESD1_NA	4.98048	5.51381	4.98322	5.47379	6.20692	4.97269	5.49346	5.90448	5.47865	5.09845	4.57652	5.93664	0.842425	0.842425	0.0595483	0.122075	0.0595483	0.999466	1
Q9QY48_NA	11.8415	11.8149	12.0314	12.36	11.7331	11.6141	11.956	12.0187	11.9276	12.2789	11.353	11.5566	0.805187	0.805187	-0.0506833	-0.19178	-0.0506833	0.999667	1
Q9R013_NA	4.82273	4.67582	4.75275	4.05137	3.55459	4.51916	4.74416	3.87774	3.97085	4.37782	3.36597	4.65363	0.427545	0.427545	-0.231042	-0.465905	-0.231042	0.493449	1
Q9WUU7_NA	3.8748	4.34696	4.11437	4.24031	4.4614	3.37851	4.72028	4.28244	3.94017	4.23955	2.94298	4.58015	0.880246	0.880246	0.0482033	0.122268	0.0482033	0.999786	1
Q9WV54_NA	3.31179	3.59694	3.72574	2.52857	4.39575	2.8679	3.49953	3.76871	3.40463	3.92125	2.91073	3.7126	0.657321	0.657321	0.131793	0.199294	0.131793	0.980237	1
Q9Z0J0_NA	11.26	11.2612	11.3404	11.4266	12.122	11.2797	11.0629	11.4248	11.0081	11.2953	11.1865	11.1121	0.164216	0.164216	-0.266682	-0.793368	-0.266682	0.0018948	0.011541
Q9Z0L8_NA	7.36492	7.20114	7.35641	7.48647	8.21422	7.26501	7.59193	7.68727	7.49913	7.34296	7.48824	6.99016	0.821425	0.821425	-0.04808	-0.129276	-0.04808	0.997817	1
Q9Z282_NA	11.1699	11.3977	10.5785	10.9769	11.8417	11.9608	11.5269	11.5647	12.0415	11.9522	12.2258	11.4744	0.0820224	0.0820224	0.47669	0.907729	0.47669	0.000273035	0.00203259
Q9Z2L6_NA	3.82171	4.70432	4.10014	4.37016	4.47184	3.53854	5.02414	5.69766	4.91409	5.44361	3.40735	5.09508	0.0476194	0.0476194	0.762537	1.75719	0.762537	4.53893e-07	7.60271e-06

## Sheet: NPDvMDL
	NPD_R1	NPD_R2	NPD_R3	NPD_R4	NPD_R5	NPD_R6	MDL_R1	MDL_R2	MDL_R3	MDL_R4	MDL_R5	MDL_R6	p.sam.value	p.sam.fdr	fold.change	cohen.d	fold.change	p.fisher.method	padj.fisher.method
C0HKG5;C0HKG6_NA	3.488	4.31179	2.88166	3.25852	4.62176	3.99277	2.99458	4.33414	3.2032	3.68145	3.98459	3.22033	0.572846	0.572846	-0.189368	-0.285599	-0.189368	0.860099	0.999995
O09159_NA	8.47415	8.37265	8.33713	9.03604	9.07521	8.4149	8.90665	9.0493	8.37543	8.43146	8.73694	8.33762	0.930772	0.930772	0.02122	0.0620465	0.02122	0.999995	0.999995
P00688;P00687_NA	7.06641	6.70736	7.15381	7.90334	5.68594	6.81147	7.32841	6.91504	7.98442	7.54944	7.78699	8.09366	0.0480368	0.0480368	0.721605	0.997462	0.721605	5.1096e-06	2.48181e-05
P01887_NA	13.8295	13.8022	13.7368	13.7516	13.568	13.346	13.635	13.5381	14.0101	14.0118	14.0373	13.8982	0.251831	0.251831	0.182722	0.992736	0.182722	0.050256	0.106083
P04104_NA	9.8475	9.98458	10.6064	9.96347	8.54662	10.7979	10.3459	10.6363	8.90253	9.93521	9.56725	10.5367	0.953125	0.953125	0.0295533	0.0373477	0.0295533	0.999944	0.999995
P04925_NA	3.98823	4.06953	3.05311	3.03034	4.51791	3.6694	3.36317	3.43962	4.38612	3.57894	3.90111	3.51979	0.948346	0.948346	-0.0232946	-0.0393335	-0.0232946	0.999929	0.999995
P06797_NA	10.4823	10.4508	10.4359	10.4953	10.1944	10.0921	10.2629	10.1094	10.4542	10.2606	10.3184	10.4371	0.711669	0.711669	-0.0513883	-0.300272	-0.0513883	0.971138	0.999995
P06869_NA	6.10873	5.85748	5.66135	5.37886	6.87271	6.3966	6.16832	6.36842	6.60526	6.74766	6.76818	5.94462	0.153375	0.153375	0.387788	0.722883	0.387788	0.0189298	0.047675
P09036_NA	15.1119	15.6298	15.2478	15.8271	14.9304	15.0252	15.2921	15.137	15.5324	16.2464	15.2678	15.4139	0.430228	0.430228	0.186213	0.521824	0.186213	0.675197	0.967377
P09470_NA	6.51128	6.30232	5.96116	6.06932	6.18488	6.14873	5.68398	5.48253	6.16027	6.16068	6.09318	6.04111	0.150993	0.150993	-0.259323	-1.35086	-0.259323	0.00449396	0.0138904
P09803_NA	3.61941	3.95327	3.59335	3.32625	3.75916	3.71699	4.38888	3.69265	4.61058	4.24565	4.18745	3.11603	0.140963	0.140963	0.378802	1.82017	0.378802	0.00673507	0.0190827
P10404_NA	5.46565	5.89045	5.13668	5.64472	5.28651	5.60199	5.40667	4.91982	6.22246	5.65392	5.94181	6.00742	0.432934	0.432934	0.187683	0.697093	0.187683	0.666468	0.967377
P10605_NA	7.04854	7.50224	7.45705	6.79636	7.17722	6.83238	7.46679	6.42811	7.3474	7.17513	7.34926	7.30058	0.857463	0.857463	0.0422467	0.140186	0.0422467	0.99991	0.999995
P12032_NA	7.0568	6.52341	5.97361	6.5944	6.11437	6.82718	6.4019	6.17672	7.11239	7.33602	6.72451	6.90797	0.309154	0.309154	0.261623	0.634162	0.261623	0.324501	0.580686
P15626_NA	2.10098	2.55582	3.26604	3.05213	2.40871	3.11741	2.56316	3.3049	3.22361	1.85599	1.47508	3.34335	0.738022	0.738022	-0.1225	-0.265057	-0.1225	0.990557	0.999995
P18242_NA	5.90497	5.96786	5.9782	4.81404	4.7301	5.26679	5.12184	4.2765	5.34873	5.34625	4.18349	4.29205	0.0527868	0.0527868	-0.682183	-1.16644	-0.682183	7.92598e-06	3.59311e-05
P18419_NA	17.0069	17.2237	16.9761	16.412	16.8757	17.1501	17.2345	17.2128	17.3393	17.0806	17.3595	16.9893	0.135213	0.135213	0.26191	0.910964	0.26191	0.00118443	0.00402706
P21460_NA	11.753	11.8358	11.6573	11.8864	11.8687	11.5224	11.8907	11.8941	12.2465	12.0717	12.3798	12.2672	0.0305368	0.0305368	0.371065	2.61944	0.371065	6.66903e-11	1.83032e-09
P23780_NA	5.07082	4.89142	5.25927	3.58616	4.79077	4.17233	4.71094	3.58256	4.65821	4.33628	3.8885	3.9542	0.165287	0.165287	-0.440013	-0.698603	-0.440013	0.00475041	0.0140447
P24369_NA	6.9191	6.9292	6.89203	6.58601	6.55413	6.5744	6.72833	6.75141	7.09571	6.72492	7.10371	6.61117	0.556757	0.556757	0.0933967	0.496912	0.0933967	0.826536	0.999995
P27046_NA	4.06178	4.54411	3.99548	3.56316	3.87184	3.85499	3.44361	3.74631	3.21568	3.58736	3.07895	3.9364	0.0417721	0.0417721	-0.480508	-1.48118	-0.480508	1.74447e-07	9.12492e-07
P28798_NA	9.04527	9.55432	9.34496	9.5624	9.01436	9.26491	9.375	8.94436	9.5001	9.31535	9.63787	9.79623	0.487478	0.487478	0.130448	0.548091	0.130448	0.846537	0.999995
P30933_NA	16.6201	16.9892	15.8594	16.4618	17.4274	17.2564	17.4957	18.0198	17.6438	17.5167	17.5463	16.7437	0.0312868	0.0312868	0.725277	1.25743	0.725277	2.19416e-08	1.86503e-07
P41438_NA	14.1797	14.1723	14.4375	14.2181	13.9507	14.5545	14.5255	14.6041	14.1926	13.9324	14.2398	14.237	0.83964	0.83964	0.0364467	0.170143	0.0364467	0.998194	0.999995
P50429_NA	2.83592	2.42761	2.0635	3.06523	3.55213	2.13093	2.94673	3.3049	2.90881	2.62293	3.23573	3.39232	0.159743	0.159743	0.389349	0.671977	0.389349	0.0216807	0.0526531
P70158_NA	5.52513	5.54967	5.48253	5.55919	4.30451	5.29866	5.64501	4.76818	5.6008	5.83162	4.56682	5.62117	0.868125	0.868125	0.0523183	0.106642	0.0523183	0.975743	0.999995
Q07235_NA	14.0322	13.9942	14.0811	14.1834	13.8329	14.0039	14.0647	14.1047	14.2875	14.1639	14.2696	14.3174	0.139081	0.139081	0.180005	1.56082	0.180005	1.17566e-05	4.70265e-05
Q09098_NA	16.4546	16.8752	16.5072	17.0945	16.8297	17.0945	17.1516	17.0403	17.2731	17.4976	17.2866	17.016	0.0385221	0.0385221	0.401597	1.44808	0.401597	5.15883e-08	3.43374e-07
Q09TK7_NA	5.59783	6.41397	5.86691	6.04352	4.32337	5.68257	5.53138	5.20867	6.26885	7.05507	6.32733	6.84662	0.16036	0.16036	0.551625	0.772557	0.551625	0.0644248	0.12885
Q3U319_NA	14.3249	14.4352	14.3092	14.4459	14.6762	14.7305	15.0941	14.8874	14.9595	14.8838	15.0759	15.0874	0.0156544	0.0156544	0.51101	2.88041	0.51101	0.001	0.0003334
Q3UN54_NA	13.45	13.8464	13.8226	14.2846	13.3901	14.1815	14.1668	14.0939	14.0847	13.9271	13.9084	14.4272	0.175904	0.175904	0.272135	0.744286	0.272135	0.0325441	0.0730767
Q5U405_NA	7.23439	7.26651	6.23936	6.82107	6.63169	7.90454	7.96855	8.1918	7.16571	6.84361	7.33807	7.63452	0.114537	0.114537	0.50745	0.873147	0.50745	0.00210817	0.00682645
Q60590_NA	4.18903	3.56925	4.06867	4.64443	4.69544	4.05171	4.32409	4.85449	4.98094	4.97039	4.8485	4.55827	0.0319338	0.0319338	0.553025	1.31813	0.553025	5.55458e-08	3.43374e-07
Q63805;Q60590;P07361_NA	7.16993	6.66334	6.89785	6.68804	7.1814	4.69209	7.23448	5.70957	7.25106	6.77558	7.79051	6.88521	0.365228	0.365228	0.392293	0.418772	0.098665	0.995205	0.999995
Q60648_NA	6.15299	6.15279	6.01413	6.3156	6.85562	5.85798	6.1815	6.06415	6.0635	6.09824	6.47362	6.03782	0.709243	0.709243	-0.0717133	-0.207806	-0.0717133	0.994253	0.999995
Q60928_NA	3.75678	3.24184	2.41414	3.22805	2.77189	3.48392	3.99095	3.75757	3.65052	3.4957	4.53169	3.98277	0.0219191	0.0219191	0.752097	1.54904	0.752097	1.07666e-10	1.83032e-09
Q61171_NA	5.13586	5.48607	5.78057	4.46728	4.6017	5.59485	4.47184	5.7046	4.04876	4.69766	4.57168	4.31179	0.0982132	0.0982132	-0.543333	-1.00179	-0.543333	0.000384122	0.00145113
Q61400_NA	12.2063	12.7575	12.8005	11.7433	10.6772	11.9482	12.4248	12.1938	12.3617	12.2427	12.3272	12.7191	0.27011	0.27011	0.356043	0.45418	0.356043	0.4021	0.69944
Q62165_NA	4.9397	5.37365	5.31759	5.09761	5.17433	4.21335	5.12557	4.79649	5.46923	4.91982	5.58466	5.32265	0.431375	0.431375	0.183698	0.432837	0.183698	0.820711	0.999995
Q62181_NA	3.18718	2.36737	3.04919	3.15369	2.89918	2.93923	3.17951	2.53107	2.61117	1.62761	3.13258	2.44095	0.204478	0.204478	-0.345492	-1.1543	-0.345492	0.0858468	0.162155
Q63805_NA	7.66768	7.62914	7.77043	7.51538	8.01151	6.61088	8.01324	6.66562	8.08762	7.59006	8.10098	7.33949	0.748081	0.748081	0.098665	0.204548	0.392293	0.509649	0.825147
Q64356_NA	15.6294	15.8949	14.7692	15.603	15.9509	15.8565	16.3799	16.322	16.1989	15.9306	16.2604	16.0367	0.0273456	0.0273456	0.570785	1.2991	0.570785	3.13522e-10	4.26389e-09
Q6ZWR6_NA	8.41397	7.9318	7.52474	7.7226	7.69676	7.2076	8.93884	9.24674	8.02774	8.18393	8.75872	7.78607	0.0288162	0.0288162	0.740762	1.82647	0.740762	2.60157e-08	1.96563e-07
Q7M6Z4_NA	5.86617	6.15421	6.17991	6.03452	5.74281	5.97911	5.37016	6.01011	5.40531	5.62029	6.38543	6.41227	0.582537	0.582537	-0.125527	-0.746122	-0.125527	0.937035	0.999995
Q80V42_NA	4.63459	4.20945	4.40803	4.48929	4.66107	3.96162	3.60526	3.50335	4.09424	4.17712	4.38543	4.64386	0.165904	0.165904	-0.325798	-1.21503	-0.325798	0.011022	0.0299797
Q8BFR4_NA	1.83592	1.79909	1.87184	2.52607	2.58736	2.31904	2.81147	1.93357	2.3505	1.66448	2.86592	2.5656	0.41839	0.41839	0.208703	0.574356	0.208703	0.682854	0.967377
Q8BND5_NA	14.8258	14.7504	14.9377	15.2119	14.2276	14.797	15.0687	14.7856	14.8887	14.983	14.8455	15.0349	0.417699	0.417699	0.142672	0.442839	0.142672	0.591234	0.89342
Q8BWY9_NA	6.19476	6.71136	6.85699	6.67539	6.91612	6.43879	6.92136	6.22362	6.69014	6.4494	5.22959	6.595	0.307301	0.307301	-0.280717	-1.03469	-0.280717	0.411435	0.69944
Q8CEK3_NA	15.5219	15.75	15.6029	15.5894	15.4146	15.7556	15.8956	15.6622	15.8216	15.9338	15.6058	15.5679	0.291125	0.291125	0.142092	1.07645	0.142092	0.0333144	0.0730767
Q8CIF4_NA	3.80839	4.06005	3.82069	4.2426	4.04876	3.41007	4.35685	4.15299	4.52105	3.75809	4.60288	4.4121	0.0629044	0.0629044	0.402233	1.38814	0.402233	1.08213e-05	4.59904e-05
Q8K0J2_NA	5.86171	6.06286	5.70598	5.84775	6.23324	5.99684	6.09064	6.08746	6.35949	6.10371	6.05918	5.71699	0.449493	0.449493	0.118182	0.635458	0.118182	0.55217	0.854941
Q8K1J5_NA	6.09993	5.66721	5.89627	6.12081	3.15704	6.05398	5.00045	4.75007	5.44526	5.4591	5.36737	4.90063	0.434978	0.434978	-0.345393	-0.297782	-0.345393	0.0301138	0.0706116
Q8R242_NA	5.5472	4.9514	5.46401	5.47021	5.35544	4.70764	5.19535	5.05224	5.82604	5.49057	5.27016	5.63952	0.435904	0.435904	0.162997	0.479796	0.162997	0.76801	0.999995
Q921I1_NA	7.08736	7.1471	6.8896	6.02746	7.82801	6.1983	6.43363	5.28096	6.16712	6.02989	6.79286	7.29848	0.157875	0.157875	-0.529148	-0.797186	-0.529148	0.0163984	0.0428882
Q921V5_NA	3.37698	2.72683	3.10601	2.94298	3.48156	3.15004	3.45549	3.41414	3.0018	3.3799	3.2555	3.53356	0.23361	0.23361	0.209331	0.756253	0.209331	0.0514815	0.106083
Q9D309_NA	7.01536	7.24831	7.24308	7.33896	6.97842	7	7.29554	7.11166	7.79773	7.72765	7.83238	7.693	0.0306397	0.0306397	0.438972	2.79716	0.438972	9.18949e-09	9.05642e-08
Q9DB20_NA	10.2757	10.3858	10.2221	9.83991	9.47033	10.4103	10.6032	10.9467	10.0668	9.31538	10.1099	10.1709	0.719213	0.719213	0.101461	0.273554	0.101461	0.999434	0.999995
Q9EQH2_NA	4.53294	4.77083	4.5656	4.84197	3.904	4.01167	4.48993	4.95187	4.53481	4.61765	4.66391	4.63923	0.296272	0.296272	0.211732	0.540887	0.211732	0.43819	0.726755
Q9ESD1_NA	4.98048	5.51381	4.98322	5.47379	6.20692	4.97269	4.51286	4.88166	5.53013	5.40939	6.2211	5.84674	0.897713	0.897713	0.0451617	0.0925823	0.0451617	0.999961	0.999995
Q9QY48_NA	11.8415	11.8149	12.0314	12.36	11.7331	11.6141	12.2846	11.8891	11.9834	11.8451	11.9901	12.1273	0.468816	0.468816	0.120768	0.456974	0.120768	0.553197	0.854941
Q9R013_NA	4.82273	4.67582	4.75275	4.05137	3.55459	4.51916	4.60407	4.57954	3.83996	4.41007	4.15137	4.10014	0.652257	0.652257	-0.115212	-0.232329	-0.115212	0.932838	0.999995
Q9WUU7_NA	3.8748	4.34696	4.11437	4.24031	4.4614	3.37851	2.98368	3.11103	4.09339	3.42761	4.58075	4.03738	0.23036	0.23036	-0.363752	-0.922661	-0.363752	0.0760889	0.14783
Q9WV54_NA	3.31179	3.59694	3.72574	2.52857	4.39575	2.8679	2.19849	3.34767	2.72465	3.02326	3.31034	3.72574	0.298787	0.298787	-0.349423	-0.528388	-0.349423	0.260375	0.478526
Q9Z0J0_NA	11.26	11.2612	11.3404	11.4266	12.122	11.2797	11.1094	11.0678	11.0805	10.9922	11.615	11.0893	0.14886	0.14886	-0.289287	-0.860617	-0.289287	0.000625301	0.00223792
Q9Z0L8_NA	7.36492	7.20114	7.35641	7.48647	8.21422	7.26501	7.2538	7.23659	7.36431	7.27687	7.65771	7.52591	0.636728	0.636728	-0.0954967	-0.256769	-0.0954967	0.989671	0.999995
Q9Z0M9_NA	6.09339	6.11395	5.70321	5.84197	6.0993	6.56651	4.70874	5.24298	5.84097	5.68004	5.41041	5.97797	0.0322279	0.0322279	-0.59287	-2.00681	-0.59287	9.32278e-09	9.05642e-08
Q9Z282_NA	11.1699	11.3977	10.5785	10.9769	11.8417	11.9608	12.1736	11.875	12.396	11.834	12.1971	11.8923	0.0208309	0.0208309	0.740403	1.4099	0.740403	9.17066e-11	1.83032e-09
Q9Z2L6_NA	3.82171	4.70432	4.10014	4.37016	4.47184	3.53854	5.03914	4.03034	4.8089	4.68762	5.13175	5.23496	0.030875	0.030875	0.654333	1.50785	0.654333	6.53594e-08	3.7037e-07

## Sheet: NPDvWD
	NPD_R1	NPD_R2	NPD_R3	NPD_R4	NPD_R5	NPD_R6	WD_R1	WD_R2	WD_R3	WD_R4	WD_R5	WD_R6	p.sam.value	p.sam.fdr	fold.change	cohen.d	fold.change	p.fisher.method	padj.fisher.method
C0HKG5;C0HKG6_NA	3.488	4.31179	2.88166	3.25852	4.62176	3.99277	2.65764	3.63923	2.98003	4.18824	3.43563	3.87774	0.396007	0.396007	-0.295998	0.521361	-0.295998	0.545081	1
O08976_NA	7.05311	6.74846	6.05376	5.86839	4.66164	6.93676	6.96705	7.98596	6.4261	6.53544	6.92184	7.43888	0.0559786	0.0559786	0.825524	-1.4139	0.825524	0.000201418	0.000939949
O09159_NA	8.47415	8.37265	8.33713	9.03604	9.07521	8.4149	8.12629	7.67589	8.11832	8.66092	8.35826	8.30497	0.08175	0.08175	-0.410905	1.2562	-0.410905	3.3172e-05	0.000232204
O88968_NA	3.07211	2.81147	3.10936	2.1375	3.3505	2.1177	3.69488	3.80632	3.74308	3.93357	2.97636	3.58616	0.0183071	0.0183071	0.856955	-2.53999	0.856955	6.26399e-12	2.1924e-10
P00688;P00687_NA	7.06641	6.70736	7.15381	7.90334	5.68594	6.81147	8.5043	6.74483	8.0068	8.27062	8.44045	7.48559	0.02445	0.02445	1.02071	-1.50113	0.2288	0.928576	1
P00920_NA	6.93899	6.31958	6.2666	5.00585	5.87946	5.77189	6.56925	7.28123	5.81941	5.12639	6.08449	6.6744	0.557293	0.557293	0.2288	-0.304646	0.384195	3.82841e-10	6.69972e-09
P01887_NA	13.8295	13.8022	13.7368	13.7516	13.568	13.346	14.3013	13.8697	14.3149	13.8718	13.8821	14.0996	0.0400643	0.0400643	0.384195	-1.79911	0.033775	0.999225	1
P04104_NA	9.8475	9.98458	10.6064	9.96347	8.54662	10.7979	10.2161	10.0013	11.018	9.97308	10.0379	8.70283	0.945621	0.945621	0.033775	-0.0453994	-0.640379	0.00598882	0.0188714
P04925_NA	3.98823	4.06953	3.05311	3.03034	4.51791	3.284	3.24489	1.66903	3.70708	3.79597	3.35332	2.33056	0.119121	0.119121	-0.640379	0.761464	-0.526152	0.000687975	0.00267546
P05064_NA	5.81788	5.49506	6.27352	5.05441	4.72356	5.13093	4.95	5.39232	4.76288	4.11437	4.71425	5.40463	0.0984071	0.0984071	-0.526152	1.08796	-0.09436	0.820894	1
P06797_NA	10.4823	10.4508	10.4359	10.4953	10.1944	10.0921	10.2227	9.84384	10.3879	10.429	10.4569	10.2445	0.591136	0.591136	-0.09436	0.415071	0.451608	0.00338174	0.0112725
P06869_NA	6.10873	5.85748	5.66135	5.37886	6.87271	6.3966	6.47849	6.33949	7.05126	6.73931	6.35913	6.0177	0.116393	0.116393	0.451608	-1.26248	-0.234865	0.748726	1
P08228_NA	11.7262	11.2969	11.3855	10.1126	11.3302	11.403	10.9934	11.8589	10.818	9.91521	10.6761	11.5835	0.50975	0.50975	-0.234865	0.339778	0.0679817	0.999897	1
P09036_NA	15.1119	15.6298	15.2478	15.8271	14.9304	15.0252	15.7586	14.9876	15.721	14.798	15.1763	15.7387	0.795936	0.795936	0.0679817	-0.15842	0.0413183	0.999763	1
P09470_NA	6.51128	6.30232	5.96116	6.06932	6.18488	6.14873	6.17891	6.2948	6.04876	6.43246	6.43813	6.03254	0.810536	0.810536	0.0413183	-0.229116	-0.490668	0.0233771	0.0629382
P62984;P62983;P0CG49;P0CG50_NA	5.7252	5.57743	4.90014	4.86839	5.04045	5.5008	5.19298	5.6476	4.83643	3.45812	4.38474	5.14853	0.160979	0.160979	-0.490668	0.637086	0.304162	0.00140154	0.00516358
P10605_NA	7.04854	7.50224	7.45705	6.79636	7.17722	6.83238	7.73802	7.44766	7.53489	7.30113	7.41024	7.20682	0.124521	0.124521	0.304162	-1.63792	0.08462	0.996055	1
P12032_NA	7.0568	6.52341	5.97361	6.5944	6.11437	6.82718	6.93322	6.83895	7.0691	6.30652	6.6017	5.848	0.76315	0.76315	0.08462	-0.185557	0.72383	0.0320703	0.0801758
Q63836;P17563_NA	2.3505	2.01078	1.91073	3.13876	3.72529	0.46467	1.61824	3.1375	3.5548	3.88634	3.19839	2.54844	0.156464	0.156464	0.72383	-0.895831	0.480395	4.15401e-05	0.000242317
P18419_NA	17.0069	17.2237	16.9761	16.412	16.8757	17.1501	17.7191	17.6515	17.8685	17.5681	17.302	16.4177	0.0808071	0.0808071	0.480395	-0.912833	0.343218	7.45827e-05	0.000401599
P21460_NA	11.753	11.8358	11.6573	11.8864	11.8687	11.5224	12.2047	11.9415	12.4373	12.2436	12.2964	11.4592	0.0962643	0.0962643	0.343218	-0.974961	0.0143967	0.999976	1
P23780_NA	5.07082	4.89142	5.25927	3.58616	4.79077	4.17233	5.04308	4.93923	3.45154	4.62585	4.72792	5.06953	0.978921	0.978921	0.0143967	-0.0236244	-0.070605	0.994136	1
P24369_NA	6.9191	6.9292	6.89203	6.58601	6.55413	6.5744	6.82197	6.20516	7.20926	6.77887	6.80555	6.21043	0.752807	0.752807	-0.070605	0.179757	-0.29079	0.230907	0.478836
P27046_NA	4.06178	4.54411	3.99548	3.56316	3.87184	3.85499	4.0917	2.92029	3.80116	3.78973	4.25096	3.29278	0.275364	0.275364	-0.29079	0.581913	0.0140217	1	1
P28798_NA	9.04527	9.55432	9.34496	9.5624	9.01436	9.26491	9.35757	8.97309	9.48878	9.26073	9.57917	9.21101	0.950393	0.950393	0.0140217	-0.0650386	-0.134542	0.167704	0.378686
P41438_NA	14.1797	14.1723	14.4375	14.2181	13.9507	14.5545	14.0478	14.1726	14.0277	14.0994	14.2429	14.1151	0.388207	0.388207	-0.134542	1.68187	0.200643	0.863189	1
P50429_NA	2.83592	2.42761	2.0635	3.06523	3.55213	2.13093	2.50843	2.42223	2.69822	3.07895	3.40463	3.16672	0.502193	0.502193	0.200643	-0.508753	0.611137	0.000322677	0.00141171
P56542_NA	3.48285	2.04264	2.32769	3.41549	2.23573	2.64476	3.51223	2.82375	3.62644	3.99277	3.55336	2.30743	0.0883929	0.0883929	0.611137	-0.989394	0.183913	0.968952	1
P70158_NA	5.52513	5.54967	5.48253	5.55919	4.30451	5.29866	5.45055	4.90641	5.63285	5.44328	6.03958	5.3505	0.500321	0.500321	0.183913	-0.497264	0.0562617	0.997178	1
Q07235_NA	14.0322	13.9942	14.0811	14.1834	13.8329	14.0039	14.0197	13.6084	14.2437	14.2417	14.5084	13.8433	0.774964	0.774964	0.0562617	-0.174715	0.257065	0.0204495	0.0572587
Q09098_NA	16.4546	16.8752	16.5072	17.0945	16.8297	17.0945	17.1046	16.6431	17.4163	17.2519	17.0697	16.9124	0.209464	0.209464	0.257065	-0.956542	0.490653	0.0455133	0.10986
Q09TK7_NA	5.59783	6.41397	5.86691	6.04352	4.32337	5.68257	6.44956	6.23458	6.84323	5.75622	6.10727	5.48123	0.16355	0.16355	0.490653	-1.00937	0.17262	0.907411	1
Q3U319_NA	14.3249	14.4352	14.3092	14.4459	14.6762	14.7305	15.1969	13.8896	15.0816	15.2165	15.0287	13.5445	0.591421	0.591421	0.17262	-0.232783	0.144067	0.833029	1
Q3UN54_NA	13.45	13.8464	13.8226	14.2846	13.3901	14.1815	14.0649	13.6788	13.9729	13.9113	14.2065	14.0052	0.493364	0.493364	0.144067	-0.819927	0.196293	0.98359	1
Q3UV17_NA	9.31236	9.19702	9.28205	9.8372	7.97556	9.92536	8.77883	9.73145	10.4791	9.45008	9.62596	8.64191	0.610236	0.610236	0.196293	-0.291155	0.763695	1.30515e-07	1.30515e-06
Q5U405_NA	7.23439	7.26651	6.23936	6.82107	6.63169	7.90454	7.66057	8.36545	7.97694	8.18085	7.13863	7.35729	0.0310357	0.0310357	0.763695	-1.59483	0.51896	0.000130104	0.000650522
Q60590_NA	4.18903	3.56925	4.06867	4.64443	4.69544	4.00329	5.12805	4.0798	5.08449	5.02459	4.88118	4.08576	0.07585	0.07585	0.51896	-1.04632	0.384748	0.0277514	0.071948
Q63805;Q60590;P07361_NA	7.16993	6.66334	6.89785	6.68804	7.1814	4.69209	7.63525	6.90026	7.62191	7.26538	7.1981	7.18973	0.0591071	0.0591071	0.752997	-2.6638	-0.182367	0.601115	1
Q60648_NA	6.15299	6.15279	6.01413	6.3156	6.85562	5.85798	6.04658	5.55397	6.06199	6.41566	6.11041	6.0663	0.405564	0.405564	-0.182367	0.658501	0.055865	0.999975	1
Q61171_NA	5.13586	5.48607	5.78057	4.46728	4.6017	5.59485	5.36597	5.77241	5.50653	4.80168	4.42761	5.52732	0.865207	0.865207	0.055865	-0.10936	1.02071	4.01963e-09	5.62748e-08
Q62165_NA	4.9397	5.37365	5.31759	5.09761	5.17433	4.21335	4.86839	5.10224	5.24298	4.70377	5.17073	5.04876	0.999	0.999	0.00344	-0.0170737	0.00344	0.999947	1
Q63805_NA	7.66768	7.62914	7.77043	7.51538	8.01151	6.61088	8.52282	7.34554	7.95693	7.72458	7.86009	8.10355	0.166707	0.166707	0.384748	-0.980288	0.752997	4.79934e-06	4.19943e-05
Q64356_NA	15.6294	15.8949	14.7692	15.603	15.9509	15.8565	16.378	14.984	16.403	16.3091	16.0884	14.0731	0.833864	0.833864	0.0886267	-0.0920512	0.0886267	0.97812	1
Q6ZWR6_NA	8.41397	7.9318	7.52474	7.7226	7.69676	7.2076	8.25946	8.91217	9.09479	7.70079	8.85144	8.11801	0.0273071	0.0273071	0.739865	-1.35578	0.739865	5.34173e-08	6.23201e-07
Q7M6Z4_NA	5.86617	6.15421	6.17991	6.03452	5.74281	5.97911	4.88557	5.52517	6.14731	6.17373	6.36001	5.7271	0.464636	0.464636	-0.18964	0.347291	-0.18964	0.80226	1
Q80V42_NA	4.63459	4.20945	4.40803	4.48929	4.66107	3.96162	4.4957	3.59932	4.55827	4.73552	4.98823	4.94205	0.543764	0.543764	0.159173	-0.313748	0.159173	0.715748	1
Q8BFR4_NA	1.83592	1.79909	1.87184	2.52607	2.58736	2.31904	2.84599	2.37295	2.87774	3.31179	1.66448	3.03034	0.0815357	0.0815357	0.527328	-0.900654	0.527328	0.000356692	0.00146873
Q8BND5_NA	14.8258	14.7504	14.9377	15.2119	14.2276	14.797	14.8309	14.2138	14.8292	14.7264	15.1115	14.7691	0.844193	0.844193	-0.0449217	0.152843	-0.0449217	0.999619	1
Q8BWY9_NA	6.19476	6.71136	6.85699	6.67539	6.91612	6.43879	6.62688	6.44145	6.56438	6.55888	7.03683	6.64198	0.95695	0.95695	0.0128317	-0.0627292	0.0128317	0.999996	1
Q8CEK3_NA	15.5219	15.75	15.6029	15.5894	15.4146	15.7556	15.7311	15.0123	15.6947	15.3148	15.3875	15.5478	0.375621	0.375621	-0.157677	0.585822	-0.157677	0.232578	0.478836
Q8CIF4_NA	3.80839	4.06005	3.82069	4.2426	4.04876	3.41007	3.87971	3.34767	4.04177	4.69711	4.50144	3.65191	0.649964	0.649964	0.121508	-0.238487	0.121508	0.996245	1
Q8K0J2_NA	5.86171	6.06286	5.70598	5.84775	6.23324	5.99684	5.5435	5.15502	5.91552	5.85025	6.01436	5.56925	0.16785	0.16785	-0.276747	0.872899	-0.276747	0.0062006	0.0188714
Q8K1J5_NA	6.09993	5.71783	5.89627	6.12081	3.15704	6.05398	4.76022	5.3726	5.16631	5.03386	4.81762	5.37064	0.346064	0.346064	-0.420768	1.58925	-0.420768	0.0117671	0.0343206
Q8R242_NA	5.5472	4.9514	5.46401	5.47021	5.35544	4.70764	5.43929	5.81737	5.35226	5.73606	5.7952	5.38991	0.111521	0.111521	0.339032	-1.56587	0.339032	0.00228577	0.0080002
Q921V5_NA	3.22355	2.72683	3.10601	2.94298	3.48156	2.64476	3.15056	2.87736	3.17153	3.65992	1.84398	2.82782	0.740464	0.740464	-0.099087	0.163695	-0.099087	0.998815	1
Q9D309_NA	7.01536	7.24831	7.24308	7.33896	6.97842	7	7.43937	7.45648	8.09761	7.77175	7.82807	6.7866	0.0749786	0.0749786	0.425958	-0.938921	0.425958	3.92249e-05	0.000242317
Q9DAN1_NA	8.44506	7.86105	8.79986	8.00198	7.64609	8.49057	8.80697	8.03078	8.42062	8.17322	8.94635	8.35023	0.338379	0.338379	0.24726	-0.692831	0.24726	0.450365	0.90073
Q9DB20_NA	10.2757	10.3858	10.2221	9.83991	9.47033	9.88369	6.98014	10.798	10.401	10.5441	10.2332	9.96713	0.721079	0.721079	-0.192318	0.135478	-0.192318	0.956567	1
Q9DCQ7_NA	5.37608	6.19574	5.82579	5.2604	6.25437	5.03518	6.24603	5.03386	6.06939	5.20477	5.97039	6.42089	0.605721	0.605721	0.166295	-0.291808	0.166295	0.987301	1
Q9EQH2_NA	4.53294	4.77083	4.5656	4.84197	3.904	4.01167	4.20163	3.83693	4.34127	4.86493	4.74308	4.73877	0.959293	0.959293	0.0166	-0.0417434	0.0166	1	1
Q9ESD1_NA	4.98048	5.51381	4.98322	5.47379	6.20692	4.97269	5.17193	5.51979	5.61058	5.54504	5.6792	4.95791	0.825436	0.825436	0.0589233	-0.207303	0.0589233	0.996317	1
Q9QY48_NA	11.8415	11.8149	12.0314	12.36	11.7331	11.6141	11.8809	10.9947	11.6826	11.612	12.2121	11.7444	0.362064	0.362064	-0.211378	0.527923	-0.211378	0.464382	0.902965
Q9R013_NA	4.82273	4.67582	4.75275	4.05137	3.55459	4.51916	3.41549	3.58135	3.62176	4.90689	4.40463	4.22497	0.243821	0.243821	-0.370222	0.636281	-0.370222	0.10878	0.253821
Q9WUU7_NA	3.8748	4.34696	4.11437	4.24031	4.4614	3.37851	3.89918	4.05918	4.79233	4.41954	4.25248	4.19377	0.399179	0.399179	0.200022	-0.643386	0.200022	0.731209	1
Q9WV54_NA	3.31179	3.59694	3.72574	2.52857	4.39575	2.8679	2.74631	2.63459	3.90977	3.78555	2.9982	3.76022	0.785793	0.785793	-0.098675	0.171273	-0.098675	0.99804	1
Q9Z0J0_NA	11.26	11.2612	11.3404	11.4266	12.122	11.2797	10.9563	10.6042	10.7988	10.8836	11.0696	11.1863	0.0259643	0.0259643	-0.531847	2.5931	-0.531847	1.18749e-11	2.77082e-10
Q9Z0L8_NA	7.36492	7.20114	7.35641	7.48647	8.21422	7.26501	7.23295	6.86518	7.45204	7.41075	7.28475	7.54574	0.404707	0.404707	-0.182793	0.759592	-0.182793	0.752918	1
Q9Z0M9_NA	6.09339	6.11395	5.70321	5.84197	6.0993	6.56651	5.79831	4.39643	6.03012	5.80941	5.84197	5.05918	0.0611286	0.0611286	-0.580485	0.919164	-0.580485	2.76195e-05	0.000214819
Q9Z282_NA	11.1699	11.3977	10.5785	10.9769	11.8417	11.9608	11.9754	11.149	12.394	12.1902	11.9421	10.5508	0.280836	0.280836	0.379328	-0.538545	0.379328	0.222643	0.478836
Q9Z2L6_NA	3.82171	4.70432	4.10014	4.37016	4.47184	3.53854	5.32481	4.2891	5.46205	5.5598	5.46761	4.75542	0.0166929	0.0166929	0.975347	-1.91776	0.975347	5.2458e-13	3.67206e-11

## Sheet: NPDvMDWD
	NPD_R1	NPD_R2	NPD_R3	NPD_R4	NPD_R5	NPD_R6	MW_R1	MW_R2	MW_R3	MW_R4	MW_R5	MW_R6	p.sam.value	p.sam.fdr	fold.change	cohen.d	fold.change	p.fisher.method	padj.fisher.method
C0HKG5;C0HKG6_NA	3.488	4.31179	2.88166	3.25852	4.62176	3.99277	3.56316	4.44692	3.88069	3.89433	2.87971	2.98368	0.679809	0.679809	-0.151002	-0.227735	-0.151002	0.986958	0.999999
O09159_NA	8.47415	8.37265	8.33713	9.03604	9.07521	8.4149	7.6319	8.36545	8.35169	8.42928	8.57999	8.66569	0.255009	0.255009	-0.281013	-0.821673	-0.281013	0.278509	0.51859
O88968_NA	3.07211	2.81147	3.10936	2.1375	3.3505	2.1177	3.65421	3.84599	2.69153	3.48285	2.59216	3.0072	0.165918	0.165918	0.445883	0.851626	0.445883	0.0162576	0.0470615
P01887_NA	13.8295	13.8022	13.7368	13.7516	13.568	13.346	13.8034	14.401	13.8094	14.1082	14.0955	14.0128	0.0574273	0.0574273	0.366027	1.98864	0.366027	3.07245e-08	1.68985e-06
P04925_NA	3.98823	4.06953	3.05311	3.03034	4.51791	3.1681	3.61353	3.5509	2.93546	2.02503	3.17313	1.9222	0.0596455	0.0596455	-0.767828	-1.20943	-0.767828	9.54559e-05	0.000583341
P06797_NA	10.4823	10.4508	10.4359	10.4953	10.1944	10.0921	9.50708	10.5265	10.5801	9.48319	10.2111	10.097	0.244827	0.244827	-0.290977	-1.70023	-0.290977	0.282867	0.51859
P06869_NA	6.10873	5.85748	5.66135	5.37886	6.87271	6.3966	5.92481	6.67342	5.37643	7.37304	6.25172	6.29425	0.446645	0.446645	0.269657	0.502672	0.269657	0.645537	0.999999
P09036_NA	15.1119	15.6298	15.2478	15.8271	14.9304	15.0252	14.6709	15.5488	15.1251	14.1071	14.7754	14.8166	0.104409	0.104409	-0.454723	-1.27427	-0.454723	0.000791797	0.00395898
P09470_NA	6.51128	6.30232	5.96116	6.06932	6.18488	6.14873	6.15097	6.41971	5.99865	5.30232	5.78346	5.59783	0.167936	0.167936	-0.320792	-1.67106	-0.320792	0.00918179	0.0336666
P10404_NA	5.46565	5.89045	5.13668	5.64472	5.28651	5.60199	4.35896	5.40429	5.22612	4.47508	5.41988	5.79416	0.176482	0.176482	-0.391252	-1.45319	-0.391252	0.0354202	0.0974055
P10605_NA	7.04854	7.50224	7.45705	6.79636	7.17722	6.83238	6.6512	7.62717	7.16631	7.11312	6.80761	7.02636	0.768573	0.768573	-0.0703367	-0.233397	-0.0703367	0.998793	0.999999
P18419_NA	17.0069	17.2237	16.9761	16.412	16.8757	17.1501	17.2529	17.2663	16.8104	16.9771	17.4328	17.4501	0.227609	0.227609	0.257507	0.895648	0.257507	0.0139043	0.0470615
P21460_NA	11.753	11.8358	11.6573	11.8864	11.8687	11.5224	11.3492	12.1531	12.2796	10.9469	11.8878	11.9226	0.999	0.999	0.0025983	0.0183423	0.0025983	0.999113	0.999999
P24369_NA	6.9191	6.9292	6.89203	6.58601	6.55413	6.5744	6.05528	6.80155	6.71754	5.56955	6.64371	6.65893	0.192227	0.192227	-0.334718	-1.78085	-0.334718	0.0699754	0.148025
P28798_NA	9.04527	9.55432	9.34496	9.5624	9.01436	9.26491	8.39891	9.60453	9.86102	7.94726	8.93914	9.17013	0.337755	0.337755	-0.310872	-1.30616	-0.310872	0.554551	0.897068
P41438_NA	14.1797	14.1723	14.4375	14.2181	13.9507	14.5545	14.245	13.9499	14.1654	13.7285	13.9625	14.0103	0.186718	0.186718	-0.24186	-1.12907	-0.24186	0.00242001	0.0110917
P50429_NA	2.83592	2.42761	2.0635	3.06523	3.55213	2.13093	1.9222	3.14405	2.848	1.91839	2.45418	2.26604	0.435336	0.435336	-0.253743	-0.437935	-0.253743	0.785002	0.999999
P56542_NA	3.48285	2.04264	2.32769	3.41549	2.23573	2.98559	1.77821	4.11103	3.54473	3.55704	3.1811	3.06695	0.250718	0.250718	0.458178	0.728349	0.458178	0.0413909	0.103967
P70158_NA	5.52513	5.54967	5.48253	5.55919	4.30451	5.29866	4.43563	5.3875	5.45187	4.35191	5.86096	5.49538	0.717082	0.717082	-0.12274	-0.250183	-0.12274	0.995642	0.999999
Q07235_NA	14.0322	13.9942	14.0811	14.1834	13.8329	14.0039	13.5203	14.1876	14.3606	13.1519	14.3504	14.3736	0.917645	0.917645	-0.0305467	-0.26487	-0.0305467	0.997766	0.999999
Q09098_NA	16.4546	16.8752	16.5072	17.0945	16.8297	17.0945	16.1994	16.9176	17.2289	16.5065	16.9451	16.8677	0.903791	0.903791	-0.0317283	-0.114406	-0.0317283	0.999999	0.999999
Q09TK7_NA	5.59783	6.41397	5.86691	6.04352	4.32337	5.68257	6.09212	6.70307	6.7362	4.39712	5.93734	5.96532	0.457755	0.457755	0.317167	0.444196	0.317167	0.403479	0.672465
Q3U319_NA	14.3249	14.4352	14.3092	14.4459	14.6762	14.7305	14.6212	14.9127	14.4531	14.9117	14.8763	14.7139	0.138809	0.138809	0.261128	1.4719	0.261128	5.3262e-05	0.000366176
Q3UN54_NA	13.45	13.8464	13.8226	14.2846	13.3901	14.1815	13.7304	14.0759	14.3686	11.3563	13.9857	13.9273	0.562264	0.562264	-0.255175	-0.697901	-0.255175	0.981572	0.999999
Q5U405_NA	7.23439	7.26651	6.23936	6.82107	6.63169	7.90454	8.22858	7.21335	6.61368	6.65735	7.22313	7.67934	0.467845	0.467845	0.252978	0.435289	0.252978	0.797618	0.999999
Q60590_NA	4.18903	3.56925	4.06867	4.64443	4.69544	4.17913	4.37851	4.83946	4.46467	4.08491	4.72901	4.73985	0.206355	0.206355	0.315076	0.7619	0.315076	0.0159049	0.0470615
Q63805;Q60590;P07361_NA	7.16993	6.66334	6.89785	6.68804	7.1814	4.69209	7.27333	7.74322	6.76633	7.12784	7.35473	5.49633	0.374009	0.374009	0.411522	0.439298	0.411522	0.303449	0.521553
Q60648_NA	6.15299	6.15279	6.01413	6.3156	6.85562	5.85798	5.22805	6.10203	6.02237	6.19022	6.1416	6.07039	0.280609	0.280609	-0.265742	-0.770049	-0.265742	0.29725	0.521553
Q64356_NA	15.6294	15.8949	14.7692	15.603	15.9509	15.8565	15.422	16.1844	15.7407	16.1704	16.2703	16.1727	0.157173	0.157173	0.376093	0.855983	0.376093	0.00530893	0.0224608
Q64726_NA	5.66135	5.42257	4.99095	4.26379	5.88801	4.99955	5.74658	5.04658	4.00988	5.86814	5.305	5.3617	0.971664	0.971664	0.0186103	0.0319541	0.0186103	0.999981	0.999999
Q6ZWR6_NA	8.41397	7.9318	7.52474	7.7226	7.69676	7.2076	7.94017	7.99639	7.2075	7.94983	6.97074	8.2352	0.921427	0.921427	-0.03294	-0.0812192	-0.03294	0.999983	0.999999
Q7M6Z4_NA	5.86617	6.15421	6.17991	6.03452	5.74281	5.97911	5.67186	6.12825	5.61992	5.19605	5.5735	4.81044	0.0530455	0.0530455	-0.492785	-2.92908	-0.492785	1.34369e-06	2.46344e-05
Q80V42_NA	4.63459	4.20945	4.40803	4.48929	4.66107	3.96162	4.3505	4.58195	4.57168	4.36457	3.75809	4.09085	0.625591	0.625591	-0.107735	-0.401785	-0.107735	0.94597	0.999999
Q8BFR4_NA	1.83592	1.79909	1.87184	2.52607	2.58736	2.31904	2.52356	2.38128	1.59932	2.53356	1.39506	1.51602	0.5681	0.5681	-0.165087	-0.454322	-0.165087	0.918724	0.999999
Q8BND5_NA	14.8258	14.7504	14.9377	15.2119	14.2276	14.797	14.1112	15.0128	15.1644	13.5199	14.9752	14.959	0.593209	0.593209	-0.167958	-0.521326	-0.167958	0.984699	0.999999
Q8BWY9_NA	6.19476	6.71136	6.85699	6.67539	6.91612	6.43879	5.53512	6.65191	6.17752	5.25663	6.99333	6.63183	0.185955	0.185955	-0.424512	-1.5647	-0.424512	0.0506722	0.116124
Q8CEK3_NA	15.5219	15.75	15.6029	15.5894	15.4146	15.7556	14.7345	15.5646	15.5191	14.9914	15.2294	15.272	0.0633545	0.0633545	-0.387203	-2.93336	-0.387203	7.32397e-07	2.01409e-05
Q8CIF4_NA	3.80839	4.06005	3.82069	4.2426	4.04876	3.41007	2.97636	4.49761	4.32337	3.42626	3.73985	4.1177	0.867427	0.867427	-0.0515683	-0.177966	-0.0515683	0.999973	0.999999
Q8K0J2_NA	5.86171	6.06286	5.70598	5.84775	6.23324	5.99684	5.03298	5.7126	5.88387	5.53201	5.59425	5.76182	0.0814091	0.0814091	-0.365142	-1.96335	-0.365142	1.62476e-05	0.00012766
Q8K2I4_NA	3.45207	3.02326	2.57289	1.66448	2.6017	2.13422	3.7301	3.19849	2.97085	1.9486	3.28688	3.34199	0.164027	0.164027	0.504714	0.799174	0.504714	0.00591093	0.0232215
Q8R242_NA	5.5472	4.9514	5.46401	5.47021	5.35544	4.70764	5.43829	5.57198	5.03606	4.81044	4.25852	4.54164	0.273264	0.273264	-0.306495	-0.902196	-0.306495	0.243766	0.478826
Q921I1_NA	7.08736	7.1471	6.8896	6.02746	7.82801	6.1983	6.81903	6.87307	7.55182	7.33494	6.83681	6.75836	0.601045	0.601045	0.166033	0.250137	0.166033	0.969138	0.999999
Q9D309_NA	7.01536	7.24831	7.24308	7.33896	6.97842	7	6.1299	7.57327	7.79604	6.14812	7.69328	7.61655	0.959445	0.959445	0.0221717	0.141279	0.0221717	0.993537	0.999999
Q9DB20_NA	10.2757	10.3858	10.2221	9.83991	9.47033	9.56215	10.8799	9.44989	9.83727	9.3687	10.1569	10.0089	0.989882	0.989882	-0.0090587	-0.0232026	-0.0090587	0.999905	0.999999
Q9EQH2_NA	4.53294	4.77083	4.5656	4.84197	3.904	4.01167	4.06178	4.69153	4.84298	3.74093	4.18031	4.77558	0.8469	0.8469	-0.05565	-0.142163	-0.05565	0.999937	0.999999
Q9ESD1_NA	4.98048	5.51381	4.98322	5.47379	6.20692	4.97269	5.29536	5.07253	4.74953	4.7703	4.07382	4.49633	0.0487909	0.0487909	-0.612173	-1.25497	-0.612173	6.63442e-06	6.08155e-05
Q9QY48_NA	11.8415	11.8149	12.0314	12.36	11.7331	11.6141	11.1349	12.0647	12.2991	10.4041	12.2207	12.2485	0.619791	0.619791	-0.170505	-0.645172	-0.170505	0.986934	0.999999
Q9R013_NA	4.82273	4.67582	4.75275	4.05137	3.55459	4.51916	4.1177	4.35473	2.97453	3.42358	3.64847	4.02148	0.0516273	0.0516273	-0.639322	-1.28922	-0.639322	5.75335e-06	6.08155e-05
Q9WUU7_NA	3.8748	4.34696	4.11437	4.24031	4.4614	3.37851	2.5008	4.4363	3.58376	3.73118	3.12433	4.09339	0.146955	0.146955	-0.491098	-1.24568	-0.491098	0.0156845	0.0470615
Q9WV54_NA	3.31179	3.59694	3.72574	2.52857	4.39575	2.8679	3.13258	3.36597	1.28688	2.97453	3.04264	3.48285	0.203464	0.203464	-0.52354	-0.791682	-0.52354	0.140177	0.285547
Q9Z0J0_NA	11.26	11.2612	11.3404	11.4266	12.122	11.2797	10.4855	11.0742	10.9336	11.6037	10.8421	10.794	0.0573727	0.0573727	-0.492802	-1.46607	-0.492802	2.49206e-06	3.42659e-05
Q9Z0L8_NA	7.36492	7.20114	7.35641	7.48647	8.21422	7.26501	6.69822	7.37356	7.49697	7.3057	7.09982	6.99729	0.184755	0.184755	-0.319435	-0.858888	-0.319435	0.0475402	0.113683
Q9Z0M9_NA	6.09339	6.11395	5.70321	5.84197	6.0993	6.56651	5.38922	5.82706	5.71809	4.75809	6.1177	6.26172	0.171736	0.171736	-0.391075	-1.32375	-0.391075	0.0541639	0.119161
Q9Z282_NA	11.1699	11.3977	10.5785	10.9769	11.8417	11.9608	11.6399	12.0544	10.3953	12.0682	12.078	11.9618	0.277064	0.277064	0.378682	0.721099	0.378682	0.0415869	0.103967
Q9Z2L6_NA	3.82171	4.70432	4.10014	4.37016	4.47184	3.53854	3.74416	5.26641	4.71809	4.21101	5.1534	5.05702	0.105064	0.105064	0.523897	1.20727	0.523897	0.000412672	0.00226969

## Sheet: LPDvWD
	LPD_R1	LPD_R2	LPD_R3	LPD_R4	LPD_R5	LPD_R6	WD_R1	WD_R2	WD_R3	WD_R4	WD_R5	WD_R6	p.sam.value	p.sam.fdr	fold.change	cohen.d	fold.change	p.fisher.method	padj.fisher.method
C0HKG5;C0HKG6_NA	3.52482	3.90689	4.04527	4.19298	2.79286	3.75596	2.65764	3.63923	2.98003	4.18824	3.43563	3.87774	0.447277	0.447277	-0.240045	0.422807	-0.240045	0.597347	1
E9Q557_NA	4.63517	4.74631	5.61736	5.62352	5.1981	5.2426	5.99118	5.01837	6.5281	5.67412	5.27836	4.9279	0.209831	0.209831	0.392495	-0.635403	0.392495	0.0697872	0.191269
O09114_NA	6.41633	7.0608	7.30907	6.79675	5.56407	6.89008	7.12288	5.72574	6.60659	7.29673	7.11593	6.29646	0.963993	0.963993	0.021205	-0.0350656	0.021205	0.999993	1
O09159_NA	8.78509	8.70922	8.25432	8.6631	8.35257	8.26111	8.12629	7.67589	8.11832	8.66092	8.35826	8.30497	0.160966	0.160966	-0.296793	0.907344	-0.296793	0.00514975	0.0254054
O54782_NA	4.6017	4.36737	4.64789	3.63227	3.62114	4.49185	4.10852	4.18745	4.73931	5.03518	3.66903	3.58976	0.999682	0.999682	-0.0054944	0.0095691	-0.0054944	1	1
P00688;P00687_NA	7.26407	7.73376	7.96728	7.9863	6.6427	7.89688	8.5043	6.74483	8.0068	8.27062	8.44045	7.48559	0.345277	0.345277	0.326933	-0.480813	0.326933	0.278482	0.624475
P01887_NA	13.3826	13.8574	13.8748	14.0544	13.3288	14.0844	14.3013	13.8697	14.3149	13.8718	13.8821	14.0996	0.159047	0.159047	0.292825	-1.37124	0.292825	0.00453172	0.0239534
Q9Z2K1;P02535;P19001;A1L317;Q497I4;Q61897;Q61781;Q9QWL7;P05784;A6BLY7;Q6IFX3;Q6IFX2;Q61765;Q62168;B1AQ75;P08730;Q61414_NA	8.86962	9.09233	9.9515	9.67338	9.53582	10.2489	10.2465	9.82174	10.8062	9.72709	9.76464	9.41073	0.187385	0.187385	0.400887	-0.814483	0.400887	0.0599619	0.170661
Q9Z2K1;P02535;Q61781;Q8VCW2;Q9Z320;Q61414_NA	9.25941	9.18289	10.5222	10.6857	10.7378	10.8228	10.8799	10.3551	11.5878	10.3259	10.5767	9.85922	0.293277	0.293277	0.395633	-0.670949	0.395633	0.445278	0.915294
P04104_NA	8.49653	7.93221	9.35202	9.74995	9.59777	9.6634	10.2161	10.0013	11.018	9.97308	10.0379	8.70283	0.0462365	0.0462365	0.859542	-1.15537	0.859542	1.01399e-06	2.50118e-05
P04925_NA	3.2765	3.83794	3.58015	3.66676	3.56925	3.42626	3.24489	1.66903	3.70708	3.79597	3.35332	2.33056	0.12198	0.12198	-0.542668	0.645278	-0.542668	0.00963552	0.0395538
P06797_NA	10.589	10.4744	10.4983	10.4114	10.0743	10.3376	10.2227	9.84384	10.3879	10.429	10.4569	10.2445	0.446493	0.446493	-0.133385	0.586734	-0.133385	0.407382	0.861322
P06869_NA	5.86022	6.03606	6.75101	6.19948	6.36247	6.60718	6.47849	6.33949	7.05126	6.73931	6.35913	6.0177	0.40875	0.40875	0.194827	-0.54464	0.194827	0.714127	1
P09036_NA	15.2393	15.86	15.5723	16.2441	15.3286	15.7009	15.7586	14.9876	15.721	14.798	15.1763	15.7387	0.252169	0.252169	-0.294183	0.685547	-0.294183	0.16554	0.408332
P09470_NA	6.0594	6.39609	5.97476	6	5.88801	6.53294	6.17891	6.2948	6.04876	6.43246	6.43813	6.03254	0.603574	0.603574	0.0957333	-0.530855	0.0957333	0.873063	1
P10605_NA	7.07543	7.30952	7.3966	7.7414	6.85412	7.82845	7.73802	7.44766	7.53489	7.30113	7.41024	7.20682	0.738115	0.738115	0.0722067	-0.388836	0.0722067	0.998878	1
P12032_NA	6.74174	7.63459	7.15644	7.69884	6.10832	6.69418	6.93322	6.83895	7.0691	6.30652	6.6017	5.848	0.203047	0.203047	-0.406103	0.890516	-0.406103	0.0584694	0.170661
P15535_NA	2.04614	3.03386	2.14078	1.9855	1.9486	3.14779	2.90125	2.57531	1.20789	1.54597	1.8953	3.03005	0.606101	0.606101	-0.19115	0.254251	-0.19115	0.821131	1
P17742_NA	3.09634	3.47892	1.57531	0.87184	2.97071	2.31325	2.08066	1.13093	3.02148	2.68706	2.93332	2.29866	0.967764	0.967764	-0.0257113	0.0366139	-0.0257113	0.999476	1
P18419_NA	16.898	16.9525	17.5192	16.9484	17.4109	17.367	17.7191	17.6515	17.8685	17.5681	17.302	16.4177	0.369399	0.369399	0.238487	-0.453166	0.238487	0.250431	0.579123
P19001;Q9QWL7;P08730;Q61414_NA	8.38638	7.95082	9.33617	8.74032	8.39047	8.9956	9.29825	8.44684	9.8734	9.10732	8.67197	8.85337	0.177061	0.177061	0.408565	-0.805025	0.408565	0.0396238	0.13328
P21460_NA	12.21	12.3634	12.0725	12.0719	11.5228	12.1524	12.2047	11.9415	12.4373	12.2436	12.2964	11.4592	0.898196	0.898196	0.03163	-0.0898496	0.03163	0.999959	1
P23780_NA	4.0036	4.26153	3.91552	5.07339	3.7148	5.3572	5.04308	4.93923	3.45154	4.62585	4.72792	5.06953	0.480291	0.480291	0.255185	-0.41875	0.255185	0.875244	1
P24369_NA	7.05842	6.82031	6.67299	6.77268	6.72438	6.55811	6.82197	6.20516	7.20926	6.77887	6.80555	6.21043	0.660872	0.660872	-0.0959417	0.244263	-0.0959417	0.993226	1
P27046_NA	4.03034	4.46728	3.50843	4.26828	4.80632	4.98413	4.0917	2.92029	3.80116	3.78973	4.25096	3.29278	0.0468716	0.0468716	-0.653027	1.3068	-0.653027	2.57806e-06	3.81553e-05
P28798_NA	9.54682	9.86507	9.50068	9.7747	8.89376	9.6127	9.35757	8.97309	9.48878	9.26073	9.57917	9.21101	0.289912	0.289912	-0.220563	1.02307	-0.220563	0.0501507	0.161354
P35846_NA	6.39008	6.79312	6.28374	6.62527	6.29976	6.49442	6.42895	5.77821	6.2604	6.54628	6.12908	6.84725	0.486196	0.486196	-0.14937	0.4069	-0.14937	0.748035	1
P41438_NA	14.386	14.3763	14.5178	14.1145	14.6519	14.5189	14.0478	14.1726	14.0277	14.0994	14.2429	14.1151	0.0496554	0.0496554	-0.309975	3.87491	-0.309975	2.38797e-09	8.83551e-08
P50429_NA	2.90304	2.94673	2.36737	2.86987	2.06005	3.06005	2.50843	2.42223	2.69822	3.07895	3.40463	3.16672	0.486696	0.486696	0.178678	-0.453058	0.178678	0.766155	1
P56542_NA	2.85599	2.51854	2.5008	2.89918	3.10703	2.10769	3.51223	2.82375	3.62644	3.99277	3.55336	2.30743	0.0477635	0.0477635	0.637792	-1.03255	0.637792	8.41414e-06	0.000103774
P70158_NA	5.74308	5.38991	5.18269	5.76049	4.29866	5.38094	5.45055	4.90641	5.63285	5.44328	6.03958	5.3505	0.531318	0.531318	0.1779	-0.481005	0.1779	0.944368	1
Q07235_NA	14.2016	14.2257	14.038	14.1223	13.5869	13.8317	14.0197	13.6084	14.2437	14.2417	14.5084	13.8433	0.719345	0.719345	0.0765183	-0.23762	0.0765183	0.982137	1
Q09098_NA	16.8152	17.0165	17.2442	16.9589	16.8371	17.269	17.1046	16.6431	17.4163	17.2519	17.0697	16.9124	0.825845	0.825845	0.0428367	-0.159396	0.0428367	0.999595	1
Q09TK7_NA	5.63604	6.42761	6.68986	7.19219	4.84197	6.48816	6.44956	6.23458	6.84323	5.75622	6.10727	5.48123	0.868845	0.868845	-0.06729	0.138428	-0.06729	0.997948	1
Q3TTY5_NA	7.81909	7.73159	8.76706	8.30282	8.33275	8.75064	8.96501	8.45166	9.62763	8.95757	8.48892	8.02037	0.124655	0.124655	0.467868	-0.840572	0.467868	0.00379676	0.0216123
Q3U1D9_NA	10.7078	12.1184	11.2583	11.9434	12.359	12.2508	11.7974	11.901	11.7744	11.9298	12.0022	11.6968	0.791561	0.791561	0.0773107	-0.682925	0.0773107	0.993786	1
Q3U319_NA	13.8381	14.3668	14.5929	14.4788	15.1633	14.1296	15.1969	13.8896	15.0816	15.2165	15.0287	13.5445	0.507966	0.507966	0.231385	-0.31203	0.231385	0.796927	1
Q3UN54_NA	13.9817	14.2999	14.2948	14.2051	13.981	14.1335	14.0649	13.6788	13.9729	13.9113	14.2065	14.0052	0.257736	0.257736	-0.176073	1.00209	-0.176073	0.0101557	0.0395538
Q3UV17_NA	9.05759	8.98243	9.53541	8.67221	9.87951	8.33333	8.77883	9.73145	10.4791	9.45008	9.62596	8.64191	0.28425	0.28425	0.374472	-0.55544	0.374472	0.358196	0.779603
Q5U405_NA	7.35808	7.48188	7.69961	6.60377	7.03386	7.82693	7.66057	8.36545	7.97694	8.18085	7.13863	7.35729	0.122912	0.122912	0.445933	-0.931245	0.445933	0.00577128	0.0266922
Q60648_NA	6.57592	6.53029	6.224	6.43229	6.29939	6.18725	6.04658	5.55397	6.06199	6.41566	6.11041	6.0663	0.079723	0.079723	-0.332372	1.20015	-0.332372	1.74475e-06	3.22779e-05
Q61207_NA	3.34199	3.63807	2.82375	4.27202	3.03914	3.96255	3.36457	3.90977	3.67243	4.75168	3.9542	3.904	0.176872	0.176872	0.413188	-0.896208	0.413188	0.0529732	0.163334
Q62165_NA	5.28281	5.72329	5.54936	5.47281	4.28096	5.1811	4.86839	5.10224	5.24298	4.70377	5.17073	5.04876	0.370912	0.370912	-0.225577	1.1196	-0.225577	0.099075	0.252812
Q63805_NA	7.49593	7.08162	7.52317	7.90539	7.42735	7.41143	8.52282	7.34554	7.95693	7.72458	7.86009	8.10355	0.0634932	0.0634932	0.44477	-1.13322	0.44477	2.38678e-05	0.000234479
Q64356_NA	15.9679	15.8274	16.3061	16.0466	16.1828	15.3063	16.378	14.984	16.403	16.3091	16.0884	14.0731	0.55598	0.55598	-0.233605	0.242631	-0.233605	0.886706	1
Q6DFV1_NA	9.33168	10.0742	9.04319	9.94999	9.57686	10.667	10.0019	10.5773	9.85908	10.5962	11.274	10.3154	0.0504932	0.0504932	0.663482	-1.30945	0.663482	2.53491e-05	0.000234479
Q9QWL7;Q6IFX2_NA	3.63923	3.68257	4.13175	5.12019	3.62114	4.08066	4.19535	3.80204	4.29646	4.08746	4.79961	3.854	0.667953	0.667953	0.126564	-0.349665	0.126564	0.914783	1
Q6ZWR6_NA	8.45397	8.46205	7.54218	7.63052	8.61923	8.07162	8.25946	8.91217	9.09479	7.70079	8.85144	8.11801	0.232615	0.232615	0.359515	-0.658799	0.359515	0.0909396	0.24034
Q7M6Z4_NA	6.39832	5.94767	5.80813	5.98345	5.6605	6.25172	4.88557	5.70982	6.14731	6.17373	6.36001	5.7271	0.517399	0.517399	-0.174375	0.327597	-0.174375	0.910701	1
Q80V42_NA	4.22651	4.80993	3.87578	4.23955	2.9279	4.33342	4.4957	3.59932	4.55827	4.73552	4.98823	4.94205	0.148047	0.148047	0.484333	-0.954673	0.484333	0.00872667	0.0379867
Q8BFR4_NA	2.16027	3.50843	1.9855	2.78869	2.71809	2.14731	2.84599	2.37295	2.87774	3.31179	1.66448	3.03034	0.695236	0.695236	0.1325	-0.226304	0.1325	0.968543	1
Q8BND5_NA	15.1188	15.0114	14.7355	15.0481	14.4654	14.8004	14.8309	14.2138	14.8292	14.7264	15.1115	14.7691	0.567628	0.567628	-0.116477	0.396305	-0.116477	0.910929	1
Q8BWY9_NA	7.10476	7.07286	6.67214	6.71672	5.99345	6.7256	6.62688	6.44145	6.56438	6.55888	7.03683	6.64198	0.75998	0.75998	-0.0691883	0.338236	-0.0691883	0.894968	1
Q8CEK3_NA	15.5018	15.748	15.7798	15.7914	15.7804	15.5789	15.7311	15.0123	15.6947	15.3148	15.3875	15.5478	0.163696	0.163696	-0.248692	0.923973	-0.248692	0.000484971	0.00326253
Q8CIF4_NA	4.28762	4.28096	4.12598	4.66846	4.1035	4.25852	3.87971	3.34767	4.04177	4.69711	4.50144	3.65191	0.286885	0.286885	-0.267572	0.525168	-0.267572	0.179988	0.429648
Q8K0J2_NA	6.02813	6.25833	5.91193	5.87061	5.96394	5.94486	5.5435	5.15502	5.91552	5.85025	6.01436	5.56925	0.0996689	0.0996689	-0.32165	1.01453	-0.32165	0.000105886	0.000783559
Q8R242_NA	5.4002	5.14405	4.7021	5.1811	4.58736	5.04571	5.43929	5.81737	5.35226	5.73606	5.7952	5.38991	0.0195068	0.0195068	0.578262	-2.67078	0.578262	5.80158e-12	4.29317e-10
Q8VED5_NA	8.88953	8.91764	10.1071	10.1886	10.2111	9.78395	10.4844	9.51069	11.0924	9.69451	10.0796	9.39109	0.315115	0.315115	0.359127	-0.550586	0.359127	0.554163	1
Q921V5_NA	3.57046	3.32193	2.91265	3.41819	3.21775	3.23419	3.15056	2.85995	3.17153	3.65992	1.84398	2.82782	0.203466	0.203466	-0.360235	0.594829	-0.360235	0.0286339	0.105945
Q99LX0_NA	3.01986	3.38679	2.59455	2.9982	2.95977	3.75809	2.90125	2.57531	3.02857	2.1635	2.90034	2.79701	0.109655	0.109655	-0.391879	1.24322	-0.391879	0.00108629	0.00669878
Q9D309_NA	7.54234	7.68979	8.07264	7.46793	7.1637	7.31976	7.43937	7.45648	8.09761	7.77175	7.82807	6.7866	0.947088	0.947088	0.02062	-0.0454517	0.02062	0.999995	1
Q9DAN1_NA	7.97272	8.00153	8.4143	8.08163	7.41557	8.96679	8.80697	8.03078	8.57761	8.29363	8.94635	8.35023	0.193453	0.193453	0.358838	-1.04937	0.358838	0.0373645	0.131665
Q9DB20_NA	10.4673	10.4158	9.76192	9.40676	10.6118	10.3265	6.98014	10.798	10.401	10.5441	10.2332	9.96713	0.52302	0.52302	-0.344433	0.242636	-0.344433	0.97617	1
Q9EQH2_NA	4.48414	4.97315	4.5552	4.78241	4.89676	4.20633	4.20163	3.83693	4.34127	4.86493	4.74308	4.73877	0.406642	0.406642	-0.19523	0.490938	-0.19523	0.486561	0.973121
Q9ESD1_NA	5.49346	5.90448	5.47865	5.09845	4.57652	5.93664	5.17193	5.51979	5.61058	5.54504	5.6792	4.95791	0.999	0.999	-0.000625	0.0021989	-0.000625	1	1
Q9QY48_NA	11.956	12.0187	11.9276	12.2789	11.353	11.5566	11.8809	10.9947	11.6826	11.612	12.2121	11.7444	0.513561	0.513561	-0.160695	0.40134	-0.160695	0.816338	1
Q9R013_NA	4.74416	3.87774	3.97085	4.37782	3.36597	4.65363	3.41549	3.58135	3.62176	4.90689	4.40463	4.22497	0.670331	0.670331	-0.13918	0.239201	-0.13918	0.98346	1
Q9WUU7_NA	4.72028	4.28244	3.94017	4.23955	2.94298	4.58015	3.89918	4.05918	4.79233	4.41954	4.25248	4.19377	0.616034	0.616034	0.151818	-0.488336	0.151818	0.994819	1
Q9WV54_NA	3.49953	3.76871	3.40463	3.92125	2.91073	3.7126	2.74631	2.63459	3.90977	3.78555	2.9982	3.76022	0.430696	0.430696	-0.230468	0.400031	-0.230468	0.748844	1
Q9WVJ3_NA	5.57743	5.57954	5.64645	5.61706	5.08746	6.12412	5.49793	5.49857	6.30652	6.28225	6.23649	4.95093	0.504372	0.504372	0.190105	-0.337909	0.190105	0.935071	1
Q9Z0J0_NA	11.0629	11.4248	11.0081	11.2953	11.1865	11.1121	10.9563	10.6042	10.7988	10.8836	11.0696	11.1863	0.114101	0.114101	-0.265165	1.29285	-0.265165	3.2748e-05	0.000269261
Q9Z0L8_NA	7.59193	7.68727	7.49913	7.34296	7.48824	6.99016	7.23295	6.86518	7.45204	7.41075	7.28475	7.54574	0.483331	0.483331	-0.134713	0.559797	-0.134713	0.538969	1
Q9Z282_NA	11.5269	11.5647	12.0415	11.9522	12.2258	11.4744	11.9754	11.149	12.394	12.1902	11.9421	10.5508	0.763304	0.763304	-0.0973617	0.138228	-0.0973617	0.999263	1
Q9Z2L6_NA	5.02414	5.69766	4.91409	5.44361	3.40735	5.09508	5.32481	4.2891	5.46205	5.5598	5.46761	4.75542	0.57025	0.57025	0.21281	-0.418434	0.21281	0.946192	1

## Sheet: LPDvMDL
	LPD_R1	LPD_R2	LPD_R3	LPD_R4	LPD_R5	LPD_R6	MDL_R1	MDL_R2	MDL_R3	MDL_R4	MDL_R5	MDL_R6	p.sam.value	p.sam.fdr	fold.change	cohen.d	fold.change	p.fisher.method	padj.fisher.method
C0HKG5;C0HKG6_NA	3.52482	3.90689	4.04527	4.19298	2.79286	3.75596	2.99458	4.33414	3.2032	3.68145	3.98459	3.22033	0.643232	0.643232	-0.133415	0.256176	-0.133415	0.96463	1
O09159_NA	8.78509	8.70922	8.25432	8.6631	8.35257	8.26111	8.90665	9.0493	8.37543	8.43146	8.73694	8.33762	0.470007	0.470007	0.135332	-0.449637	0.135332	0.676002	1
P00688;P00687_NA	7.26407	7.73376	7.96728	7.9863	6.6427	7.89688	7.32841	6.91504	7.98442	7.54944	7.78699	8.09366	0.930768	0.930768	0.0278283	-0.0631363	0.0278283	0.999997	1
P01887_NA	13.3826	13.8574	13.8748	14.0544	13.3288	14.0844	13.635	13.5381	14.0101	14.0118	14.0373	13.8982	0.62919	0.62919	0.0913517	-0.423583	0.0913517	0.990164	1
P04104_NA	8.49653	7.93221	9.35202	9.74995	9.59777	9.6634	10.3459	10.6363	8.90253	9.93521	9.56725	10.5367	0.0426831	0.0426831	0.85532	-1.28727	0.85532	1.21296e-06	2.153e-05
P04925_NA	3.2765	3.83794	3.58015	3.66676	3.56925	3.42626	3.36317	3.43962	4.38612	3.57894	3.90111	3.51979	0.489486	0.489486	0.138648	-0.360504	0.138648	0.929173	1
P06797_NA	10.589	10.4744	10.4983	10.4114	10.0743	10.3376	10.2629	10.1094	10.4542	10.2606	10.3184	10.4371	0.510824	0.510824	-0.0904133	0.706675	-0.0904133	0.554311	1
P06869_NA	5.86022	6.03606	6.75101	6.19948	6.36247	6.60718	6.16832	6.36842	6.60526	6.74766	6.76818	5.94462	0.540176	0.540176	0.131007	-0.393654	0.131007	0.919535	1
P09036_NA	15.2393	15.86	15.5723	16.2441	15.3286	15.7009	15.2921	15.137	15.5324	16.2464	15.2678	15.4139	0.452134	0.452134	-0.175952	0.441956	-0.175952	0.669959	1
P09470_NA	6.0594	6.39609	5.97476	6	5.88801	6.53294	5.68398	5.48253	6.16027	6.16068	6.09318	6.04111	0.277754	0.277754	-0.204908	0.719375	-0.204908	0.352051	1
P09803_NA	3.91265	3.3978	4.37434	4.04352	3.07724	4.32121	4.38888	3.69265	4.61058	4.24565	4.18745	3.11603	0.530556	0.530556	0.185747	-0.340755	0.185747	0.880193	1
P10404_NA	5.06953	5.25739	6.56864	5.64155	5.18309	5.29902	5.40667	4.91982	6.22246	5.65392	5.94181	6.00742	0.51381	0.51381	0.188813	-0.398513	0.188813	0.788658	1
P10605_NA	7.07543	7.30952	7.3966	7.7414	6.85412	7.82845	7.46679	6.42811	7.3474	7.17513	7.34926	7.30058	0.41281	0.41281	-0.189708	0.500344	-0.189708	0.70232	1
P11499_NA	6.75836	6.75982	7.8824	7.40267	7.25352	6.66917	6.19987	7.24441	7.37051	7.26894	7.56514	7.22497	0.940246	0.940246	0.02465	-0.0513479	0.02465	0.999998	1
P11672_NA	7.10003	7.47541	6.33217	6.71521	6.0387	6.90376	6.61058	6.77926	6.47298	6.1633	7.50176	6.59753	0.794373	0.794373	-0.0733117	0.16342	-0.0733117	0.998623	1
P12032_NA	6.74174	7.63459	7.15644	7.69884	6.10832	6.69418	6.4019	6.17672	7.11239	7.33602	6.72451	6.90797	0.438303	0.438303	-0.2291	0.52672	-0.2291	0.721347	1
P15535_NA	2.04614	3.03386	2.14078	1.9855	1.9486	3.35498	2.0072	3.32777	2.09085	1.57046	1.7866	0.58496	0.193275	0.193275	-0.52367	0.590142	-0.52367	0.026822	0.126958
P15626_NA	1.0635	2.45943	3.00567	1.67807	2.49057	1.1375	2.56316	3.32011	3.1742	1.85599	1.47508	3.07046	0.14657	0.14657	0.604043	-0.794982	0.604043	0.0029226	0.0172921
P18419_NA	16.898	16.9525	17.5192	16.9484	17.4109	17.367	17.2345	17.2128	17.3393	17.0806	17.3595	16.9893	0.914063	0.914063	0.0200017	-0.138143	0.0200017	1	1
P21460_NA	12.21	12.3634	12.0725	12.0719	11.5228	12.1524	11.8907	11.8941	12.2465	12.0717	12.3798	12.2672	0.738641	0.738641	0.0594767	-0.289545	0.0594767	0.999729	1
P23780_NA	4.0036	4.26153	3.91552	5.07339	3.7148	5.3572	4.71094	3.58256	4.65821	4.33628	3.8885	3.9542	0.525106	0.525106	-0.199225	0.439485	-0.199225	0.886119	1
P24369_NA	7.05842	6.82031	6.67299	6.77268	6.72438	6.55811	6.72833	6.75141	7.09571	6.72492	7.10371	6.61117	0.655049	0.655049	0.06806	-0.323909	0.06806	0.982575	1
P27046_NA	4.03034	4.46728	3.50843	4.26828	4.80632	4.98413	3.44361	3.74631	3.21568	3.58736	3.07895	3.9364	0.0176268	0.0176268	-0.842745	2.61315	-0.842745	3.45723e-13	1.22732e-11
P28798_NA	9.54682	9.86507	9.50068	9.7747	8.89376	9.6127	9.375	8.94436	9.5001	9.31535	9.63787	9.79623	0.612894	0.612894	-0.104137	0.353364	-0.104137	0.931215	1
P30933_NA	17.405	17.118	17.6596	16.3706	17.1036	15.9461	17.4957	18.0198	17.6438	17.5167	17.5463	16.7437	0.0844437	0.0844437	0.560505	-1.34749	0.560505	0.000295603	0.00233198
P35846_NA	6.39008	6.79312	6.28374	6.62527	6.29976	6.49442	6.78175	6.66832	6.47411	6.84411	7.16239	6.06005	0.356218	0.356218	0.184057	-0.493493	0.184057	0.380632	1
P41438_NA	14.386	14.3763	14.5178	14.1145	14.6519	14.5189	14.5255	14.6041	14.1926	13.9324	14.2398	14.237	0.396556	0.396556	-0.138987	0.570515	-0.138987	0.564842	1
P50429_NA	2.90304	2.94673	2.36737	2.86987	2.06005	3.06005	2.94673	3.20305	2.90881	2.62293	3.23573	3.39232	0.123803	0.123803	0.350411	-1.25778	0.350411	0.00241609	0.0155948
P50446;Q9Z331;Q922U2_NA	11.3312	11.2125	12.3798	12.7495	12.303	12.2489	13.2209	14.1902	12.4499	13.572	12.4459	13.2628	0.0172465	0.0172465	1.15281	-1.71696	1.15281	1.14131e-13	8.1033e-12
P70158_NA	5.74308	5.38991	5.18269	5.76049	4.29866	5.38094	5.64501	4.76818	5.6008	5.83162	4.56682	5.62117	0.884415	0.884415	0.046305	-0.0873035	0.046305	0.999886	1
Q06890_NA	4.72955	4.68986	3.86691	3.34908	3.4028	3.95513	3.31759	2.96532	4.23802	3.51475	4.71809	3.81967	0.47757	0.47757	-0.236648	0.370726	-0.236648	0.697479	1
Q07235_NA	14.2016	14.2257	14.038	14.1223	13.5869	13.8317	14.0647	14.1047	14.2875	14.1639	14.2696	14.3174	0.19819	0.19819	0.200262	-1.91023	0.200262	0.0150528	0.0822113
Q09098_NA	16.8152	17.0165	17.2442	16.9589	16.8371	17.269	17.1516	17.0403	17.2731	17.4976	17.2866	17.016	0.223345	0.223345	0.187368	-1.03957	0.187368	0.0184378	0.0935059
Q09TK7_NA	5.63604	6.42761	6.68986	7.19219	4.84197	6.48816	5.53138	5.20867	6.26885	7.05507	6.32733	6.84662	0.999	0.999	-0.0063183	0.0087624	-0.0063183	0.999943	1
Q3U1D9_NA	11.9618	12.1184	11.2583	11.9434	12.359	12.2508	12.3052	12.3498	11.9566	11.7552	12.0979	11.1129	0.83988	0.83988	-0.0523752	0.114617	-0.0523752	0.999578	1
Q3U319_NA	13.8381	14.3668	14.5929	14.4788	15.1633	14.1296	15.0941	14.8874	14.9595	14.8838	15.0759	15.0874	0.0260493	0.0260493	0.569775	-5.69554	0.569775	2.55098e-09	6.03732e-08
Q3UN54_NA	13.9817	14.2999	14.2948	14.2051	13.981	14.1335	14.1668	14.0939	14.0847	13.9271	13.9084	14.4272	0.738373	0.738373	-0.048005	0.254149	-0.048005	0.983055	1
Q5U405_NA	7.35808	7.48188	7.69961	6.60377	7.03386	7.82693	7.96855	8.1918	7.16571	6.84361	7.33807	7.63452	0.489725	0.489725	0.189688	-0.374661	0.189688	0.87219	1
Q60648_NA	6.57592	6.53029	6.224	6.43229	6.29939	6.18725	6.1815	6.06415	6.0635	6.09824	6.47362	6.03782	0.1335	0.1335	-0.221718	1.34546	-0.221718	0.000101704	0.00103157
Q60928_NA	3.79597	3.27202	2.42223	2.7866	2.96978	4.12928	3.99095	3.55145	3.62978	3.4957	4.53169	3.98277	0.0552324	0.0552324	0.634411	-1.62273	0.634411	1.30046e-05	0.000153888
Q61207_NA	3.34199	3.63807	2.82375	4.27202	3.03914	3.96255	3.19219	3.07895	3.29131	2.94111	3.59096	3.0635	0.209852	0.209852	-0.319917	1.39953	-0.319917	0.0900169	0.304343
Q61400_NA	12.8907	12.0976	12.0961	11.9167	11.2443	11.8028	12.4248	12.1938	12.3617	12.2427	12.3272	12.7191	0.141345	0.141345	0.370182	-1.98645	0.370182	0.000946	0.0067166
Q62165_NA	5.28281	5.72329	5.54936	5.47281	4.28096	5.1811	5.12557	4.79649	5.46923	4.91982	5.58466	5.32265	0.862683	0.862683	-0.0453183	0.145916	-0.0453183	0.998782	1
Q63805_NA	7.49593	7.08162	7.52317	7.90539	7.42735	7.41143	8.01324	6.66562	8.08762	7.59006	8.10098	7.33949	0.538697	0.538697	0.158687	-0.281041	0.158687	0.819267	1
Q64356_NA	15.9679	15.8274	16.3061	16.0466	16.1828	15.3063	16.3799	16.322	16.1989	15.9306	16.2604	16.0367	0.19781	0.19781	0.248553	-1.43833	0.248553	0.0368688	0.153982
Q6ZWR6_NA	8.45397	8.46205	7.54218	7.63052	8.61923	8.07162	8.93884	9.24674	8.02774	8.18393	8.75872	7.78607	0.222965	0.222965	0.360412	-0.627548	0.360412	0.0889885	0.304343
Q7M6Z4_NA	6.39832	5.94767	5.80813	5.98345	5.6605	6.25172	5.37016	6.01011	5.40531	5.62029	6.38543	6.41227	0.547261	0.547261	-0.141037	0.299679	-0.141037	0.923468	1
Q80V42_NA	4.22651	4.80993	3.87578	4.23955	2.9279	4.33342	3.60526	3.50335	4.09424	4.17712	4.38543	4.64386	0.999	0.999	-0.0006383	0.0014434	-0.0006383	0.99999	1
Q8BFR4_NA	2.16027	3.50843	1.9855	2.78869	2.71809	2.14731	2.81147	1.93357	2.3505	1.66448	2.86592	2.5656	0.529049	0.529049	-0.186125	0.385167	-0.186125	0.92285	1
Q8BND5_NA	15.1188	15.0114	14.7355	15.0481	14.4654	14.8004	15.0687	14.7856	14.8887	14.983	14.8455	15.0349	0.640937	0.640937	0.0711167	-0.635359	0.0711167	0.990776	1
Q8BWY9_NA	7.10476	7.07286	6.67214	6.71672	5.99345	6.7256	6.92136	6.22362	6.69014	6.4494	5.22959	6.595	0.213697	0.213697	-0.362737	0.60738	-0.362737	0.0505292	0.19931
Q8CEK3_NA	15.5018	15.748	15.7798	15.7914	15.7804	15.5789	15.8956	15.6622	15.8216	15.9338	15.6058	15.5679	0.698669	0.698669	0.0510767	-0.327317	0.0510767	0.977777	1
Q8CIF4_NA	4.28762	4.28096	4.12598	4.66846	4.1035	4.25852	4.35685	4.15299	4.52105	3.75809	4.60288	4.4121	0.95488	0.95488	0.0131533	-0.0428253	0.0131533	0.999959	1
Q8K0J2_NA	6.02813	6.25833	5.91193	5.87061	5.96394	5.94486	6.09064	6.08746	6.35949	6.10371	6.05918	5.71699	0.614528	0.614528	0.0732783	-0.357218	0.0732783	0.809287	1
Q8R242_NA	5.4002	5.14405	4.7021	5.1811	4.58736	5.04571	5.19535	5.05224	5.82604	5.49057	5.27016	5.63952	0.0640211	0.0640211	0.402227	-1.37825	0.402227	7.7648e-06	0.00011026
Q91X72_NA	4.78816	4.0781	4.62234	4.88557	3.42761	4.80632	4.43696	3.91169	3.63227	3.90304	4.28466	5.04963	0.439556	0.439556	-0.231642	0.458044	-0.231642	0.643835	1
Q921I1_NA	6.95838	6.5552	6.93168	7.03243	5.58736	6.95536	6.43363	5.28096	6.16712	6.02989	6.79286	7.29848	0.32188	0.32188	-0.336245	0.48737	-0.336245	0.218912	0.706487
Q921V5_NA	3.57046	3.32193	2.91265	3.41819	3.14982	3.23419	3.45549	3.41414	3.0018	3.3799	3.2555	3.53356	0.652683	0.652683	0.0721915	-0.381106	0.0721915	0.977457	1
Q9D309_NA	7.54234	7.68979	8.07264	7.46793	7.1637	7.31976	7.29554	7.11166	7.79773	7.72765	7.83238	7.693	0.875148	0.875148	0.0336333	-0.112632	0.0336333	0.999891	1
Q9DB20_NA	10.4673	10.4158	9.76192	9.40676	10.6118	10.3265	10.6032	10.9467	10.0668	9.31538	10.1099	10.1709	0.907669	0.907669	0.0371083	-0.0670969	0.0371083	0.999989	1
Q9EQH2_NA	4.48414	4.97315	4.5552	4.78241	4.89676	4.20633	4.48993	4.95187	4.53481	4.61765	4.66391	4.63923	0.999	0.999	-9.83e-05	0.0006066	-9.83e-05	1	1
Q9ESD1_NA	5.49346	5.90448	5.47865	5.09845	4.57652	5.93664	4.51286	4.88166	5.53013	5.40939	6.2211	5.84674	0.976641	0.976641	-0.0143867	0.0230578	-0.0143867	0.999994	1
Q9QY48_NA	11.956	12.0187	11.9276	12.2789	11.353	11.5566	12.2846	11.8891	11.9834	11.8451	11.9901	12.1273	0.351866	0.351866	0.171452	-1.0572	0.171452	0.567637	1
Q9R013_NA	4.74416	3.87774	3.97085	4.37782	3.36597	4.65363	4.60407	4.57954	3.83996	4.41007	4.15137	4.10014	0.646993	0.646993	0.11583	-0.384315	0.11583	0.994004	1
Q9WUU7_NA	4.72028	4.28244	3.94017	4.23955	2.94298	4.58015	2.98368	3.11103	4.09339	3.42761	4.58075	4.03738	0.231556	0.231556	-0.411955	0.654919	-0.411955	0.0723445	0.27034
Q9WV54_NA	3.49953	3.76871	3.40463	3.92125	2.91073	3.7126	2.19849	3.34767	2.72465	3.02326	3.31034	3.72574	0.0912746	0.0912746	-0.481217	0.895298	-0.481217	0.000219695	0.0019498
Q9WVJ3_NA	5.57743	5.57954	5.64645	5.61706	5.08746	6.12412	4.80839	4.77768	5.8387	5.54164	6.23151	5.73173	0.666275	0.666275	-0.117068	0.200505	-0.117068	0.992002	1
Q9Z0J0_NA	11.0629	11.4248	11.0081	11.2953	11.1865	11.1121	11.1094	11.0678	11.0805	10.9922	11.615	11.0893	0.892232	0.892232	-0.022605	0.0996027	-0.022605	0.999774	1
Q9Z0L8_NA	7.59193	7.68727	7.49913	7.34296	7.48824	6.99016	7.2538	7.23659	7.36431	7.27687	7.65771	7.52591	0.769317	0.769317	-0.0474167	0.277884	-0.0474167	0.995222	1
Q9Z282_NA	11.5269	11.5647	12.0415	11.9522	12.2258	11.4744	12.1736	11.875	12.396	11.834	12.1971	11.8923	0.171824	0.171824	0.263713	-1.16088	0.263713	0.0297018	0.131802
Q9Z2L6_NA	5.02414	5.69766	4.91409	5.44361	3.40735	5.09508	5.03914	4.03034	4.8089	4.68762	5.13175	5.23496	0.754655	0.754655	-0.108203	0.247121	-0.108203	0.976112	1

## Sheet: WDvMDWD
	WD_R1	WD_R2	WD_R3	WD_R4	WD_R5	WD_R6	MW_R1	MW_R2	MW_R3	MW_R4	MW_R5	MW_R6	p.sam.value	p.sam.fdr	fold.change	cohen.d	fold.change	p.fisher.method	padj.fisher.method
C0HKG5;C0HKG6_NA	2.65764	3.63923	2.98003	4.18824	3.43563	3.87774	3.56316	4.44692	3.88069	3.89433	2.87971	2.98368	0.682189	0.682189	0.144997	0.255392	0.144997	0.907486	0.99993
E9Q557_NA	5.99118	5.01837	6.5281	5.67412	5.27836	4.9279	5.95606	5.36737	5.27426	3.89045	4.43763	5.43095	0.195735	0.195735	-0.510218	-0.825983	-0.510218	0.131882	0.396643
F6XLV1_NA	3.57289	4.33557	3.99639	4.45142	3.9279	4.42021	3.30012	3.73877	3	3.69046	3.28885	3.87647	0.0276591	0.0276591	-0.634952	-1.83615	-0.634952	2.37527e-09	7.83839e-08
O09159_NA	8.12629	7.67589	8.11832	8.66092	8.35826	8.30497	7.6319	8.36545	8.35169	8.42928	8.57999	8.66569	0.612068	0.612068	0.129892	0.397099	0.129892	0.737141	0.99993
O88668_NA	4.42559	4.9782	4.00899	4.69377	3.56925	4.67582	4.91695	4.89724	3.74308	5.04876	2.86987	4.14405	0.764356	0.764356	-0.121945	-0.235558	-0.121945	0.997259	0.99993
O88968_NA	3.69488	3.80632	3.74308	3.93357	2.97636	3.58616	3.65421	3.84599	2.69153	3.48285	2.59216	3.0072	0.161008	0.161008	-0.411072	-1.2184	-0.411072	0.0192155	0.0905875
P01887_NA	14.3013	13.8697	14.3149	13.8718	13.8821	14.0996	13.8034	14.401	13.8094	14.1082	14.0955	14.0128	0.940841	0.940841	-0.0181683	-0.0850785	-0.0181683	0.99993	0.99993
P02535_NA	9.68278	8.65839	10.0767	8.62841	8.54589	8.8351	9.49961	7.5691	9.02616	8.45463	8.53384	8.36229	0.189008	0.189008	-0.49694	-0.769875	-0.49694	0.0525121	0.203871
Q9Z2K1;P02535;P19001;A1L317;Q497I4;Q61897;Q61781;Q9QWL7;P05784;A6BLY7;Q6IFX3;Q6IFX2;Q61765;Q62168;B1AQ75;P08730;Q61414_NA	10.2465	9.82174	10.8062	9.72709	9.76464	9.41073	10.3036	8.8189	10.4071	8.76765	9.63223	9.49811	0.277008	0.277008	-0.391537	-0.795487	-0.391537	0.357429	0.831415
Q3TTY5;P50446;P11679;Q9Z331;Q6IFZ6;Q922U2;Q8BGZ7;Q8VED5;P04104_NA	4.7866	3.0268	5.57501	4.73931	4.37156	4.98003	5.83971	4.87431	3.73444	5.1206	4.55336	4.80374	0.575811	0.575811	0.241142	0.281311	-0.131127	0.977174	0.99993
P04925_NA	3.24489	1.66903	3.70708	3.79597	3.35332	2.33056	3.61353	3.5509	2.93546	2.02503	3.17313	1.9222	0.739114	0.739114	-0.146767	-0.174518	-0.146767	0.982198	0.99993
P06797_NA	10.2227	9.84384	10.3879	10.429	10.4569	10.2445	9.50708	10.5265	10.5801	9.48319	10.2111	10.097	0.46078	0.46078	-0.196617	-0.864877	-0.196617	0.8141	0.99993
P06869_NA	6.47849	6.33949	7.05126	6.73931	6.35913	6.0177	5.92481	6.67342	5.37643	7.37304	6.25172	6.29425	0.585629	0.585629	-0.181952	-0.508648	-0.181952	0.895354	0.99993
P07356_NA	2.22959	3.2765	2.41684	2.72028	3.09404	3.29149	3.09018	1.98185	1.95606	1.98185	1.97453	2.5553	0.0652955	0.0652955	-0.581494	-1.28438	-0.581494	1.97223e-05	0.000207357
P09036_NA	15.7586	14.9876	15.721	14.798	15.1763	15.7387	14.6709	15.5488	15.1251	14.1071	14.7754	14.8166	0.0870833	0.0870833	-0.522705	-1.21808	-0.522705	0.000234299	0.0017182
P09470_NA	6.17891	6.2948	6.04876	6.43246	6.43813	6.03254	6.15097	6.41971	5.99865	5.30232	5.78346	5.59783	0.132795	0.132795	-0.36211	-2.00795	-0.36211	0.00103129	0.00680653
P10605_NA	7.73802	7.44766	7.53489	7.30113	7.41024	7.20682	6.6512	7.62717	7.16631	7.11312	6.80761	7.02636	0.0991439	0.0991439	-0.374498	-2.01669	-0.374498	6.20346e-05	0.000511785
P15535_NA	3.09502	3.05175	1.20789	1.54597	1.8953	3.29149	3.09018	-0.1047	1.02857	2.79836	1.45943	0.70487	0.125477	0.125477	-0.851785	-0.941614	-0.851785	0.00486243	0.0267434
P18419_NA	17.7191	17.6515	17.8685	17.5681	17.302	16.4177	17.2529	17.2663	16.8104	16.9771	17.4328	17.4501	0.428174	0.428174	-0.222888	-0.423526	-0.222888	0.410622	0.903369
P19001;Q61781;Q9QWL7;Q6IFX2;Q61414_NA	9.24733	8.55493	9.96194	9.47005	9.95701	7.74906	9.711	8.15005	9.45951	7.21801	9.10334	9.15798	0.458841	0.458841	-0.356738	-0.412538	-0.356738	0.727641	0.99993
P19001;Q9QWL7;P08730;Q61414_NA	9.29825	8.44684	9.8734	9.10732	8.67197	8.85337	9.92184	8.35319	9.21335	8.62983	8.60314	8.59328	0.645265	0.645265	-0.156087	-0.307549	-0.156087	0.958643	0.99993
P21460_NA	12.2047	11.9415	12.4373	12.2436	12.2964	11.4592	11.3492	12.1531	12.2796	10.9469	11.8878	11.9226	0.24178	0.24178	-0.34062	-0.96758	-0.34062	0.08386	0.276738
P24369_NA	6.82197	6.20516	7.20926	6.77887	6.80555	6.21043	6.05528	6.80155	6.71754	5.56955	6.64371	6.65893	0.367432	0.367432	-0.264113	-0.67242	-0.264113	0.365319	0.831415
P28798_NA	9.35757	8.97309	9.48878	9.26073	9.57917	9.21101	8.39891	9.60453	9.86102	7.94726	8.93914	9.17013	0.325205	0.325205	-0.324893	-1.507	-0.324893	0.554803	0.99993
P41438_NA	14.0478	14.1726	14.0277	14.0994	14.2429	14.1151	14.245	13.9499	14.1654	13.7285	13.9625	14.0103	0.529992	0.529992	-0.107318	-1.34156	-0.107318	0.327872	0.801465
P50429_NA	2.50843	2.42223	2.69822	3.07895	3.40463	3.16672	1.9222	3.14405	2.848	1.91839	2.45418	2.26604	0.125371	0.125371	-0.454387	-1.15215	-0.454387	0.00481589	0.0267434
P56542_NA	3.51223	2.82375	3.62644	3.99277	3.55336	2.30743	1.77821	4.11103	3.54473	3.55704	3.1811	3.06695	0.815462	0.815462	-0.0961533	-0.155667	-0.0961533	0.998356	0.99993
P70158_NA	5.45055	4.90641	5.63285	5.44328	6.03958	5.3505	4.43563	5.3875	5.45187	4.35191	5.86096	5.49538	0.338371	0.338371	-0.306653	-0.829128	-0.306653	0.674558	0.99993
Q07235_NA	14.0197	13.6084	14.2437	14.2417	14.5084	13.8433	13.5203	14.1876	14.3606	13.1519	14.3504	14.3736	0.76775	0.76775	-0.0868083	-0.269575	-0.0868083	0.999389	0.99993
Q09098_NA	17.1046	16.6431	17.4163	17.2519	17.0697	16.9124	16.1994	16.9176	17.2289	16.5065	16.9451	16.8677	0.235008	0.235008	-0.288793	-1.0746	-0.288793	0.0593218	0.208712
Q09TK7_NA	6.44956	6.23458	6.84323	5.75622	6.10727	5.48123	6.09212	6.70307	6.7362	4.39712	5.93734	5.96532	0.664326	0.664326	-0.173487	-0.356894	-0.173487	0.991741	0.99993
Q3TTY5_NA	8.96501	8.45166	9.62763	8.95757	8.48892	8.02037	9.46524	8.32436	8.908	7.90075	8.67175	8.4543	0.698023	0.698023	-0.131127	-0.235582	0.241142	0.795949	0.99993
Q3U1D9_NA	11.7974	11.901	11.7744	11.9298	12.0022	11.6968	12.0037	11.0158	11.9715	10.2293	11.7691	11.4589	0.159159	0.159159	-0.442214	-3.9063	-0.442214	0.0600839	0.208712
Q3U319_NA	15.1969	13.8896	15.0816	15.2165	15.0287	13.5445	14.6212	14.9127	14.4531	14.9117	14.8763	14.7139	0.794811	0.794811	0.0885083	0.119356	0.0885083	0.944962	0.99993
Q3UN54_NA	14.0649	13.6788	13.9729	13.9113	14.2065	14.0052	13.7304	14.0759	14.3686	11.3563	13.9857	13.9273	0.358795	0.358795	-0.399242	-2.27221	-0.399242	0.88157	0.99993
Q5U405_NA	7.66057	8.36545	7.97694	8.18085	7.13863	7.35729	8.22858	7.21335	6.61368	6.65735	7.22313	7.67934	0.132811	0.132811	-0.510717	-1.06653	-0.510717	0.0112546	0.0571386
Q60590_NA	5.12805	4.0798	5.08449	5.02459	4.88118	4.08576	4.37851	4.83946	4.46467	4.08491	4.72901	4.73985	0.531341	0.531341	-0.174577	-0.351979	-0.174577	0.762276	0.99993
Q63805;Q60590;P07361_NA	7.63525	6.90026	7.62191	7.26538	7.1981	7.18973	7.27333	7.74322	6.76633	7.12784	7.35473	5.49633	0.333341	0.333341	-0.341475	-1.208	-0.341475	0.746883	0.99993
Q60648_NA	6.04658	5.55397	6.06199	6.41566	6.11041	6.0663	5.22805	6.10203	6.02237	6.19022	6.1416	6.07039	0.73628	0.73628	-0.083375	-0.301056	-0.083375	0.998083	0.99993
Q61781;Q9QWL7;Q6IFX2_NA	3.93734	3.5373	4.96578	4.2891	3.73118	3.14405	4.32409	3.43029	2.62994	2.81762	3.05311	4.04789	0.151417	0.151417	-0.550302	-0.867245	-0.550302	0.0244298	0.100773
Q64356_NA	16.378	14.984	16.403	16.3091	16.0884	14.0731	15.422	16.1844	15.7407	16.1704	16.2703	16.1727	0.480053	0.480053	0.287467	0.298574	0.287467	0.765045	0.99993
Q6IFX2_NA	6.76394	6.10957	7.59969	7.18259	7.05431	5.75007	7.62117	6.08151	6.93251	5.90665	6.41549	6.44162	0.646947	0.646947	-0.17687	-0.254672	-0.17687	0.982854	0.99993
Q6ZWR6_NA	8.25946	8.91217	9.09479	7.70079	8.85144	8.11801	7.94017	7.99639	7.2075	7.94983	6.97074	8.2352	0.0339015	0.0339015	-0.772805	-1.41614	-0.772805	3.62439e-07	5.98024e-06
Q7M6Z4_NA	4.88557	5.52362	6.14731	6.17373	6.36001	5.7271	5.67186	6.12825	5.62473	5.13759	5.5735	4.81044	0.327038	0.327038	-0.311828	-0.570892	-0.311828	0.316574	0.801465
Q80V42_NA	4.4957	3.59932	4.55827	4.73552	4.98823	4.94205	4.3505	4.58195	4.57168	4.36457	3.75809	4.09085	0.348098	0.348098	-0.266908	-0.526105	-0.266908	0.255236	0.673822
Q8BFR4_NA	2.84599	2.37295	2.87774	3.31179	1.66448	3.03034	2.52356	2.38128	1.59932	2.53356	1.39506	1.51602	0.0561288	0.0561288	-0.692415	-1.18262	-0.692415	2.19924e-05	0.000207357
Q8BND5_NA	14.8309	14.2138	14.8292	14.7264	15.1115	14.7691	14.1112	15.0128	15.1644	13.5199	14.9752	14.959	0.703553	0.703553	-0.123037	-0.418625	-0.123037	0.988021	0.99993
Q8BWY9_NA	6.62688	6.44145	6.56438	6.55888	7.03683	6.64198	5.53512	6.65191	6.17752	5.25663	6.99333	6.63183	0.171917	0.171917	-0.437343	-2.13801	-0.437343	0.13381	0.396643
Q8CEK3_NA	15.7311	15.0123	15.6947	15.3148	15.3875	15.5478	14.7345	15.5646	15.5191	14.9914	15.2294	15.272	0.324205	0.324205	-0.229527	-0.852769	-0.229527	0.138224	0.396643
Q8CIF4_NA	3.87971	3.34767	4.04177	4.69711	4.50144	3.65191	2.97636	4.49761	4.32337	3.42626	3.73985	4.1177	0.607417	0.607417	-0.173077	-0.339701	-0.173077	0.972631	0.99993
Q8K0J2_NA	5.5435	5.15502	5.91552	5.85025	6.01436	5.56925	5.03298	5.7126	5.88387	5.53201	5.59425	5.76182	0.713477	0.713477	-0.088395	-0.278811	-0.088395	0.981176	0.99993
Q8R242_NA	5.43929	5.81737	5.35226	5.73606	5.7952	5.38991	5.43829	5.57198	5.03606	4.81044	4.25852	4.54164	0.0336439	0.0336439	-0.645527	-2.98146	-0.645527	1.18065e-07	2.59743e-06
Q8VED5_NA	10.4844	9.51069	11.0924	9.69451	10.0796	9.39109	10.3807	8.19574	10.0504	8.98294	9.76256	9.75742	0.204947	0.204947	-0.520482	-0.797964	-0.520482	0.230096	0.632765
Q9D309_NA	7.43937	7.45648	8.09761	7.77175	7.82807	6.7866	6.1299	7.57327	7.79604	6.14812	7.69328	7.61655	0.283205	0.283205	-0.403787	-0.890049	-0.403787	0.441854	0.940722
Q9DB20_NA	6.98014	10.798	10.401	10.5441	10.2332	9.96713	10.8799	9.44989	9.83727	9.3687	10.1569	10.0089	0.818705	0.818705	0.12967	0.0913461	0.12967	0.984269	0.99993
Q9EQH2_NA	4.20163	3.83693	4.34127	4.86493	4.74308	4.73877	4.06178	4.69153	4.84298	3.74093	4.18031	4.77558	0.805598	0.805598	-0.07225	-0.181684	-0.07225	0.997048	0.99993
Q9ESD1_NA	5.17193	5.51979	5.61058	5.54504	5.6792	4.95791	5.29536	5.07253	4.74953	4.7703	4.07382	4.49633	0.0260379	0.0260379	-0.671097	-2.36105	-0.671097	1.52193e-09	7.83839e-08
Q9QY48_NA	11.8809	10.9947	11.6826	11.612	12.2121	11.7444	11.1349	12.0647	12.2991	10.4041	12.2207	12.2485	0.921083	0.921083	0.0408733	0.102082	0.0408733	0.970284	0.99993
Q9R013_NA	3.41549	3.58135	3.62176	4.90689	4.40463	4.22497	4.1177	4.35473	2.97453	3.42358	3.64847	4.02148	0.422992	0.422992	-0.2691	-0.462488	-0.2691	0.812078	0.99993
Q9WUU7_NA	3.89918	4.05918	4.79233	4.41954	4.25248	4.19377	2.5008	4.4363	3.58376	3.73118	3.12433	4.09339	0.0505985	0.0505985	-0.69112	-2.22305	-0.69112	2.02992e-05	0.000207357
Q9WV54_NA	2.74631	2.63459	3.90977	3.78555	2.9982	3.76022	3.13258	3.36597	1.28688	2.97453	3.04264	3.48285	0.28575	0.28575	-0.424865	-0.737451	-0.424865	0.547767	0.99993
Q9Z0J0_NA	10.9563	10.6042	10.7988	10.8836	11.0696	11.1863	10.4855	11.0742	10.9336	11.6037	10.8421	10.794	0.875765	0.875765	0.039045	0.19037	0.039045	0.99964	0.99993
Q9Z0L8_NA	7.23295	6.86518	7.45204	7.41075	7.28475	7.54574	6.69822	7.37356	7.49697	7.3057	7.09982	6.99729	0.539523	0.539523	-0.136642	-0.56781	-0.136642	0.830877	0.99993
Q9Z0M9_NA	5.79831	4.39643	6.03012	5.80941	5.84197	5.05918	5.38922	5.82706	5.71809	4.75809	6.1177	6.26172	0.593326	0.593326	0.18941	0.29992	0.18941	0.870372	0.99993
Q9Z282_NA	11.9754	11.149	12.394	12.1902	11.9421	10.5508	11.6399	12.0544	10.3953	12.0682	12.078	11.9618	0.999	0.999	-0.0006467	-0.0009181	-0.0006467	0.999819	0.99993
Q9Z2L6_NA	5.32481	4.2891	5.46205	5.5598	5.46761	4.75542	3.74416	5.26641	4.71809	4.21101	5.1534	5.05702	0.184553	0.184553	-0.45145	-0.887655	-0.45145	0.021382	0.0940807

## Sheet: LImma norm values summary
	NPD_R1	NPD_R2	NPD_R3	NPD_R4	NPD_R5	NPD_R6	LPD_R1	LPD_R2	LPD_R3	LPD_R4	LPD_R5	LPD_R6	MDL_R1	MDL_R2	MDL_R3	MDL_R4	MDL_R5	MDL_R6	WD_R1	WD_R2	WD_R3	WD_R4	WD_R5	WD_R6	MW_R1	MW_R2	MW_R3	MW_R4	MW_R5	MW_R6
C0HKG5;C0HKG6	3.488	4.31179	2.88166	3.25852	4.62176	3.99277	3.52482	3.90689	4.04527	4.19298	2.79286	3.75596	2.99458	4.33414	3.2032	3.68145	3.98459	3.22033	2.65764	3.63923	2.98003	4.18824	3.43563	3.87774	3.56316	4.44692	3.88069	3.89433	2.87971	2.98368
E9Q557	N	N	N	N	N	N	4.63517	4.74631	5.61736	5.62352	5.1981	5.2426	N	N	N	N	N	N	5.99118	5.01837	6.5281	5.67412	5.27836	4.9279	5.95606	5.36737	5.27426	3.89045	4.43763	5.43095
F6XLV1	N	N	N	N	N	N	N	N	N	N	N	N	N	N	N	N	N	N	3.57289	4.33557	3.99639	4.45142	3.9279	4.42021	3.30012	3.73877	3	3.69046	3.28885	3.87647
O08976	7.05311	6.74846	6.05376	5.86839	4.66164	6.93676	N	N	N	N	N	N	N	N	N	N	N	N	6.96705	7.98596	6.4261	6.53544	6.92184	7.43888	N	N	N	N	N	N
O09114	N	N	N	N	N	N	6.41633	7.0608	7.30907	6.79675	5.56407	6.89008	N	N	N	N	N	N	7.12288	5.72574	6.60659	7.29673	7.11593	6.29646	N	N	N	N	N	N
O09159	8.47415	8.37265	8.33713	9.03604	9.07521	8.4149	8.78509	8.70922	8.25432	8.6631	8.35257	8.26111	8.90665	9.0493	8.37543	8.43146	8.73694	8.33762	8.12629	7.67589	8.11832	8.66092	8.35826	8.30497	7.6319	8.36545	8.35169	8.42928	8.57999	8.66569
O54782	N	N	N	N	N	N	4.6017	4.36737	4.64789	3.63227	3.62114	4.49185	N	N	N	N	N	N	4.10852	4.18745	4.73931	5.03518	3.66903	3.58976	N	N	N	N	N	N
O88668	N	N	N	N	N	N	N	N	N	N	N	N	N	N	N	N	N	N	4.42559	4.9782	4.00899	4.69377	3.56925	4.67582	4.91695	4.89724	3.74308	5.04876	2.86987	4.14405
O88968	3.07211	2.81147	3.10936	2.1375	3.3505	2.1177	N	N	N	N	N	N	N	N	N	N	N	N	3.69488	3.80632	3.74308	3.93357	2.97636	3.58616	3.65421	3.84599	2.69153	3.48285	2.59216	3.0072
P00688;P00687	7.06641	6.70736	7.15381	7.90334	5.68594	6.81147	7.26407	7.73376	7.96728	7.9863	6.6427	7.89688	7.32841	6.91504	7.98442	7.54944	7.78699	8.09366	8.5043	6.74483	8.0068	8.27062	8.44045	7.48559	N	N	N	N	N	N
P00920	6.93899	6.31958	6.2666	5.00585	5.87946	5.77189	N	N	N	N	N	N	N	N	N	N	N	N	6.56925	7.28123	5.81941	5.12639	6.08449	6.6744	N	N	N	N	N	N
P01887	13.8295	13.8022	13.7368	13.7516	13.568	13.346	13.3826	13.8574	13.8748	14.0544	13.3288	14.0844	13.635	13.5381	14.0101	14.0118	14.0373	13.8982	14.3013	13.8697	14.3149	13.8718	13.8821	14.0996	13.8034	14.401	13.8094	14.1082	14.0955	14.0128
P02535	N	N	N	N	N	N	N	N	N	N	N	N	N	N	N	N	N	N	9.68278	8.65839	10.0767	8.62841	8.54589	8.8351	9.49961	7.5691	9.02616	8.45463	8.53384	8.36229
P04104	9.8475	9.98458	10.6064	9.96347	8.54662	10.7979	8.49653	7.93221	9.35202	9.74995	9.59777	9.6634	10.3459	10.6363	8.90253	9.93521	9.56725	10.5367	10.2161	10.0013	11.018	9.97308	10.0379	8.70283	N	N	N	N	N	N
P04925	3.98823	4.06953	3.05311	3.03034	4.51791	3.284	3.2765	3.83794	3.58015	3.66676	3.56925	3.42626	3.36317	3.43962	4.38612	3.57894	3.90111	3.51979	3.24489	1.66903	3.70708	3.79597	3.35332	2.33056	3.61353	3.5509	2.93546	2.02503	3.17313	1.9222
P05064	5.81788	5.49506	6.27352	5.05441	4.72356	5.13093	N	N	N	N	N	N	N	N	N	N	N	N	4.95	5.39232	4.76288	4.11437	4.71425	5.40463	N	N	N	N	N	N
P06797	10.4823	10.4508	10.4359	10.4953	10.1944	10.0921	10.589	10.4744	10.4983	10.4114	10.0743	10.3376	10.2629	10.1094	10.4542	10.2606	10.3184	10.4371	10.2227	9.84384	10.3879	10.429	10.4569	10.2445	9.50708	10.5265	10.5801	9.48319	10.2111	10.097
P06869	6.10873	5.85748	5.66135	5.37886	6.87271	6.3966	5.86022	6.03606	6.75101	6.19948	6.36247	6.60718	6.16832	6.36842	6.60526	6.74766	6.76818	5.94462	6.47849	6.33949	7.05126	6.73931	6.35913	6.0177	5.92481	6.67342	5.37643	7.37304	6.25172	6.29425
P07356	N	N	N	N	N	N	N	N	N	N	N	N	N	N	N	N	N	N	2.22959	3.2765	2.41684	2.72028	3.09404	3.29149	3.09018	1.98185	1.95606	1.98185	1.97453	2.5553
P08228	11.7262	11.2969	11.3855	10.1126	11.3302	11.403	N	N	N	N	N	N	N	N	N	N	N	N	10.9934	11.8589	10.818	9.91521	10.6761	11.5835	N	N	N	N	N	N
P09036	15.1119	15.6298	15.2478	15.8271	14.9304	15.0252	15.2393	15.86	15.5723	16.2441	15.3286	15.7009	15.2921	15.137	15.5324	16.2464	15.2678	15.4139	15.7586	14.9876	15.721	14.798	15.1763	15.7387	14.6709	15.5488	15.1251	14.1071	14.7754	14.8166
P09470	6.51128	6.30232	5.96116	6.06932	6.18488	6.14873	6.0594	6.39609	5.97476	6	5.88801	6.53294	5.68398	5.48253	6.16027	6.16068	6.09318	6.04111	6.17891	6.2948	6.04876	6.43246	6.43813	6.03254	6.15097	6.41971	5.99865	5.30232	5.78346	5.59783
P09803	3.61941	3.95327	3.59335	3.32625	3.75916	3.71699	3.91265	3.3978	4.37434	4.04352	3.07724	4.32121	4.38888	3.69265	4.61058	4.24565	4.18745	3.11603	N	N	N	N	N	N	N	N	N	N	N	N
P10404	5.46565	5.89045	5.13668	5.64472	5.28651	5.60199	5.06953	5.25739	6.56864	5.64155	5.18309	5.29902	5.40667	4.91982	6.22246	5.65392	5.94181	6.00742	N	N	N	N	N	N	4.35896	5.40429	5.22612	4.47508	5.41988	5.79416
P10605	7.04854	7.50224	7.45705	6.79636	7.17722	6.83238	7.07543	7.30952	7.3966	7.7414	6.85412	7.82845	7.46679	6.42811	7.3474	7.17513	7.34926	7.30058	7.73802	7.44766	7.53489	7.30113	7.41024	7.20682	6.6512	7.62717	7.16631	7.11312	6.80761	7.02636
P11499	N	N	N	N	N	N	6.75836	6.75982	7.8824	7.40267	7.25352	6.66917	6.19987	7.24441	7.37051	7.26894	7.56514	7.22497	N	N	N	N	N	N	N	N	N	N	N	N
P11672	N	N	N	N	N	N	7.10003	7.47541	6.33217	6.71521	6.0387	6.90376	6.61058	6.77926	6.47298	6.1633	7.50176	6.59753	N	N	N	N	N	N	N	N	N	N	N	N
P12032	7.0568	6.52341	5.97361	6.5944	6.11437	6.82718	6.74174	7.63459	7.15644	7.69884	6.10832	6.69418	6.4019	6.17672	7.11239	7.33602	6.72451	6.90797	6.93322	6.83895	7.0691	6.30652	6.6017	5.848	N	N	N	N	N	N
P15535	N	N	N	N	N	N	2.04614	3.03386	2.14078	1.9855	1.9486	3.14779	2.0072	3.32777	2.09085	1.57046	1.7866	0.58496	2.90125	2.57531	1.20789	1.54597	1.8953	3.03005	3.09018	-0.1047	1.02857	2.79836	1.45943	0.70487
P15626	2.10098	2.55582	3.26604	2.94962	2.40871	2.63382	1.0635	2.45943	3.00567	1.67807	2.49057	1.1375	2.56316	3.32011	3.1742	1.85599	1.47508	3.07046	N	N	N	N	N	N	N	N	N	N	N	N
P17742	N	N	N	N	N	N	N	N	N	N	N	N	N	N	N	N	N	N	2.08066	1.13093	3.02148	2.68706	2.93332	2.29866	N	N	N	N	N	N
P18242	5.90497	5.96786	5.9782	4.81404	4.7301	5.26679	3.09634	3.47892	1.57531	0.87184	2.97071	2.31325	5.12184	4.2765	5.34873	5.34625	4.18349	4.29205	N	N	N	N	N	N	N	N	N	N	N	N
P18419	17.0069	17.2237	16.9761	16.412	16.8757	17.1501	16.898	16.9525	17.5192	16.9484	17.4109	17.367	17.2345	17.2128	17.3393	17.0806	17.3595	16.9893	17.7191	17.6515	17.8685	17.5681	17.302	16.4177	17.2529	17.2663	16.8104	16.9771	17.4328	17.4501
P19001;Q61781;Q9QWL7;Q6IFX2;Q61414	N	N	N	N	N	N	N	N	N	N	N	N	N	N	N	N	N	N	9.24733	8.55493	9.96194	9.47005	9.95701	7.74906	9.711	8.15005	9.45951	7.21801	9.10334	9.15798
P19001;Q9QWL7;P08730;Q61414	N	N	N	N	N	N	8.38638	7.95082	9.33617	8.74032	8.39047	8.9956	N	N	N	N	N	N	9.29825	8.44684	9.8734	9.10732	8.67197	8.85337	9.92184	8.35319	9.21335	8.62983	8.60314	8.59328
P21460	11.753	11.8358	11.6573	11.8864	11.8687	11.5224	12.21	12.3634	12.0725	12.0719	11.5228	12.1524	11.8907	11.8941	12.2465	12.0717	12.3798	12.2672	12.2047	11.9415	12.4373	12.2436	12.2964	11.4592	11.3492	12.1531	12.2796	10.9469	11.8878	11.9226
P23780	5.07082	4.89142	5.25927	3.58616	4.79077	4.17233	4.0036	4.26153	3.91552	5.07339	3.7148	5.3572	4.71094	3.58256	4.65821	4.33628	3.8885	3.9542	5.04308	4.93923	3.45154	4.62585	4.72792	5.06953	N	N	N	N	N	N
P24369	6.9191	6.9292	6.89203	6.58601	6.55413	6.5744	7.05842	6.82031	6.67299	6.77268	6.72438	6.55811	6.72833	6.75141	7.09571	6.72492	7.10371	6.61117	6.82197	6.20516	7.20926	6.77887	6.80555	6.21043	6.05528	6.80155	6.71754	5.56955	6.64371	6.65893
P27046	4.06178	4.54411	3.99548	3.56316	3.87184	3.85499	4.03034	4.46728	3.50843	4.26828	4.80632	4.98413	3.44361	3.74631	3.21568	3.58736	3.07895	3.9364	4.0917	2.92029	3.80116	3.78973	4.25096	3.29278	N	N	N	N	N	N
P28798	9.04527	9.55432	9.34496	9.5624	9.01436	9.26491	9.54682	9.86507	9.50068	9.7747	8.89376	9.6127	9.375	8.94436	9.5001	9.31535	9.63787	9.79623	9.35757	8.97309	9.48878	9.26073	9.57917	9.21101	8.39891	9.60453	9.86102	7.94726	8.93914	9.17013
P30933	16.6201	16.9892	15.8594	16.4618	17.4274	17.2564	17.405	17.118	17.6596	16.3706	17.1036	15.9461	17.4957	18.0198	17.6438	17.5167	17.5463	16.7437	N	N	N	N	N	N	N	N	N	N	N	N
P35846	N	N	N	N	N	N	6.39008	6.79312	6.28374	6.62527	6.29976	6.49442	6.78175	6.66832	6.47411	6.84411	7.16239	6.06005	6.42895	5.77821	6.2604	6.54628	6.12908	6.84725	N	N	N	N	N	N
P41438	14.1797	14.1723	14.4375	14.2181	13.9507	14.5545	14.386	14.3763	14.5178	14.1145	14.6519	14.5189	14.5255	14.6041	14.1926	13.9324	14.2398	14.237	14.0478	14.1726	14.0277	14.0994	14.2429	14.1151	14.245	13.9499	14.1654	13.7285	13.9625	14.0103
P50429	2.83592	2.42761	2.0635	3.06523	3.55213	2.13093	2.90304	2.94673	2.36737	2.86987	2.06005	3.06005	2.94673	3.20305	2.90881	2.62293	3.23573	3.39232	2.50843	2.42223	2.69822	3.07895	3.40463	3.16672	1.9222	3.14405	2.848	1.91839	2.45418	2.26604
P50446;Q9Z331;Q922U2	N	N	N	N	N	N	11.3312	11.2125	12.3798	12.7495	12.303	12.2489	13.2209	14.1902	12.4499	13.572	12.4459	13.2628	N	N	N	N	N	N	N	N	N	N	N	N
P56542	3.48285	2.04264	2.32769	3.41549	2.23573	2.64476	2.85599	2.51854	2.5008	2.89918	3.10703	2.10769	N	N	N	N	N	N	3.51223	2.82375	3.62644	3.99277	3.55336	2.30743	1.77821	4.11103	3.54473	3.55704	3.1811	3.06695
P62984;P62983;P0CG49;P0CG50	5.7252	5.57743	4.90014	4.86839	5.04045	5.5008	N	N	N	N	N	N	N	N	N	N	N	N	5.19298	5.6476	4.83643	3.45812	4.38474	5.14853	N	N	N	N	N	N
P70158	5.52513	5.54967	5.48253	5.55919	4.30451	5.29866	5.74308	5.38991	5.18269	5.76049	4.29866	5.38094	5.64501	4.76818	5.6008	5.83162	4.56682	5.62117	5.45055	4.90641	5.63285	5.44328	6.03958	5.3505	4.43563	5.3875	5.45187	4.35191	5.86096	5.49538
Q06890	N	N	N	N	N	N	4.72955	4.68986	3.86691	3.34908	3.4028	3.95513	3.31759	2.96532	4.23802	3.51475	4.71809	3.81967	N	N	N	N	N	N	N	N	N	N	N	N
Q07235	14.0322	13.9942	14.0811	14.1834	13.8329	14.0039	14.2016	14.2257	14.038	14.1223	13.5869	13.8317	14.0647	14.1047	14.2875	14.1639	14.2696	14.3174	14.0197	13.6084	14.2437	14.2417	14.5084	13.8433	13.5203	14.1876	14.3606	13.1519	14.3504	14.3736
Q09098	16.4546	16.8752	16.5072	17.0945	16.8297	17.0945	16.8152	17.0165	17.2442	16.9589	16.8371	17.269	17.1516	17.0403	17.2731	17.4976	17.2866	17.016	17.1046	16.6431	17.4163	17.2519	17.0697	16.9124	16.1994	16.9176	17.2289	16.5065	16.9451	16.8677
Q09TK7	5.59783	6.41397	5.86691	6.04352	4.32337	5.68257	5.63604	6.42761	6.68986	7.19219	4.84197	6.48816	5.53138	5.20867	6.26885	7.05507	6.32733	6.84662	6.44956	6.23458	6.84323	5.75622	6.10727	5.48123	6.09212	6.70307	6.7362	4.39712	5.93734	5.96532
Q3TTY5	N	N	N	N	N	N	7.81909	7.73159	8.76706	8.30282	8.33275	8.75064	N	N	N	N	N	N	8.96501	8.45166	9.62763	8.95757	8.48892	8.02037	5.83971	4.87431	3.73444	5.1206	4.55336	4.80374
Q3TTY5;P50446;P11679;Q9Z331;Q6IFZ6;Q922U2;Q8BGZ7;Q8VED5;P04104	N	N	N	N	N	N	N	N	N	N	N	N	N	N	N	N	N	N	4.7866	3.0268	5.57501	4.73931	4.37156	4.98003	9.46524	8.32436	8.908	7.90075	8.67175	8.4543
Q3U1D9	N	N	N	N	N	N	10.7078	12.1184	11.2583	11.9434	12.359	12.2508	12.3052	12.3498	11.9566	11.7552	12.0979	11.1129	11.7974	11.901	11.7744	11.9298	12.0022	11.6968	12.0037	11.0158	11.9715	10.2293	11.7691	11.4589
Q3U319	14.3249	14.4352	14.3092	14.4459	14.6762	14.7305	13.8381	14.3668	14.5929	14.4788	15.1633	14.1296	15.0941	14.8874	14.9595	14.8838	15.0759	15.0874	15.1969	13.8896	15.0816	15.2165	15.0287	13.5445	14.6212	14.9127	14.4531	14.9117	14.8763	14.7139
Q3UN54	13.45	13.8464	13.8226	14.2846	13.3901	14.1815	13.9817	14.2999	14.2948	14.2051	13.981	14.1335	14.1668	14.0939	14.0847	13.9271	13.9084	14.4272	14.0649	13.6788	13.9729	13.9113	14.2065	14.0052	13.7304	14.0759	14.3686	11.3563	13.9857	13.9273
Q3UV17	9.31236	9.19702	9.28205	9.8372	7.97556	9.92536	9.05759	8.98243	9.53541	8.67221	9.87951	8.33333	N	N	N	N	N	N	8.77883	9.73145	10.4791	9.45008	9.62596	8.64191	N	N	N	N	N	N
Q5U405	7.23439	7.26651	6.23936	6.82107	6.63169	7.90454	7.35808	7.48188	7.69961	6.60377	7.03386	7.82693	7.96855	8.1918	7.16571	6.84361	7.33807	7.63452	7.66057	8.36545	7.97694	8.18085	7.13863	7.35729	8.22858	7.21335	6.61368	6.65735	7.22313	7.67934
Q60590	4.18903	3.56925	4.06867	4.64443	4.69544	4.00329	N	N	N	N	N	N	4.32409	4.85449	4.98094	4.97039	4.8485	4.55827	5.12805	4.0798	5.08449	5.02459	4.88118	4.08576	4.37851	4.83946	4.46467	4.08491	4.72901	4.73985
Q60648	6.15299	6.15279	6.01413	6.3156	6.85562	5.85798	6.57592	6.53029	6.224	6.43229	6.29939	6.18725	6.1815	6.06415	6.0635	6.09824	6.47362	6.03782	6.04658	5.55397	6.06199	6.41566	6.11041	6.0663	5.22805	6.10203	6.02237	6.19022	6.1416	6.07039
Q60928	3.12802	3.24184	2.41414	3.22805	2.77189	2.86031	3.79597	3.27202	2.42223	2.7866	2.96978	4.12928	3.99095	3.75757	3.65052	3.4957	4.53169	3.98277	N	N	N	N	N	N	N	N	N	N	N	N
Q61171	5.13586	5.48607	5.78057	4.46728	4.6017	5.59485	N	N	N	N	N	N	4.47184	5.7046	4.04876	4.69766	4.57168	4.31179	5.36597	5.77241	5.50653	4.80168	4.42761	5.52732	N	N	N	N	N	N
Q61207	N	N	N	N	N	N	3.34199	3.63807	2.82375	4.27202	3.03914	3.96255	3.19219	3.07895	3.29131	2.94111	3.59096	3.0635	3.36457	3.90977	3.67243	4.75168	3.9542	3.904	N	N	N	N	N	N
Q61400	12.2063	12.7575	12.8005	11.7433	10.6772	11.9482	12.8907	12.0976	12.0961	11.9167	11.2443	11.8028	12.4248	12.1938	12.3617	12.2427	12.3272	12.7191	N	N	N	N	N	N	N	N	N	N	N	N
Q61781;Q9QWL7;Q6IFX2	N	N	N	N	N	N	N	N	N	N	N	N	N	N	N	N	N	N	3.93734	3.5373	4.96578	4.2891	3.73118	3.14405	4.32409	3.43029	2.62994	2.81762	3.05311	4.04789
Q62165	4.9397	5.37365	5.31759	5.09761	5.17433	4.21335	5.28281	5.72329	5.54936	5.47281	4.28096	5.1811	5.12557	4.79649	5.46923	4.91982	5.58466	5.32265	4.86839	5.10224	5.24298	4.70377	5.17073	5.04876	N	N	N	N	N	N
Q62181	3.18718	2.36737	3.04919	3.15369	2.89918	2.93923	N	N	N	N	N	N	3.17951	2.53107	2.61117	1.62761	3.13258	2.44095	N	N	N	N	N	N	N	N	N	N	N	N
Q63805	7.66768	7.62914	7.77043	7.51538	8.01151	6.61088	7.49593	7.08162	7.52317	7.90539	7.42735	7.41143	8.01324	6.66562	8.08762	7.59006	8.10098	7.33949	7.63525	6.90026	7.62191	7.26538	7.1981	7.18973	N	N	N	N	N	N
Q63805;Q60590;P07361	7.16993	6.66334	6.89785	6.68804	7.1814	4.69209	N	N	N	N	N	N	7.23448	5.70957	7.25106	6.77558	7.79051	6.88521	8.52282	7.34554	7.95693	7.72458	7.86009	8.10355	7.27333	7.74322	6.76633	7.12784	7.35473	5.49633
Q63836;P17563	2.3505	2.01078	1.91073	3.13876	3.72529	0.46467	N	N	N	N	N	N	N	N	N	N	N	N	1.61824	3.1375	3.5548	3.88634	3.19839	2.54844	N	N	N	N	N	N
Q64356	15.6294	15.8949	14.7692	15.603	15.9509	15.8565	15.9679	15.8274	16.3061	16.0466	16.1828	15.3063	16.3799	16.322	16.1989	15.9306	16.2604	16.0367	16.378	14.984	16.403	16.3091	16.0884	14.0731	15.422	16.1844	15.7407	16.1704	16.2703	16.1727
Q64726	5.66135	5.42257	4.99095	4.26379	5.88801	4.99955	N	N	N	N	N	N	N	N	N	N	N	N	N	N	N	N	N	N	5.74658	5.04658	4.00988	5.86814	5.305	5.3617
Q6DFV1	N	N	N	N	N	N	9.33168	10.0742	9.04319	9.94999	9.57686	10.667	N	N	N	N	N	N	10.0019	10.5773	9.85908	10.5962	11.274	10.3154	N	N	N	N	N	N
Q6IFX2	N	N	N	N	N	N	N	N	N	N	N	N	N	N	N	N	N	N	6.76394	6.10957	7.59969	7.18259	7.05431	5.75007	7.62117	6.08151	6.93251	5.90665	6.41549	6.44162
Q6NXH9	10.7732	10.679	11.8243	11.2213	9.38573	11.4915	9.41331	9.14502	10.6714	10.3726	10.1962	10.1201	N	N	N	N	N	N	N	N	N	N	N	N	N	N	N	N	N	N
Q6S5C2	2.46205	4.20477	2.54844	3.76871	3.62293	3.04215	3.74308	2.30159	3.47768	3.17473	2.94875	2.72465	N	N	N	N	N	N	N	N	N	N	N	N	N	N	N	N	N	N
Q6ZWR6	8.41397	7.9318	7.52474	7.7226	7.69676	7.2076	8.45397	8.46205	7.54218	7.63052	8.61923	8.07162	8.93884	9.24674	8.02774	8.18393	8.75872	7.78607	8.25946	8.91217	9.09479	7.70079	8.85144	8.11801	7.94017	7.99639	7.2075	7.94983	6.97074	8.2352
Q7M6Z4	5.86617	6.15421	6.17991	6.03452	5.74281	5.97911	6.39832	5.94767	5.80813	5.98345	5.6605	6.25172	5.37016	6.01011	5.40531	5.62029	6.38543	6.41227	4.88557	5.70982	6.14731	6.17373	6.36001	5.7271	5.67186	6.12825	5.62473	5.13759	5.5735	4.81044
Q80V42	4.63459	4.20945	4.40803	4.48929	4.66107	3.96162	4.22651	4.80993	3.87578	4.23955	2.9279	4.33342	3.60526	3.50335	4.09424	4.17712	4.38543	4.64386	4.4957	3.59932	4.55827	4.73552	4.98823	4.94205	4.3505	4.58195	4.57168	4.36457	3.75809	4.09085
Q8BFR4	1.83592	1.79909	1.87184	2.52607	2.58736	2.31904	2.16027	3.50843	1.9855	2.78869	2.71809	2.14731	2.81147	1.93357	2.3505	1.66448	2.86592	2.5656	2.84599	2.37295	2.87774	3.31179	1.66448	3.03034	2.52356	2.38128	1.59932	2.53356	1.39506	1.51602
Q8BND5	14.8258	14.7504	14.9377	15.2119	14.2276	14.797	15.1188	15.0114	14.7355	15.0481	14.4654	14.8004	15.0687	14.7856	14.8887	14.983	14.8455	15.0349	14.8309	14.2138	14.8292	14.7264	15.1115	14.7691	14.1112	15.0128	15.1644	13.5199	14.9752	14.959
Q8BWY9	6.19476	6.71136	6.85699	6.67539	6.91612	6.43879	7.10476	7.07286	6.67214	6.71672	5.99345	6.7256	6.92136	6.22362	6.69014	6.4494	5.22959	6.595	6.62688	6.44145	6.56438	6.55888	7.03683	6.64198	5.53512	6.65191	6.17752	5.25663	6.99333	6.63183
Q8CEK3	15.5219	15.75	15.6029	15.5894	15.4146	15.7556	15.5018	15.748	15.7798	15.7914	15.7804	15.5789	15.8956	15.6622	15.8216	15.9338	15.6058	15.5679	15.7311	15.0123	15.6947	15.3148	15.3875	15.5478	14.7345	15.5646	15.5191	14.9914	15.2294	15.272
Q8CIF4	3.80839	4.06005	3.82069	4.2426	4.04876	3.41007	4.28762	4.28096	4.12598	4.66846	4.1035	4.25852	4.35685	4.15299	4.52105	3.75809	4.60288	4.4121	3.87971	3.34767	4.04177	4.69711	4.50144	3.65191	2.97636	4.49761	4.32337	3.42626	3.73985	4.1177
Q8K0J2	5.86171	6.06286	5.70598	5.84775	6.23324	5.99684	6.02813	6.25833	5.91193	5.87061	5.96394	5.94486	6.09064	6.08746	6.35949	6.10371	6.05918	5.71699	5.5435	5.15502	5.91552	5.85025	6.01436	5.56925	5.03298	5.7126	5.88387	5.53201	5.59425	5.76182
Q8K1J5	6.09993	5.66721	5.89627	6.12081	3.15704	6.05398	N	N	N	N	N	N	5.00045	4.75007	5.44526	5.4591	5.36737	4.90063	4.76022	5.3726	5.16631	5.03386	4.81762	5.37064	N	N	N	N	N	N
Q8K2I4	2.95464	3.02326	2.57289	1.66448	2.6017	2.13422	2.43829	2.87774	3.11103	2.5008	2.12763	2.37851	N	N	N	N	N	N	N	N	N	N	N	N	3.7301	3.19849	2.97085	1.9486	3.28688	3.34199
Q8R242	5.5472	4.9514	5.46401	5.47021	5.35544	4.70764	5.4002	5.14405	4.7021	5.1811	4.58736	5.04571	5.19535	5.05224	5.82604	5.49057	5.27016	5.63952	5.43929	5.81737	5.35226	5.73606	5.7952	5.38991	5.43829	5.57198	5.03606	4.81044	4.25852	4.54164
Q8VED5	N	N	N	N	N	N	8.88953	8.91764	10.1071	10.1886	10.2111	9.78395	N	N	N	N	N	N	10.4844	9.51069	11.0924	9.69451	10.0796	9.39109	10.3807	8.19574	10.0504	8.98294	9.76256	9.75742
Q91X72	N	N	N	N	N	N	4.78816	4.0781	4.62234	4.88557	3.42761	4.80632	4.43696	3.91169	3.63227	3.90304	4.28466	5.04963	N	N	N	N	N	N	N	N	N	N	N	N
Q921I1	7.08736	7.1471	6.8896	6.02746	7.82801	6.1983	6.95838	6.5552	6.93168	7.03243	5.58736	6.95536	6.43363	5.28096	6.16712	6.02989	6.79286	7.29848	N	N	N	N	N	N	6.81903	6.87307	7.55182	7.33494	6.83681	6.75836
Q921V5	3.22355	2.72683	3.10601	2.94298	3.48156	2.64476	3.57046	3.32193	2.91265	3.41819	3.21775	3.23419	3.45549	3.41414	3.0018	3.3799	3.2555	3.53356	3.15056	2.85995	3.17153	3.65992	1.84398	2.82782	N	N	N	N	N	N
Q99LX0	N	N	N	N	N	N	3.01986	3.38679	2.59455	2.9982	2.95977	3.75809	N	N	N	N	N	N	2.90125	2.57531	3.02857	2.1635	2.90034	2.79701	N	N	N	N	N	N
Q9D309	7.01536	7.24831	7.24308	7.33896	6.97842	7	7.54234	7.68979	8.07264	7.46793	7.1637	7.31976	7.29554	7.11166	7.79773	7.72765	7.83238	7.693	7.43937	7.45648	8.09761	7.77175	7.82807	6.7866	6.1299	7.57327	7.79604	6.14812	7.69328	7.61655
Q9DAN1	8.44506	7.86105	8.79986	8.00198	7.64609	8.49057	7.97272	8.00153	8.4143	8.08163	7.41557	8.96679	N	N	N	N	N	N	8.80697	8.03078	8.57761	8.29363	8.94635	8.35023	N	N	N	N	N	N
Q9DB20	10.2757	10.3858	10.2221	9.83991	9.47033	9.88369	10.4673	10.4158	9.76192	9.40676	10.6118	10.3265	10.6032	10.9467	10.0668	9.31538	10.1099	10.1709	6.98014	10.798	10.401	10.5441	10.2332	9.96713	10.8799	9.44989	9.83727	9.3687	10.1569	10.0089
Q9DCQ7	5.37608	6.19574	5.82579	5.2604	6.25437	5.03518	N	N	N	N	N	N	N	N	N	N	N	N	6.24603	5.03386	6.06939	5.20477	5.97039	6.42089	N	N	N	N	N	N
Q9EQH2	4.53294	4.77083	4.5656	4.84197	3.904	4.01167	4.48414	4.97315	4.5552	4.78241	4.89676	4.20633	4.48993	4.95187	4.53481	4.61765	4.66391	4.63923	4.20163	3.83693	4.34127	4.86493	4.74308	4.73877	4.06178	4.69153	4.84298	3.74093	4.18031	4.77558
Q9ESD1	4.98048	5.51381	4.98322	5.47379	6.20692	4.97269	5.49346	5.90448	5.47865	5.09845	4.57652	5.93664	4.51286	4.88166	5.53013	5.40939	6.2211	5.84674	5.17193	5.51979	5.61058	5.54504	5.6792	4.95791	5.29536	5.07253	4.74953	4.7703	4.07382	4.49633
Q9QWL7;Q6IFX2	N	N	N	N	N	N	3.63923	3.68257	4.13175	5.12019	3.62114	4.08066	N	N	N	N	N	N	4.19535	3.80204	4.29646	4.08746	4.79961	3.854	N	N	N	N	N	N
Q9QY48	11.8415	11.8149	12.0314	12.36	11.7331	11.6141	11.956	12.0187	11.9276	12.2789	11.353	11.5566	12.2846	11.8891	11.9834	11.8451	11.9901	12.1273	11.8809	10.9947	11.6826	11.612	12.2121	11.7444	11.1349	12.0647	12.2991	10.4041	12.2207	12.2485
Q9R013	4.82273	4.67582	4.75275	4.05137	3.55459	4.51916	4.74416	3.87774	3.97085	4.37782	3.36597	4.65363	4.60407	4.57954	3.83996	4.41007	4.15137	4.10014	3.41549	3.58135	3.62176	4.90689	4.40463	4.22497	4.1177	4.35473	2.97453	3.42358	3.64847	4.02148
Q9WUU7	3.8748	4.34696	4.11437	4.24031	4.4614	3.37851	4.72028	4.28244	3.94017	4.23955	2.94298	4.58015	2.98368	3.11103	4.09339	3.42761	4.58075	4.03738	3.89918	4.05918	4.79233	4.41954	4.25248	4.19377	2.5008	4.4363	3.58376	3.73118	3.12433	4.09339
Q9WV54	3.31179	3.59694	3.72574	2.52857	4.39575	2.8679	3.49953	3.76871	3.40463	3.92125	2.91073	3.7126	2.19849	3.34767	2.72465	3.02326	3.31034	3.72574	2.74631	2.63459	3.90977	3.78555	2.9982	3.76022	3.13258	3.36597	1.28688	2.97453	3.04264	3.48285
Q9WVJ3	N	N	N	N	N	N	5.57743	5.57954	5.64645	5.61706	5.08746	6.12412	4.80839	4.77768	5.8387	5.54164	6.23151	5.73173	5.49793	5.49857	6.30652	6.28225	6.23649	4.95093	N	N	N	N	N	N
Q9Z0J0	11.26	11.2612	11.3404	11.4266	12.122	11.2797	11.0629	11.4248	11.0081	11.2953	11.1865	11.1121	11.1094	11.0678	11.0805	10.9922	11.615	11.0893	10.9563	10.6042	10.7988	10.8836	11.0696	11.1863	10.4855	11.0742	10.9336	11.6037	10.8421	10.794
Q9Z0L8	7.36492	7.20114	7.35641	7.48647	8.21422	7.26501	7.59193	7.68727	7.49913	7.34296	7.48824	6.99016	7.2538	7.23659	7.36431	7.27687	7.65771	7.52591	7.23295	6.86518	7.45204	7.41075	7.28475	7.54574	6.69822	7.37356	7.49697	7.3057	7.09982	6.99729
Q9Z0M9	6.09339	6.11395	5.70321	5.84197	6.0993	6.56651	N	N	N	N	N	N	4.70874	5.24298	5.84097	5.68004	5.41041	5.97797	5.79831	4.39643	6.03012	5.80941	5.84197	5.05918	5.38922	5.82706	5.71809	4.75809	6.1177	6.26172
Q9Z282	11.1699	11.3977	10.5785	10.9769	11.8417	11.9608	11.5269	11.5647	12.0415	11.9522	12.2258	11.4744	12.1736	11.875	12.396	11.834	12.1971	11.8923	11.9754	11.149	12.394	12.1902	11.9421	10.5508	11.6399	12.0544	10.3953	12.0682	12.078	11.9618
Q9Z2K1;P02535;P19001;A1L317;Q497I4;Q61897;Q61781;Q9QWL7;P05784;A6BLY7;Q6IFX3;Q6IFX2;Q61765;Q62168;B1AQ75;P08730;Q61414	N	N	N	N	N	N	8.86962	9.09233	9.9515	9.67338	9.53582	10.2489	N	N	N	N	N	N	10.2465	9.82174	10.8062	9.72709	9.76464	9.41073	10.3036	8.8189	10.4071	8.76765	9.63223	9.49811
Q9Z2K1;P02535;Q61781;Q8VCW2;Q9Z320;Q61414	N	N	N	N	N	N	9.25941	9.18289	10.5222	10.6857	10.7378	10.8228	N	N	N	N	N	N	10.8799	10.3551	11.5878	10.3259	10.5767	9.85922	N	N	N	N	N	N
Q9Z2L6	3.82171	4.70432	4.10014	4.37016	4.47184	3.53854	5.02414	5.69766	4.91409	5.44361	3.40735	5.09508	5.03914	4.03034	4.8089	4.68762	5.13175	5.23496	5.32481	4.2891	5.46205	5.5598	5.46761	4.75542	3.74416	5.26641	4.71809	4.21101	5.1534	5.05702
