# Supplementary material for: Paternal undernutrition and overnutrition modify semen composition and preimplantation embryo developmental kinetics in mice
Source: BMC Biol. 2024 Sep 16;22:207. doi: 10.1186/s12915-024-01992-0 (PMC11403970; doi:10.1186/s12915-024-01992-0)
Supplement: Supplementary file 10 — Additional file 10. SWATH and DIANN Parameters. Specific details relating to the ultra-performance liquid chromatography-mass spectrometry (UPLC-MS) analysis parameters for proteins from male seminal vesicle fluid. (10_Proteomics.xls) [file 12915_2024_1992_MOESM10_ESM.xlsx]

## Sheet: variable swath windows method d
TOFMS Accumulation Time: 50.0 ms
MS2 Accumulation Time: 25.0 ms
Period Cycle Time: 2599 ms
SWATH Exp Index:	Start Mass (Da)	Stop Mass (Da)	CES
SWATH Exp 1:	399.5	406.5	5
SWATH Exp 2:	405.5	412.5	5
SWATH Exp 3:	411.5	418.5	5
SWATH Exp 4:	417.5	424.5	5
SWATH Exp 5:	423.5	430.5	5
SWATH Exp 6:	429.5	436.5	5
SWATH Exp 7:	435.5	442.5	5
SWATH Exp 8:	441.5	448.5	5
SWATH Exp 9:	447.5	454.5	5
SWATH Exp 10:	453.5	459.5	5
SWATH Exp 11:	458.5	464.5	5
SWATH Exp 12:	463.5	469.5	5
SWATH Exp 13:	468.5	474.5	5
SWATH Exp 14:	473.5	479.5	5
SWATH Exp 15:	478.5	484.5	5
SWATH Exp 16:	483.5	489.5	5
SWATH Exp 17:	488.5	494.5	5
SWATH Exp 18:	493.5	499.5	5
SWATH Exp 19:	498.5	504.5	5
SWATH Exp 20:	503.5	509.5	5
SWATH Exp 21:	508.5	514.5	5
SWATH Exp 22:	513.5	519.5	5
SWATH Exp 23:	518.5	524.5	5
SWATH Exp 24:	523.5	529.5	5
SWATH Exp 25:	528.5	534.5	5
SWATH Exp 26:	533.5	539.5	5
SWATH Exp 27:	538.5	544.5	5
SWATH Exp 28:	543.5	549.5	5
SWATH Exp 29:	548.5	554.5	5
SWATH Exp 30:	553.5	559.5	5
SWATH Exp 31:	558.5	564.5	5
SWATH Exp 32:	563.5	569.5	5
SWATH Exp 33:	568.5	574.5	5
SWATH Exp 34:	573.5	579.5	5
SWATH Exp 35:	578.5	584.5	5
SWATH Exp 36:	583.5	589.5	5
SWATH Exp 37:	588.5	594.5	5
SWATH Exp 38:	593.5	599.5	5
SWATH Exp 39:	598.5	604.5	5
SWATH Exp 40:	603.5	609.5	5
SWATH Exp 41:	608.5	614.5	5
SWATH Exp 42:	613.5	619.5	5
SWATH Exp 43:	618.5	624.5	5
SWATH Exp 44:	623.5	629.5	5
SWATH Exp 45:	628.5	634.5	5
SWATH Exp 46:	633.5	639.5	5
SWATH Exp 47:	638.5	644.5	5
SWATH Exp 48:	643.5	649.5	5
SWATH Exp 49:	648.5	654.5	5
SWATH Exp 50:	653.5	660.5	5
SWATH Exp 51:	659.5	666.5	5
SWATH Exp 52:	665.5	672.5	5
SWATH Exp 53:	671.5	678.5	5
SWATH Exp 54:	677.5	684.5	5
SWATH Exp 55:	683.5	690.5	5
SWATH Exp 56:	689.5	696.5	5
SWATH Exp 57:	695.5	702.5	5
SWATH Exp 58:	701.5	708.5	5
SWATH Exp 59:	707.5	714.5	5
SWATH Exp 60:	713.5	720.5	5
SWATH Exp 61:	719.5	726.5	5
SWATH Exp 62:	725.5	732.5	5
SWATH Exp 63:	731.5	738.5	5
SWATH Exp 64:	737.5	744.5	5
SWATH Exp 65:	743.5	750.5	5
SWATH Exp 66:	749.5	756.5	5
SWATH Exp 67:	755.5	763.5	5
SWATH Exp 68:	762.5	770.5	5
SWATH Exp 69:	769.5	777.5	5
SWATH Exp 70:	776.5	784.5	5
SWATH Exp 71:	783.5	791.5	5
SWATH Exp 72:	790.5	798.5	5
SWATH Exp 73:	797.5	805.5	5
SWATH Exp 74:	804.5	812.5	8
SWATH Exp 75:	811.5	819.5	8
SWATH Exp 76:	818.5	826.5	8
SWATH Exp 77:	825.5	834.5	8
SWATH Exp 78:	833.5	842.5	8
SWATH Exp 79:	841.5	850.5	8
SWATH Exp 80:	849.5	858.5	8
SWATH Exp 81:	857.5	867.5	8
SWATH Exp 82:	866.5	876.5	8
SWATH Exp 83:	875.5	885.5	8
SWATH Exp 84:	884.5	894.5	8
SWATH Exp 85:	893.5	903.5	8
SWATH Exp 86:	902.5	914.5	8
SWATH Exp 87:	913.5	925.5	8
SWATH Exp 88:	924.5	936.5	8
SWATH Exp 89:	935.5	950.5	8
SWATH Exp 90:	949.5	964.5	8
SWATH Exp 91:	963.5	978.5	8
SWATH Exp 92:	977.5	992.5	8
SWATH Exp 93:	991.5	1011.5	10
SWATH Exp 94:	1010.5	1030.5	10
SWATH Exp 95:	1029.5	1054.5	10
SWATH Exp 96:	1053.5	1078.5	10
SWATH Exp 97:	1077.5	1117.5	10
SWATH Exp 98:	1116.5	1156.5	10
SWATH Exp 99:	1155.5	1200.5	10
SWATH Exp 100:	1199.5	1249.5	10

## Sheet: DIANN Parameters
DIA-NN 1.8 (Data-Independent Acquisition by Neural Networks)
Compiled on Jun 28 2021 14:55:31
Current date and time: Wed Apr 13 11:38:42 2022
CPU: AuthenticAMD AMD Ryzen Threadripper 2990WX 32-Core Processor
SIMD instructions: AVX AVX2 FMA SSE4.1 SSE4.2 SSE4a
Logical CPU cores: 64
diann.exe --f [INSERT LIST OF FILES] --lib --threads 60 --verbose 1 --out W:\6600\6600_Results\report.tsv --qvalue 0.01 --matrices --out-lib W:\6600\6600_Results\DIA-NN\LibraryFree_Lib.tsv --gen-spec-lib --predictor --fasta V:\MS2020\SearchDatabases\Swissprot_Mouse_April2022.fasta --fasta-search --min-fr-mz 100 --max-fr-mz 1500 --met-excision --cut K*,R* --missed-cleavages 1 --min-pep-len 7 --max…
FASTA file used - Mouse Swissprot Canonical Accessed April 2022
